# Supplementary material for: Insight Into the Multiple Branches Traits of a Mutant in Larix olgensis by Morphological, Cytological, and Transcriptional Analyses
Source: Front Plant Sci. 2021 Dec 21;12:787661. doi: 10.3389/fpls.2021.787661 (PMC8724527; doi:10.3389/fpls.2021.787661)
Supplement: Supplementary file 2 [file Data_Sheet_2.zip]

Archive with 1 entries (1 files):
- Supplemental Table.xlsx
