# Supplementary material for: Insight Into the Multiple Branches Traits of a Mutant in Larix olgensis by Morphological, Cytological, and Transcriptional Analyses
Source: Front Plant Sci. 2021 Dec 21;12:787661. doi: 10.3389/fpls.2021.787661 (PMC8724527; doi:10.3389/fpls.2021.787661)
Supplement: Supplementary file 2 [file Data_Sheet_2.zip › Supplemental Table.xlsx]

## Sheet: Sheet1
Supplemental table 1. Comparison of branches growth traits between wildtype and mutant plants
Material	Repeat	Number of primary branches	Length of primary branches	Width of primary branches	Number of secondary branches	Length of secondary branches	Width of secondary branches
N'	1	2	29.44	4.34	1	22.34	2.88
N'	2	3	28.07	3.45	1	19.56	2.37
N'	3	4	30.11	4.06	1	21.48	2.83
N'	4	2	27.64	3.88	1	24.58	2.62
N'	5	2	26.79	3.97	1	21.04	2.45
V'	1	7	17.1	3.24	4	6.09	1.44
V'	2	5	16.42	2.9	5	5.72	1.27
V'	3	4	14.51	3.07	4	5.91	1.35
V'	4	5	16.13	2.91	4	5.57	1.24
V'	5	6	16.94	2.93	4	5.72	1.2
N	1	2	20.11	3.55	1	6.88	2.34
N	2	3	18.27	3.21	1	6.54	1.96
N	3	3	19.58	3.56	1	6.37	2.11
N	4	2	20.03	3.13	0	7.01	2.26
N	5	2	17.26	3.9	1	6.8	2.03
V	1	3	14.02	3.04	7	3.01	1.32
V	2	3	13.56	2.88	5	2.77	1.44
V	3	4	13.83	2.71	4	2.89	1.51
V	4	3	13.77	3.14	5	2.72	1.2
V	5	3	13.47	2.78	6	2.61	1.43

## Sheet: Sheet2
Supplemental table 2. Comparison of bud points numbers between wildtype and mutant plants
Material	Repeat	Length of branches（10cm）	Number of bud points
N'	1	10	10
N'	2	10	11
N'	3	10	10
N'	4	10	11
N'	5	10	9
N'	6	10	11
N'	7	10	10
N'	8	10	11
N'	9	10	9
N'	10	10	10
V'	1	10	15
V'	2	10	14
V'	3	10	13
V'	4	10	13
V'	5	10	14
V'	6	10	13
V'	7	10	17
V'	8	10	16
V'	9	10	12
V'	10	10	15
N	1	10	10
N	2	10	11
N	3	10	10
N	4	10	11
N	5	10	9
N	6	10	13
N	7	10	10
N	8	10	11
N	9	10	11
N	10	10	8
V	1	10	15
V	2	10	16
V	3	10	13
V	4	10	17
V	5	10	11
V	6	10	11
V	7	10	17
V	8	10	22
V	9	10	12
V	10	10	15

## Sheet: Sheet3
Supplemental table 3. Comparison of needles growth traits between wildtype and mutant plants
Material	Repeat	Length of needles (top)	Length of needles (bottom)	Width of needles (top)	Width of needles (bottom)	Length of needles	Width of needles	Length–width ratio of needles
N'	1	26.12	32.1	1.36	1	29.11	1.18	24.6695
N'	2	20.75	30.94	1.33	0.99	25.845	1.16	22.2802
N'	3	18.33	34.08	1.41	0.85	26.205	1.13	23.1903
N'	4	19.36	34.93	1.28	1.05	27.145	1.165	23.3004
N'	5	23.83	32.02	1.3	0.97	27.925	1.135	24.6035
N'	6	24.88	28.54	1.37	1.06	26.71	1.215	21.9835
N'	7	24.16	30.05	1.43	1.2	27.105	1.315	20.6122
N'	8	23.26	30.03	1.37	1.21	26.645	1.29	20.655
N'	9	19.99	31.13	1.17	1.11	25.56	1.14	22.4211
N'	10	25.76	30.66	1.59	1.24	28.21	1.415	19.9364
N'	11	23.69	27.47	1.51	1.08	25.58	1.295	19.7529
N'	12	20.89	27.59	1.33	1.25	24.24	1.29	18.7907
N'	13	19.89	31.5	1.22	1.11	25.695	1.165	22.0558
N'	14	22.05	32.35	1.53	1.06	27.2	1.295	21.0039
N'	15	22.86	28.95	1.23	1.08	25.905	1.155	22.4286
N'	16	20.18	30.01	1.1	1.18	25.095	1.14	22.0132
N'	17	25.49	33.81	1.4	1.14	29.65	1.27	23.3465
N'	18	25.56	33.94	1.53	1.09	29.75	1.31	22.7099
N'	19	18.88	35.2	1.06	0.9	27.04	0.98	27.5918
N'	20	19.99	31.83	1.08	0.87	25.91	0.975	26.5744
N'	21	16.26	28.03	0.85	0.82	22.145	0.835	26.521
N'	22	21.83	28.49	1.2	1.31	25.16	1.255	20.0478
N'	23	21.35	25.78	1.14	1.38	23.565	1.26	18.7024
N'	24	19.05	33.53	0.95	0.85	26.29	0.9	29.2111
N'	25	20.9	34.5	1.07	0.97	27.7	1.02	27.1569
N'	26	23.58	34.62	1.6	1.14	29.1	1.37	21.2409
N'	27	23.06	29.65	1.5	0.96	26.355	1.23	21.4268
N'	28	21.4	31.79	1.01	0.96	26.595	0.985	27
N'	29	22.07	30.36	1.46	0.97	26.215	1.215	21.5761
N'	30	24.78	27.47	1.19	0.95	26.125	1.07	24.4159
V'	1	10.17	20.52	1.12	0.85	15.345	0.985	15.5787
V'	2	11.36	24.63	1.18	0.69	17.995	0.935	19.246
V'	3	9.77	21	0.92	0.94	15.385	0.93	16.543
V'	4	11.96	25.14	1.24	0.76	18.55	1	18.55
V'	5	9.95	19.38	1.02	0.95	14.665	0.985	14.8883
V'	6	9.64	24.76	1.08	0.78	17.2	0.93	18.4946
V'	7	9.09	24.4	1.09	0.8	16.745	0.945	17.7196
V'	8	10.84	22.49	1.01	0.88	16.665	0.945	17.6349
V'	9	9.37	24.49	1.14	0.77	16.93	0.955	17.7277
V'	10	11.98	24.2	1.29	1.11	18.09	1.2	15.075
V'	11	9.21	21.2	0.7	0.76	15.205	0.73	20.8288
V'	12	7.54	21.26	0.67	0.77	14.4	0.72	20
V'	13	7.72	23.29	0.64	0.68	15.505	0.66	23.4924
V'	14	9.68	18.42	0.63	0.65	14.05	0.64	21.9531
V'	15	9.55	22.21	0.96	0.8	15.88	0.88	18.0455
V'	16	9.78	21.88	0.85	0.63	15.83	0.74	21.3919
V'	17	9.98	17.77	0.82	0.77	13.875	0.795	17.4528
V'	18	9.54	23.77	0.81	0.62	16.655	0.715	23.2937
V'	19	9.79	20.59	0.7	0.92	15.19	0.81	18.7531
V'	20	8.89	21.78	0.87	0.85	15.335	0.86	17.8314
V'	21	9.55	24.68	0.76	1.05	17.115	0.905	18.9116
V'	22	8.33	18.9	0.77	1.03	13.615	0.9	15.1278
V'	23	8.94	19.6	0.68	0.98	14.27	0.83	17.1928
V'	24	8.46	22.03	0.65	1	15.245	0.825	18.4788
V'	25	8.72	19.13	0.8	1.17	13.925	0.985	14.1371
V'	26	9.58	17.66	0.63	0.98	13.62	0.805	16.9193
V'	27	9.58	20.5	0.77	0.98	15.04	0.875	17.1886
V'	28	9.13	24.21	0.62	1.03	16.67	0.825	20.2061
V'	29	9.61	23.26	0.92	0.99	16.435	0.955	17.2094
V'	30	8.13	21.99	0.85	1.16	15.06	1.005	14.9851
N	1	35.13	38.02	1.36	1.32	36.575	1.34	27.2948
N	2	34.44	38.62	1.27	1.51	36.53	1.39	26.2806
N	3	29.5	34.94	1.35	1.59	32.22	1.47	21.9184
N	4	33.74	34.83	1.29	1.5	34.285	1.395	24.5771
N	5	34.75	36.74	1.61	1.41	35.745	1.51	23.6722
N	6	22	44.29	1.08	1.42	33.145	1.25	26.516
N	7	25.26	45.41	1.16	1.45	35.335	1.305	27.0766
N	8	23.8	40.59	1.06	1.33	32.195	1.195	26.9414
N	9	26.41	40.37	1.27	1.31	33.39	1.29	25.8837
N	10	27.25	37.61	1.12	1.32	32.43	1.22	26.582
N	11	38.99	41.76	1.47	1.54	40.375	1.505	26.8272
N	12	32.17	41.23	1.92	1.52	36.7	1.72	21.3372
N	13	24.97	40.09	1.21	1.49	32.53	1.35	24.0963
N	14	29.29	36.73	1.12	1.32	33.01	1.22	27.0574
N	15	31.06	33.58	1.16	1.46	32.32	1.31	24.6718
N	16	37.5	44.13	1.64	1.46	40.815	1.55	26.3323
N	17	24.63	43.9	1.2	1.76	34.265	1.48	23.152
N	18	34.74	35.79	1.85	1.19	35.265	1.52	23.2007
N	19	37.3	40.79	1.46	1.48	39.045	1.47	26.5612
N	20	35.29	41.2	1.61	1.64	38.245	1.625	23.5354
N	21	26.81	54.4	1.67	1.31	40.605	1.49	27.2517
N	22	28.26	61.62	1.12	1.23	44.94	1.175	38.2468
N	23	45.01	49.08	1.45	1.91	47.045	1.68	28.003
N	24	29.56	44.86	1.1	1.59	37.21	1.345	27.6654
N	25	40.43	53.91	1.54	1.13	47.17	1.335	35.3333
N	26	35.5	42.28	1.5	1.73	38.89	1.615	24.0805
N	27	40.35	56.61	1.52	1.27	48.48	1.395	34.7527
N	28	39.04	40.56	1.87	1.38	39.8	1.625	24.4923
N	29	35.18	38.69	1.37	1.56	36.935	1.465	25.2116
N	30	33.55	37.87	1.78	1.56	35.71	1.67	21.3832
V	1	23.06	33.4	1.57	1.76	28.23	1.665	16.955
V	2	22.47	36.78	1.48	1.57	29.625	1.525	19.4262
V	3	15.5	36.77	1.37	1.33	26.135	1.35	19.3593
V	4	23.32	29.79	1.34	1.57	26.555	1.455	18.2509
V	5	23.63	35.94	1.48	1.63	29.785	1.555	19.1543
V	6	17.48	36.72	1.34	1.69	27.1	1.515	17.8878
V	7	28.98	42.41	1.62	1.84	35.695	1.73	20.6329
V	8	24.51	43.29	1.49	2.04	33.9	1.765	19.2068
V	9	19.76	41.8	1.39	2.11	30.78	1.75	17.5886
V	10	25.79	44.64	1.14	1.86	35.215	1.5	23.4767
V	11	33.35	44.91	1.57	1.85	39.13	1.71	22.883
V	12	31.89	43.71	1.65	1.88	37.8	1.765	21.4164
V	13	32.73	36.17	1.44	1.64	34.45	1.54	22.3701
V	14	17.17	45.53	1.31	1.46	31.35	1.385	22.6354
V	15	19.73	35.52	1.56	1.34	27.625	1.45	19.0517
V	16	21.33	39.01	1.35	1.59	30.17	1.47	20.5238
V	17	21.3	43.4	1.44	1.66	32.35	1.55	20.871
V	18	23.48	31.17	1.18	1.02	27.325	1.1	24.8409
V	19	19.34	24.32	1.23	1.41	21.83	1.32	16.5379
V	20	16.57	40.09	1.19	1.53	28.33	1.36	20.8309
V	21	23.17	25.55	1.13	1.4	24.36	1.265	19.2569
V	22	11.98	42.49	0.9	1.73	27.235	1.315	20.711
V	23	20.26	39.66	1.3	1.58	29.96	1.44	20.8056
V	24	16	25.58	1.21	1.48	20.79	1.345	15.4572
V	25	31.19	33.03	1.6	1.66	32.11	1.63	19.6994
V	26	29.37	33.96	1.4	1.59	31.665	1.495	21.1806
V	27	25.99	32.47	1.34	1.64	29.23	1.49	19.6174
V	28	25.9	34.75	1.09	1.72	30.325	1.405	21.5836
V	29	23.13	33.56	1.13	1.65	28.345	1.39	20.3921
V	30	29.26	25.2	1.41	1.49	27.23	1.45	18.7793

## Sheet: Sheet4
Supplemental table 4. Comparison of fresh and dry weight between wildtype and mutant plants
Material	Tissues	Repeat	Fresh weight	Dry weight
N'	branch	1	1.12	0.53
N'	branch	2	2.21	0.99
N'	branch	3	3.81	1.69
N'	branch	4	3.54	1.64
N'	branch	5	3.37	1.51
N'	leaf	1	3.52	1.42
N'	leaf	2	2.95	1.22
N'	leaf	3	3.16	1.13
N'	leaf	4	2.02	0.79
N'	leaf	5	3.94	1.53
V'	branch	1	3.23	1.46
V'	branch	2	5.17	2.28
V'	branch	3	2.36	1.17
V'	branch	4	3.44	1.52
V'	branch	5	1.61	0.77
V'	leaf	1	2.88	1.17
V'	leaf	2	5.5	2.09
V'	leaf	3	2.76	0.97
V'	leaf	4	2.67	1.06
V'	leaf	5	2.58	0.96

## Sheet: Sheet5
Supplemental table 5. Sample sequencing data evaluation statistics
ID	Read Number	Base Number	GC Content	%≥Q30
NL1	20584270	6165096896	0.4677	0.9287
NL2	21732259	6507464884	0.4698	0.9408
NL3	21052878	6298848786	0.4627	0.936
NP1	21221586	6353946142	0.4622	0.95
NP2	22168258	6635033962	0.4592	0.9509
NP3	20947537	6265433608	0.463	0.9473
NB1	21131240	6327347160	0.466	0.955
NB2	22206081	6642154460	0.4705	0.9541
NB3	21582360	6457897698	0.4647	0.9529
VL1	22497235	6733823148	0.4693	0.9509
VL2	22206407	6652484436	0.4682	0.9519
VL3	21526947	6443008270	0.4693	0.9488
VP1	22600350	6763616194	0.4638	0.947
VP2	22357172	6688903560	0.4638	0.9512
VP3	21995622	6583036086	0.4715	0.9524
VB1	21545178	6452762078	0.4626	0.9454
VB2	21271820	6368612768	0.4625	0.9465
VB3	20872146	6252644352	0.4631	0.9448

## Sheet: Sheet6
Supplemental table 6. Unreferenced transcriptome assembly data statistics
Item	Value
Total Trinity transcripts	453001
GC content（%）	0.4148
Contig N50（bp）	1601
Median contig length	457
Average contig	882.7
Total assembled bases	399864780

## Sheet: Sheet7
Supplemental table 7. Comparison of sequencing data and assembly results
ID	Clean Reads	Mapped Reads	Mapped Ratio
NL1	20584270	16329777	0.7933
NL2	21732259	18103375	0.833
NL3	21052878	16630039	0.7899
NP1	21221586	17037979	0.8029
NP2	22168258	17773796	0.8018
NP3	20947537	16370426	0.7815
NB1	21131240	17443327	0.8255
NB2	22206081	18326125	0.8253
NB3	22206081	17708242	0.8205
VL1	22497235	18716016	0.8319
VL2	22206407	18226424	0.8208
VL3	21526947	17770216	0.8255
VP1	22600350	18032625	0.7979
VP2	22357172	18003819	0.8053
VP3	21995622	18378201	0.8355
VB1	21545178	17756678	0.8242
VB2	21271820	17302022	0.8134
VB3	20872146	17177326	0.823
Average	21673504	17615912	0.814

## Sheet: Sheet8
Supplemental table 8. BUSCO assessment results
Item	Number	Percentage
Complete BUSCOs (C)	1273	0.926
Complete and single-copy BUSCOs (S)	308	0.224
Complete and duplicated BUSCOs (D)	965	0.702
Fragmented BUSCOs (F)	23	0.017
Missing BUSCOs (M)	79	0.057
Total BUSCO groups searched	1375

## Sheet: Sheet9
Supplemental table 9. GO functional annotation of differentially expressed genes (DEGs)
query	seed_ortholog	evalue	score	eggNOG_OGs	max_annot_lvl	COG_category	Description	Preferred_name	GOs	EC	KEGG_ko	KEGG_Pathway	KEGG_Module	KEGG_Reaction	KEGG_rclass	BRITE	KEGG_TC	CAZy	BiGG_Reaction	PFAMs
TRINITY_DN3461_c0_g1_3	4641.GSMUA_Achr9P28980_001	1.1e-149	536.6	COG0436@1|root,KOG0259@2759|Eukaryota,37MBY@33090|Viridiplantae,3GEUQ@35493|Streptophyta,3KVBQ@4447|Liliopsida	2759|Eukaryota	E	Aminotransferase class I and II	TAT	GO:0001101,GO:0001558,GO:0001560,GO:0002119,GO:0002164,GO:0003674,GO:0003824,GO:0004121,GO:0004838,GO:0005575,GO:0005576,GO:0005622,GO:0005623,GO:0005737,GO:0005773,GO:0005829,GO:0006082,GO:0006520,GO:0006570,GO:0006572,GO:0006725,GO:0006766,GO:0006775,GO:0006790,GO:0006807,GO:0006950,GO:0006970,GO:0006972,GO:0007154,GO:0007275,GO:0008150,GO:0008152,GO:0008483,GO:0009056,GO:0009058,GO:0009063,GO:…	2.6.1.5,2.6.1.80,4.4.1.35	ko:K00815,ko:K11819,ko:K14271,ko:K21623	ko00130,ko00270,ko00350,ko00360,ko00380,ko00400,ko00401,ko00950,ko00960,ko00966,ko01100,ko01110,ko01130,ko01210,ko01230,map00130,map00270,map00350,map00360,map00380,map00400,map00401,map00950,map00960,map00966,map01100,map01110,map01130,map01210,map01230	M00025,M00034,M00370	R00694,R00734,R02408,R07396,R08170,R08654,R08660,R08667,R08686	RC00006,RC00488,RC00710,RC02265,RC02303	ko00000,ko00001,ko00002,ko01000,ko01007	-	-	-	Aminotran_1_2
TRINITY_DN12525_c0_g1_1	3218.PP1S120_118V6.1	7.4e-134	483.8	28M8K@1|root,2QTRT@2759|Eukaryota,37HMA@33090|Viridiplantae,3GC0N@35493|Streptophyta	2759|Eukaryota	S	F-box protein	-	-	-	-	-	-	-	-	-	-	-	-	F-box-like
TRINITY_DN12525_c0_g2_1	3218.PP1S120_118V6.1	7.4e-134	483.8	28M8K@1|root,2QTRT@2759|Eukaryota,37HMA@33090|Viridiplantae,3GC0N@35493|Streptophyta	2759|Eukaryota	S	F-box protein	-	-	-	-	-	-	-	-	-	-	-	-	F-box-like
TRINITY_DN7194_c0_g1_1	72664.XP_006405911.1	2e-13	80.9	2DZEY@1|root,2S7E1@2759|Eukaryota,3805F@33090|Viridiplantae,3GPYC@35493|Streptophyta	72664.XP_006405911.1|-	-	-	-	-	-	-	-	-	-	-	-	-	-	-	-
TRINITY_DN7194_c0_g1_2	45351.EDO26181	1.2e-14	85.1	KOG1721@1|root,KOG1721@2759|Eukaryota,39PP8@33154|Opisthokonta,3C4P8@33208|Metazoa	2759|Eukaryota	S	DNA binding	-	-	-	-	-	-	-	-	-	-	-	-	-
TRINITY_DN141911_c0_g1_2	2711.XP_006488309.1	2.7e-16	90.5	COG0071@1|root,KOG0710@2759|Eukaryota,37TQV@33090|Viridiplantae,3GBV3@35493|Streptophyta	2759|Eukaryota	O	Belongs to the small heat shock protein (HSP20) family	HSP17.4	GO:0000302,GO:0005575,GO:0005622,GO:0005623,GO:0005737,GO:0006950,GO:0006979,GO:0008150,GO:0009266,GO:0009314,GO:0009408,GO:0009416,GO:0009507,GO:0009536,GO:0009628,GO:0009636,GO:0009642,GO:0009644,GO:0010033,GO:0010035,GO:0010038,GO:0010286,GO:0042221,GO:0042493,GO:0042542,GO:0043226,GO:0043227,GO:0043229,GO:0043231,GO:0044424,GO:0044444,GO:0044464,GO:0045471,GO:0046677,GO:0046685,GO:0046686,GO:…	-	ko:K13993	ko04141,map04141	-	-	-	ko00000,ko00001,ko03110	-	-	-	HSP20
TRINITY_DN4636_c0_g1_2	3694.POPTR_0011s15310.1	1.1e-24	119.4	COG3491@1|root,KOG0143@2759|Eukaryota,37HXI@33090|Viridiplantae,3G7DT@35493|Streptophyta,4JF9B@91835|fabids	2759|Eukaryota	Q	Belongs to the iron ascorbate-dependent oxidoreductase family	-	GO:0001101,GO:0002229,GO:0002239,GO:0006082,GO:0006725,GO:0006950,GO:0006952,GO:0007275,GO:0007568,GO:0008150,GO:0008152,GO:0009056,GO:0009605,GO:0009607,GO:0009617,GO:0009620,GO:0009696,GO:0009719,GO:0009725,GO:0009751,GO:0009987,GO:0010033,GO:0010150,GO:0010817,GO:0014070,GO:0016054,GO:0016999,GO:0017001,GO:0017144,GO:0018958,GO:0019336,GO:0019439,GO:0019752,GO:0032501,GO:0032502,GO:0032787,GO:…	-	-	-	-	-	-	-	-	-	-	2OG-FeII_Oxy,DIOX_N
TRINITY_DN4636_c0_g1_3	2711.XP_006490103.1	6.1e-91	340.9	COG3491@1|root,KOG0143@2759|Eukaryota,37HXI@33090|Viridiplantae,3G7DT@35493|Streptophyta	2759|Eukaryota	Q	Belongs to the iron ascorbate-dependent oxidoreductase family	-	GO:0001101,GO:0002229,GO:0002239,GO:0006082,GO:0006725,GO:0006950,GO:0006952,GO:0007275,GO:0007568,GO:0008150,GO:0008152,GO:0009056,GO:0009605,GO:0009607,GO:0009617,GO:0009620,GO:0009696,GO:0009719,GO:0009725,GO:0009751,GO:0009987,GO:0010033,GO:0010150,GO:0010817,GO:0014070,GO:0016054,GO:0016999,GO:0017001,GO:0017144,GO:0018958,GO:0019336,GO:0019439,GO:0019752,GO:0032501,GO:0032502,GO:0032787,GO:…	-	-	-	-	-	-	-	-	-	-	2OG-FeII_Oxy,DIOX_N
TRINITY_DN3461_c0_g2_1	4641.GSMUA_Achr9P28980_001	7.8e-148	530.4	COG0436@1|root,KOG0259@2759|Eukaryota,37MBY@33090|Viridiplantae,3GEUQ@35493|Streptophyta,3KVBQ@4447|Liliopsida	2759|Eukaryota	E	Aminotransferase class I and II	TAT	GO:0001101,GO:0001558,GO:0001560,GO:0002119,GO:0002164,GO:0003674,GO:0003824,GO:0004121,GO:0004838,GO:0005575,GO:0005576,GO:0005622,GO:0005623,GO:0005737,GO:0005773,GO:0005829,GO:0006082,GO:0006520,GO:0006570,GO:0006572,GO:0006725,GO:0006766,GO:0006775,GO:0006790,GO:0006807,GO:0006950,GO:0006970,GO:0006972,GO:0007154,GO:0007275,GO:0008150,GO:0008152,GO:0008483,GO:0009056,GO:0009058,GO:0009063,GO:…	2.6.1.5,2.6.1.80,4.4.1.35	ko:K00815,ko:K11819,ko:K14271,ko:K21623	ko00130,ko00270,ko00350,ko00360,ko00380,ko00400,ko00401,ko00950,ko00960,ko00966,ko01100,ko01110,ko01130,ko01210,ko01230,map00130,map00270,map00350,map00360,map00380,map00400,map00401,map00950,map00960,map00966,map01100,map01110,map01130,map01210,map01230	M00025,M00034,M00370	R00694,R00734,R02408,R07396,R08170,R08654,R08660,R08667,R08686	RC00006,RC00488,RC00710,RC02265,RC02303	ko00000,ko00001,ko00002,ko01000,ko01007	-	-	-	Aminotran_1_2
TRINITY_DN11702_c0_g1_1	3988.XP_002510101.1	5.1e-105	387.9	COG0596@1|root,2QVRR@2759|Eukaryota,37PAW@33090|Viridiplantae,3G9RY@35493|Streptophyta,4JH71@91835|fabids	2759|Eukaryota	S	strigolactone esterase DAD2	-	GO:0001763,GO:0006629,GO:0006714,GO:0006720,GO:0006721,GO:0007275,GO:0008150,GO:0008152,GO:0008299,GO:0008610,GO:0009058,GO:0009653,GO:0009719,GO:0009725,GO:0009987,GO:0010016,GO:0010033,GO:0010223,GO:0010346,GO:0010817,GO:0014070,GO:0016106,GO:0016114,GO:0018130,GO:0032501,GO:0032502,GO:0032870,GO:0033993,GO:0042221,GO:0042445,GO:0042446,GO:0044237,GO:0044238,GO:0044249,GO:0044255,GO:0046483,GO:…	-	-	-	-	-	-	-	-	-	-	Abhydrolase_1,Abhydrolase_6
TRINITY_DN27962_c0_g2_3	3218.PP1S157_44V6.1	1.3e-52	212.6	2CXU2@1|root,2RZS0@2759|Eukaryota,37UQ3@33090|Viridiplantae,3GXE8@35493|Streptophyta	2759|Eukaryota	U	Tim17/Tim22/Tim23/Pmp24 family	-	-	-	-	-	-	-	-	-	-	-	-	Tim17
TRINITY_DN342_c0_g1_1	218851.Aquca_003_00301.1	3e-21	109.8	29ITA@1|root,2RS12@2759|Eukaryota,37T3P@33090|Viridiplantae,3GA3A@35493|Streptophyta	2759|Eukaryota	-	-	-	GO:0003674,GO:0003824,GO:0004144,GO:0005575,GO:0005622,GO:0005623,GO:0005737,GO:0005829,GO:0006629,GO:0006638,GO:0006639,GO:0006641,GO:0008150,GO:0008152,GO:0008374,GO:0008610,GO:0009058,GO:0009987,GO:0016411,GO:0016740,GO:0016746,GO:0016747,GO:0019432,GO:0044237,GO:0044238,GO:0044249,GO:0044255,GO:0044424,GO:0044444,GO:0044464,GO:0045017,GO:0046460,GO:0046463,GO:0046486,GO:0071704,GO:1901576	-	-	-	-	-	-	-	-	-	-	-
TRINITY_DN1611_c0_g1_1	85681.XP_006421688.1	1.4e-119	436.4	COG3491@1|root,KOG0143@2759|Eukaryota,37HXI@33090|Viridiplantae,3G7DT@35493|Streptophyta	2759|Eukaryota	Q	Belongs to the iron ascorbate-dependent oxidoreductase family	-	GO:0001101,GO:0002229,GO:0002239,GO:0006082,GO:0006725,GO:0006950,GO:0006952,GO:0007275,GO:0007568,GO:0008150,GO:0008152,GO:0009056,GO:0009605,GO:0009607,GO:0009617,GO:0009620,GO:0009696,GO:0009719,GO:0009725,GO:0009751,GO:0009987,GO:0010033,GO:0010150,GO:0010817,GO:0014070,GO:0016054,GO:0016999,GO:0017001,GO:0017144,GO:0018958,GO:0019336,GO:0019439,GO:0019752,GO:0032501,GO:0032502,GO:0032787,GO:…	-	-	-	-	-	-	-	-	-	-	2OG-FeII_Oxy,DIOX_N
TRINITY_DN634_c0_g1_1	3649.evm.model.supercontig_948.1	2.4e-190	671.8	COG0626@1|root,KOG0053@2759|Eukaryota,37RGY@33090|Viridiplantae,3GB43@35493|Streptophyta,3HQG1@3699|Brassicales	2759|Eukaryota	E	methionine gamma-lyase	-	GO:0000096,GO:0000097,GO:0000098,GO:0001101,GO:0003674,GO:0003824,GO:0003962,GO:0004123,GO:0005488,GO:0005575,GO:0005622,GO:0005623,GO:0005737,GO:0005829,GO:0006082,GO:0006520,GO:0006534,GO:0006555,GO:0006790,GO:0006807,GO:0006950,GO:0007154,GO:0008144,GO:0008150,GO:0008152,GO:0008652,GO:0009056,GO:0009058,GO:0009063,GO:0009066,GO:0009067,GO:0009068,GO:0009069,GO:0009070,GO:0009086,GO:0009087,GO:…	4.4.1.11	ko:K01761	ko00270,ko00450,map00270,map00450	-	R00654,R04770	RC00196,RC00348,RC01209,RC01210	ko00000,ko00001,ko01000	-	-	-	Cys_Met_Meta_PP
TRINITY_DN327_c0_g2_1	3218.PP1S72_277V6.1	3.8e-19	102.1	29ZPE@1|root,2RXWQ@2759|Eukaryota,37U2I@33090|Viridiplantae,3GIAV@35493|Streptophyta	2759|Eukaryota	B	Histone H1	-	GO:0005575,GO:0005622,GO:0005623,GO:0005634,GO:0005694,GO:0005730,GO:0005737,GO:0005739,GO:0031974,GO:0031981,GO:0043226,GO:0043227,GO:0043228,GO:0043229,GO:0043231,GO:0043232,GO:0043233,GO:0044422,GO:0044424,GO:0044428,GO:0044444,GO:0044446,GO:0044464,GO:0070013	-	ko:K11275	-	-	-	-	ko00000,ko03036	-	-	-	Linker_histone
TRINITY_DN14173_c0_g1_2	3218.PP1S72_277V6.1	3.8e-19	102.1	29ZPE@1|root,2RXWQ@2759|Eukaryota,37U2I@33090|Viridiplantae,3GIAV@35493|Streptophyta	2759|Eukaryota	B	Histone H1	-	GO:0005575,GO:0005622,GO:0005623,GO:0005634,GO:0005694,GO:0005730,GO:0005737,GO:0005739,GO:0031974,GO:0031981,GO:0043226,GO:0043227,GO:0043228,GO:0043229,GO:0043231,GO:0043232,GO:0043233,GO:0044422,GO:0044424,GO:0044428,GO:0044444,GO:0044446,GO:0044464,GO:0070013	-	ko:K11275	-	-	-	-	ko00000,ko03036	-	-	-	Linker_histone
TRINITY_DN15196_c0_g2_1	3659.XP_004151058.1	1.6e-101	376.3	28N77@1|root,2QUSI@2759|Eukaryota,37SZF@33090|Viridiplantae,3GCN3@35493|Streptophyta,4JKZI@91835|fabids	2759|Eukaryota	S	Benzyl alcohol	-	-	2.3.1.195,2.3.1.196,2.3.1.232	ko:K18858,ko:K19861	ko00592,ko01110,map00592,map01110	-	R09631	RC00004,RC00041	ko00000,ko00001,ko01000	-	-	-	Transferase
TRINITY_DN149073_c0_g1_1	3827.XP_004509357.1	2.8e-82	312.4	COG3491@1|root,KOG0143@2759|Eukaryota,37KAW@33090|Viridiplantae,3G7DM@35493|Streptophyta,4JH6D@91835|fabids	2759|Eukaryota	Q	Belongs to the iron ascorbate-dependent oxidoreductase family	F3H	GO:0003674,GO:0003824,GO:0008150,GO:0008152,GO:0009058,GO:0009314,GO:0009411,GO:0009416,GO:0009628,GO:0009812,GO:0009813,GO:0010224,GO:0016491,GO:0016705,GO:0016706,GO:0045486,GO:0050896,GO:0051213,GO:0055114,GO:0071704,GO:1901576	1.14.11.9	ko:K00475	ko00941,ko01100,ko01110,map00941,map01100,map01110	M00138	R02444,R03640,R05039,R07993,R07996,R07997	RC00230	ko00000,ko00001,ko00002,ko01000	-	-	-	2OG-FeII_Oxy,DIOX_N
TRINITY_DN300_c1_g1_1	42345.XP_008803433.1	4.7e-193	681.0	COG0318@1|root,KOG1176@2759|Eukaryota,37KT0@33090|Viridiplantae,3GFGR@35493|Streptophyta,3M314@4447|Liliopsida	2759|Eukaryota	I	AMP-binding enzyme	-	GO:0005575,GO:0005622,GO:0005623,GO:0005737,GO:0005777,GO:0042579,GO:0043226,GO:0043227,GO:0043229,GO:0043231,GO:0044424,GO:0044444,GO:0044464	3.2.1.4	ko:K01179	ko00500,ko01100,map00500,map01100	-	R06200,R11307,R11308	-	ko00000,ko00001,ko01000	-	GH5,GH9	-	AMP-binding,AMP-binding_C
TRINITY_DN3195_c0_g1_2	3760.EMJ11535	4.6e-257	894.0	KOG1169@1|root,KOG1169@2759|Eukaryota,37SCE@33090|Viridiplantae,3G782@35493|Streptophyta,4JK9A@91835|fabids	2759|Eukaryota	IT	Diacylglycerol kinase	-	GO:0003674,GO:0005488,GO:0005509,GO:0043167,GO:0043169,GO:0046872	2.7.1.107	ko:K00901	ko00561,ko00564,ko01100,ko01110,ko04070,ko04072,ko05231,map00561,map00564,map01100,map01110,map04070,map04072,map05231	-	R02240	RC00002,RC00017	ko00000,ko00001,ko01000	-	-	-	C1_1,DAGK_acc,DAGK_cat
TRINITY_DN353_c0_g2_1	13333.ERN12197	4.7e-142	511.1	28NKH@1|root,2QV68@2759|Eukaryota,37RGA@33090|Viridiplantae,3GGJ1@35493|Streptophyta	2759|Eukaryota	I	May be involved in modulation of pathogen defense and leaf cell death	-	GO:0002376,GO:0005575,GO:0005623,GO:0005886,GO:0006950,GO:0006952,GO:0006955,GO:0008150,GO:0009605,GO:0009607,GO:0009620,GO:0009814,GO:0009817,GO:0016020,GO:0043207,GO:0044464,GO:0045087,GO:0050832,GO:0050896,GO:0051704,GO:0051707,GO:0071944,GO:0098542	-	ko:K08472	-	-	-	-	ko00000,ko04030	-	-	-	Mlo
TRINITY_DN2197_c0_g1_2	4641.GSMUA_Achr10P13360_001	4.2e-29	137.1	28IIH@1|root,2QQVH@2759|Eukaryota,37QJI@33090|Viridiplantae,3G7S0@35493|Streptophyta,3KQIZ@4447|Liliopsida	2759|Eukaryota	S	KIP1-like protein	-	-	-	-	-	-	-	-	-	-	-	-	KIP1
TRINITY_DN8117_c0_g1_2	29760.VIT_14s0108g00830.t01	2.3e-83	315.8	COG5147@1|root,KOG0048@2759|Eukaryota,37P48@33090|Viridiplantae,3G85A@35493|Streptophyta	2759|Eukaryota	K	Myb-related protein	-	GO:0000038,GO:0000981,GO:0000988,GO:0000989,GO:0001067,GO:0001076,GO:0001101,GO:0001134,GO:0001135,GO:0001666,GO:0002376,GO:0003674,GO:0003676,GO:0003677,GO:0003700,GO:0005488,GO:0005575,GO:0005622,GO:0005623,GO:0005634,GO:0006082,GO:0006355,GO:0006357,GO:0006629,GO:0006631,GO:0006633,GO:0006950,GO:0006952,GO:0006955,GO:0008150,GO:0008152,GO:0008219,GO:0008610,GO:0009058,GO:0009605,GO:0009607,GO:…	-	ko:K09422	-	-	-	-	ko00000,ko03000	-	-	-	Myb_DNA-binding
TRINITY_DN29747_c0_g1_1	13333.ERN13583	3e-276	958.0	COG0515@1|root,2QUN0@2759|Eukaryota,37KEA@33090|Viridiplantae,3GA5A@35493|Streptophyta	2759|Eukaryota	T	Serine threonine-protein kinase-like protein	CR4	GO:0000003,GO:0003006,GO:0003674,GO:0003824,GO:0004672,GO:0004888,GO:0005488,GO:0005515,GO:0005575,GO:0005622,GO:0005623,GO:0005737,GO:0005768,GO:0005770,GO:0005771,GO:0005886,GO:0005911,GO:0006464,GO:0006468,GO:0006793,GO:0006796,GO:0006807,GO:0007154,GO:0007165,GO:0007275,GO:0008150,GO:0008152,GO:0009506,GO:0009653,GO:0009786,GO:0009790,GO:0009791,GO:0009793,GO:0009908,GO:0009986,GO:0009987,GO:…	2.7.11.1	ko:K04730	ko04010,ko04064,ko04620,ko04624,ko04722,ko05133,ko05140,ko05142,ko05145,ko05152,ko05162,ko05169,map04010,map04064,map04620,map04624,map04722,map05133,map05140,map05142,map05145,map05152,map05162,map05169	M00686	-	-	ko00000,ko00001,ko00002,ko01000,ko01001	-	-	-	Pkinase,Pkinase_Tyr,RCC1_2,TNFR_c6
TRINITY_DN12820_c0_g1_3	3218.PP1S80_9V6.1	4.5e-101	375.6	COG0631@1|root,KOG0698@2759|Eukaryota,37M3H@33090|Viridiplantae,3GA8T@35493|Streptophyta	2759|Eukaryota	T	phosphatase 2C	-	GO:0001101,GO:0001932,GO:0001933,GO:0003674,GO:0003824,GO:0004721,GO:0004722,GO:0005488,GO:0005515,GO:0005575,GO:0005622,GO:0005623,GO:0005634,GO:0005737,GO:0005829,GO:0005886,GO:0006464,GO:0006469,GO:0006470,GO:0006793,GO:0006796,GO:0006807,GO:0006950,GO:0006970,GO:0007154,GO:0007165,GO:0007275,GO:0008150,GO:0008152,GO:0009266,GO:0009314,GO:0009408,GO:0009409,GO:0009414,GO:0009415,GO:0009416,GO:…	3.1.3.16	ko:K14497,ko:K17506	ko04016,ko04075,ko04931,map04016,map04075,map04931	-	-	-	ko00000,ko00001,ko01000,ko01009	-	-	-	PP2C
TRINITY_DN60385_c0_g1_2	13333.ERN03540	6.1e-67	260.4	COG1881@1|root,KOG3346@2759|Eukaryota,37U2B@33090|Viridiplantae,3GHWJ@35493|Streptophyta	2759|Eukaryota	S	Protein MOTHER of FT and TF 1-like	-	-	-	ko:K08869,ko:K16223	ko04712,map04712	-	-	-	ko00000,ko00001,ko01001	-	-	-	PBP
TRINITY_DN13842_c0_g1_2	29760.VIT_09s0002g01040.t01	3e-49	201.8	COG1404@1|root,2QZDA@2759|Eukaryota,37QS2@33090|Viridiplantae,3GD1X@35493|Streptophyta	2759|Eukaryota	O	subtilisin-like protease	-	GO:0001763,GO:0003674,GO:0003824,GO:0004175,GO:0004252,GO:0005575,GO:0005576,GO:0005618,GO:0005622,GO:0005623,GO:0005737,GO:0005773,GO:0005774,GO:0006508,GO:0006807,GO:0007275,GO:0007568,GO:0008150,GO:0008152,GO:0008233,GO:0008236,GO:0009505,GO:0009653,GO:0010016,GO:0010150,GO:0010223,GO:0010346,GO:0016020,GO:0016787,GO:0017171,GO:0019538,GO:0030312,GO:0031090,GO:0032501,GO:0032502,GO:0043170,GO:…	-	-	-	-	-	-	-	-	-	-	Inhibitor_I9,PA,Peptidase_S8
TRINITY_DN4216_c0_g2_2	88036.EFJ16735	6.7e-38	163.3	KOG2787@1|root,KOG2787@2759|Eukaryota,37JQK@33090|Viridiplantae,3G81W@35493|Streptophyta	2759|Eukaryota	V	lanC-like protein	LANCL3	GO:0000003,GO:0000166,GO:0001882,GO:0001883,GO:0003006,GO:0003674,GO:0004888,GO:0004930,GO:0005102,GO:0005488,GO:0005515,GO:0005524,GO:0005525,GO:0005543,GO:0005575,GO:0005622,GO:0005623,GO:0005634,GO:0005737,GO:0005829,GO:0005856,GO:0005886,GO:0005887,GO:0005938,GO:0006355,GO:0007154,GO:0007165,GO:0007186,GO:0007275,GO:0008144,GO:0008150,GO:0008270,GO:0008289,GO:0009787,GO:0009789,GO:0009791,GO:…	-	ko:K17509,ko:K19522	-	-	-	-	ko00000,ko01009,ko02000	2.A.112.1.1	-	-	LANC_like
TRINITY_DN6171_c1_g1_1	13333.ERN02883	1.8e-149	537.0	KOG1865@1|root,KOG1865@2759|Eukaryota,37I2Y@33090|Viridiplantae,3GD62@35493|Streptophyta	2759|Eukaryota	O	Ubiquitin carboxyl-terminal hydrolase	UBP16	GO:0000003,GO:0003006,GO:0003674,GO:0003824,GO:0006464,GO:0006508,GO:0006807,GO:0006950,GO:0006970,GO:0007275,GO:0008150,GO:0008152,GO:0008233,GO:0008234,GO:0008283,GO:0009628,GO:0009651,GO:0009791,GO:0009908,GO:0009987,GO:0016579,GO:0016787,GO:0019538,GO:0019783,GO:0022414,GO:0022622,GO:0032501,GO:0032502,GO:0036211,GO:0036459,GO:0043170,GO:0043412,GO:0044237,GO:0044238,GO:0044260,GO:0044267,GO:…	3.4.19.12	ko:K11855	-	-	-	-	ko00000,ko01000,ko01002,ko04121	-	-	-	UCH,zf-MYND
TRINITY_DN10792_c0_g1_2	218851.Aquca_012_00117.1	5.8e-150	537.7	COG2723@1|root,KOG0626@2759|Eukaryota,37JHF@33090|Viridiplantae,3GBEG@35493|Streptophyta	2759|Eukaryota	G	Belongs to the glycosyl hydrolase 1 family	BGLU47	GO:0003674,GO:0003824,GO:0004553,GO:0006725,GO:0008150,GO:0008152,GO:0008422,GO:0009058,GO:0009698,GO:0009699,GO:0009808,GO:0009809,GO:0009987,GO:0015926,GO:0016787,GO:0016798,GO:0019438,GO:0019748,GO:0044237,GO:0044249,GO:0044550,GO:0047782,GO:0071704,GO:1901135,GO:1901360,GO:1901362,GO:1901576,GO:1901657	3.2.1.21	ko:K05350	ko00460,ko00500,ko00940,ko01100,ko01110,map00460,map00500,map00940,map01100,map01110	-	R00026,R02558,R02887,R02985,R03527,R04949,R04998,R10035,R10039,R10040	RC00049,RC00059,RC00171,RC00262,RC00397,RC00451,RC00714,RC00746,RC01248	ko00000,ko00001,ko01000	-	-	-	Glyco_hydro_1
TRINITY_DN3127_c0_g1_1	126957.SMAR000111-PA	3.1e-184	651.0	COG5277@1|root,KOG0676@2759|Eukaryota,38C0D@33154|Opisthokonta,3BBGP@33208|Metazoa,3CRBJ@33213|Bilateria,41XDG@6656|Arthropoda	2759|Eukaryota	Z	Belongs to the actin family	ACTB	GO:0000003,GO:0000228,GO:0000278,GO:0000281,GO:0000785,GO:0000790,GO:0000910,GO:0003006,GO:0003674,GO:0005198,GO:0005200,GO:0005575,GO:0005622,GO:0005623,GO:0005634,GO:0005694,GO:0005737,GO:0005856,GO:0005884,GO:0005886,GO:0005912,GO:0005924,GO:0005925,GO:0006325,GO:0006338,GO:0006996,GO:0007010,GO:0007049,GO:0007275,GO:0007276,GO:0007281,GO:0007283,GO:0007286,GO:0007291,GO:0007349,GO:0008104,GO:…	-	ko:K05692	ko04015,ko04145,ko04210,ko04390,ko04391,ko04510,ko04520,ko04530,ko04611,ko04670,ko04714,ko04745,ko04810,ko04919,ko04921,ko05100,ko05110,ko05130,ko05131,ko05132,ko05164,ko05205,ko05225,ko05410,ko05412,ko05414,ko05416,ko05418,map04015,map04145,map04210,map04390,map04391,map04510,map04520,map04530,map04611,map04670,map04714,map04745,map04810,map04919,map04921,map05100,map05110,map05130,map05131,map0…	-	-	-	ko00000,ko00001,ko03019,ko03021,ko03029,ko03036,ko04147,ko04812	-	-	-	Actin
TRINITY_DN1565_c0_g3_1	42345.XP_008784468.1	4e-111	408.3	COG2017@1|root,KOG1604@2759|Eukaryota,37J42@33090|Viridiplantae,3G7EM@35493|Streptophyta,3KP2X@4447|Liliopsida	2759|Eukaryota	G	Converts alpha-aldose to the beta-anomer	-	GO:0003674,GO:0003824,GO:0004034,GO:0005975,GO:0005996,GO:0006006,GO:0006012,GO:0008150,GO:0008152,GO:0009056,GO:0016052,GO:0016853,GO:0016854,GO:0016857,GO:0019318,GO:0019320,GO:0019388,GO:0033499,GO:0044238,GO:0044281,GO:0044282,GO:0046365,GO:0071704,GO:1901575	5.1.3.3	ko:K00416,ko:K01785	ko00010,ko00052,ko00190,ko01100,ko01110,ko01120,ko01130,ko04260,ko04714,ko04932,ko05010,ko05012,ko05016,map00010,map00052,map00190,map01100,map01110,map01120,map01130,map04260,map04714,map04932,map05010,map05012,map05016	M00152,M00632	R01602,R10619	RC00563	ko00000,ko00001,ko00002,ko01000	-	-	-	Aldose_epim
TRINITY_DN43449_c0_g1_1	3656.XP_008454481.1	4.6e-206	724.5	2CNE6@1|root,2QVKD@2759|Eukaryota,38A0H@33090|Viridiplantae,3GXAV@35493|Streptophyta,4JW13@91835|fabids	2759|Eukaryota	E	Plant lipoxygenase may be involved in a number of diverse aspects of plant physiology including growth and development, pest resistance, and senescence or responses to wounding	ALOX15B	GO:0000003,GO:0001655,GO:0001676,GO:0001817,GO:0001819,GO:0002791,GO:0002793,GO:0003006,GO:0003674,GO:0003824,GO:0005488,GO:0005506,GO:0005509,GO:0005575,GO:0005622,GO:0005623,GO:0005634,GO:0005737,GO:0005829,GO:0005856,GO:0005886,GO:0006082,GO:0006629,GO:0006631,GO:0006633,GO:0006636,GO:0006690,GO:0006915,GO:0007275,GO:0008150,GO:0008152,GO:0008219,GO:0008285,GO:0008610,GO:0009058,GO:0009966,GO:…	1.13.11.12,1.13.11.33,1.13.11.58,4.2.1.152,5.4.4.7	ko:K00454,ko:K08022,ko:K15718,ko:K18684	ko00590,ko00591,ko00592,ko01100,ko01110,ko04726,map00590,map00591,map00592,map01100,map01110,map04726	M00113	R01593,R03626,R07053,R07057,R07864,R07869,R10761,R10766	RC00561	ko00000,ko00001,ko00002,ko01000	-	-	-	Lipoxygenase,PLAT
TRINITY_DN6524_c0_g2_1	77586.LPERR07G03830.1	9.7e-22	109.0	KOG0406@1|root,KOG0406@2759|Eukaryota,386Z5@33090|Viridiplantae,3GUWH@35493|Streptophyta,3M2GS@4447|Liliopsida,3I72G@38820|Poales	2759|Eukaryota	O	Glutathione S-transferase, N-terminal domain	-	-	2.5.1.18	ko:K00799	ko00480,ko00980,ko00982,ko00983,ko01524,ko05200,ko05204,ko05225,ko05418,map00480,map00980,map00982,map00983,map01524,map05200,map05204,map05225,map05418	-	R03522,R07002,R07003,R07004,R07023,R07024,R07025,R07026,R07069,R07070,R07083,R07084,R07091,R07092,R07093,R07094,R07100,R07113,R07116,R08280,R09409,R11905	RC00004,RC00069,RC00840,RC00948,RC01704,RC01705,RC01706,RC01758,RC01759,RC01765,RC01767,RC01769,RC02243,RC02527,RC02939,RC02940,RC02942,RC02943,RC02944	ko00000,ko00001,ko01000,ko02000	1.A.12.2.2,1.A.12.3.2	-	-	GST_C_2,GST_N,GST_N_3
TRINITY_DN4618_c0_g1_3	102107.XP_008221946.1	2.9e-37	162.5	COG0631@1|root,KOG0698@2759|Eukaryota,37M3H@33090|Viridiplantae,3GABN@35493|Streptophyta,4JKE4@91835|fabids	2759|Eukaryota	T	phosphatase 2C	-	GO:0000003,GO:0001101,GO:0003006,GO:0003674,GO:0003824,GO:0004721,GO:0004722,GO:0005575,GO:0005622,GO:0005623,GO:0005634,GO:0005737,GO:0005794,GO:0005801,GO:0005829,GO:0006464,GO:0006470,GO:0006793,GO:0006796,GO:0006807,GO:0006950,GO:0006996,GO:0007275,GO:0007568,GO:0008150,GO:0008152,GO:0009414,GO:0009415,GO:0009628,GO:0009657,GO:0009658,GO:0009719,GO:0009725,GO:0009737,GO:0009787,GO:0009788,GO:…	3.1.3.16	ko:K14497,ko:K17506	ko04016,ko04075,ko04931,map04016,map04075,map04931	-	-	-	ko00000,ko00001,ko01000,ko01009	-	-	-	PP2C
TRINITY_DN4618_c0_g1_4	3218.PP1S80_9V6.1	1.5e-41	175.6	COG0631@1|root,KOG0698@2759|Eukaryota,37M3H@33090|Viridiplantae,3GA8T@35493|Streptophyta	2759|Eukaryota	T	phosphatase 2C	-	GO:0001101,GO:0001932,GO:0001933,GO:0003674,GO:0003824,GO:0004721,GO:0004722,GO:0005488,GO:0005515,GO:0005575,GO:0005622,GO:0005623,GO:0005634,GO:0005737,GO:0005829,GO:0005886,GO:0006464,GO:0006469,GO:0006470,GO:0006793,GO:0006796,GO:0006807,GO:0006950,GO:0006970,GO:0007154,GO:0007165,GO:0007275,GO:0008150,GO:0008152,GO:0009266,GO:0009314,GO:0009408,GO:0009409,GO:0009414,GO:0009415,GO:0009416,GO:…	3.1.3.16	ko:K14497,ko:K17506	ko04016,ko04075,ko04931,map04016,map04075,map04931	-	-	-	ko00000,ko00001,ko01000,ko01009	-	-	-	PP2C
TRINITY_DN27025_c0_g3_1	3847.GLYMA07G04820.1	3.9e-30	138.7	COG0484@1|root,KOG0714@2759|Eukaryota,37SNZ@33090|Viridiplantae,3GC0J@35493|Streptophyta,4JP4E@91835|fabids	2759|Eukaryota	O	DnaJ homolog subfamily B member	-	GO:0003674,GO:0005488,GO:0005515,GO:0051087	1.3.1.38	ko:K07512,ko:K09512	ko00062,ko01100,ko01212,map00062,map01100,map01212	M00085	R01278,R03776,R03856,R03989,R04753,R06985,R07162	RC00052	ko00000,ko00001,ko00002,ko01000,ko03110	-	-	-	DnaJ
TRINITY_DN13_c0_g2_2	13333.ERN14804	2.1e-97	363.6	COG0515@1|root,2QUW9@2759|Eukaryota,37KJP@33090|Viridiplantae,3G96G@35493|Streptophyta	13333.ERN14804|-	T	LRR receptor-like serine threonine-protein kinase	-	-	-	-	-	-	-	-	-	-	-	-	-
TRINITY_DN196647_c0_g1_3	13333.ERN02807	4.5e-90	337.8	28MKI@1|root,2QSEF@2759|Eukaryota,37JNA@33090|Viridiplantae,3GAEF@35493|Streptophyta	2759|Eukaryota	-	-	-	-	-	-	-	-	-	-	-	-	-	-	-
TRINITY_DN24511_c2_g2_1	29760.VIT_08s0032g00900.t01	8.4e-10	68.6	COG5272@1|root,KOG0004@2759|Eukaryota,37KHY@33090|Viridiplantae,3G8Q9@35493|Streptophyta	2759|Eukaryota	J	Ubiquitin-40S ribosomal protein	-	-	-	ko:K02977	ko03010,map03010	M00177,M00179	-	-	br01610,ko00000,ko00001,ko00002,ko03011,ko04147	-	-	-	Ribosomal_S27,ubiquitin
TRINITY_DN3134_c0_g1_2	88036.EFJ14678	2.8e-162	578.6	COG0366@1|root,KOG0471@2759|Eukaryota,37I4R@33090|Viridiplantae,3GEK8@35493|Streptophyta	2759|Eukaryota	G	Belongs to the glycosyl hydrolase 13 family	AMY1	GO:0000272,GO:0001101,GO:0003674,GO:0003824,GO:0004553,GO:0004556,GO:0005575,GO:0005576,GO:0005615,GO:0005975,GO:0005976,GO:0005982,GO:0005983,GO:0005984,GO:0005985,GO:0005987,GO:0006073,GO:0008150,GO:0008152,GO:0009056,GO:0009057,GO:0009251,GO:0009311,GO:0009313,GO:0009719,GO:0009725,GO:0009737,GO:0009739,GO:0009987,GO:0010033,GO:0016052,GO:0016160,GO:0016787,GO:0016798,GO:0033993,GO:0042221,GO:…	3.2.1.1	ko:K01176	ko00500,ko01100,ko04973,map00500,map01100,map04973	-	R02108,R02112,R11262	-	ko00000,ko00001,ko01000	-	GH13	-	Alpha-amyl_C2,Alpha-amylase
TRINITY_DN29747_c0_g2_1	13333.ERN13583	3e-276	958.0	COG0515@1|root,2QUN0@2759|Eukaryota,37KEA@33090|Viridiplantae,3GA5A@35493|Streptophyta	2759|Eukaryota	T	Serine threonine-protein kinase-like protein	CR4	GO:0000003,GO:0003006,GO:0003674,GO:0003824,GO:0004672,GO:0004888,GO:0005488,GO:0005515,GO:0005575,GO:0005622,GO:0005623,GO:0005737,GO:0005768,GO:0005770,GO:0005771,GO:0005886,GO:0005911,GO:0006464,GO:0006468,GO:0006793,GO:0006796,GO:0006807,GO:0007154,GO:0007165,GO:0007275,GO:0008150,GO:0008152,GO:0009506,GO:0009653,GO:0009786,GO:0009790,GO:0009791,GO:0009793,GO:0009908,GO:0009986,GO:0009987,GO:…	2.7.11.1	ko:K04730	ko04010,ko04064,ko04620,ko04624,ko04722,ko05133,ko05140,ko05142,ko05145,ko05152,ko05162,ko05169,map04010,map04064,map04620,map04624,map04722,map05133,map05140,map05142,map05145,map05152,map05162,map05169	M00686	-	-	ko00000,ko00001,ko00002,ko01000,ko01001	-	-	-	Pkinase,Pkinase_Tyr,RCC1_2,TNFR_c6
TRINITY_DN5428_c0_g2_1	218851.Aquca_034_00153.1	2.3e-160	572.8	COG0699@1|root,KOG0446@2759|Eukaryota,37NGZ@33090|Viridiplantae,3GDGR@35493|Streptophyta	2759|Eukaryota	U	Belongs to the TRAFAC class dynamin-like GTPase superfamily. Dynamin Fzo YdjA family	DRP4A	GO:0000266,GO:0003674,GO:0003824,GO:0003924,GO:0005488,GO:0005515,GO:0005575,GO:0005622,GO:0005623,GO:0005737,GO:0006996,GO:0007005,GO:0008017,GO:0008092,GO:0008150,GO:0009987,GO:0015631,GO:0016043,GO:0016462,GO:0016787,GO:0016817,GO:0016818,GO:0017111,GO:0044424,GO:0044464,GO:0048285,GO:0071840	3.6.5.5	ko:K14754,ko:K17065	ko04139,ko04214,ko04217,ko04621,ko04668,ko05162,ko05164,ko05165,map04139,map04214,map04217,map04621,map04668,map05162,map05164,map05165	-	-	-	ko00000,ko00001,ko01000,ko03029,ko04131,ko04147	-	-	-	Dynamin_M,Dynamin_N,GED
TRINITY_DN3038_c1_g1_2	218851.Aquca_001_00393.1	5.4e-45	187.6	COG0775@1|root,2QQRX@2759|Eukaryota,37PB3@33090|Viridiplantae,3G9UZ@35493|Streptophyta	2759|Eukaryota	F	Bark storage protein	-	-	-	-	-	-	-	-	-	-	-	-	PNP_UDP_1
TRINITY_DN4112_c0_g2_2	4113.PGSC0003DMT400077577	7.6e-87	327.0	2CAXN@1|root,2QT9K@2759|Eukaryota,37QMY@33090|Viridiplantae,3G9I1@35493|Streptophyta,44BYB@71274|asterids	2759|Eukaryota	S	DUF3700	-	-	-	-	-	-	-	-	-	-	-	-	DUF3700
TRINITY_DN81674_c0_g1_1	218851.Aquca_005_00456.1	8e-35	152.5	COG5272@1|root,KOG0001@2759|Eukaryota,37K87@33090|Viridiplantae,3G7XW@35493|Streptophyta	2759|Eukaryota	O	Ubiquitin exists either covalently attached to another protein, or free (unanchored). When covalently bound, it is conjugated to target proteins via an isopeptide bond either as a monomer (monoubiquitin), a polymer linked via different Lys residues of the ubiquitin (polyubiquitin chains) or a linear polymer linked via the initiator Met of the ubiquitin (linear polyubiquitin chains). Polyubiquitin…	-	-	-	ko:K08770	ko03320,map03320	-	-	-	ko00000,ko00001,ko04121	-	-	-	ubiquitin
TRINITY_DN821_c1_g3_1	15368.BRADI4G34950.1	1.4e-32	146.0	COG2723@1|root,KOG0626@2759|Eukaryota,37HZ7@33090|Viridiplantae,3GGH0@35493|Streptophyta,3M3XQ@4447|Liliopsida,3IPZX@38820|Poales	2759|Eukaryota	G	Glycosyl hydrolase family 1	-	GO:0003674,GO:0003824,GO:0004553,GO:0005575,GO:0005622,GO:0005623,GO:0005737,GO:0005773,GO:0005777,GO:0008150,GO:0008152,GO:0008422,GO:0009628,GO:0009812,GO:0015926,GO:0016787,GO:0016798,GO:0042440,GO:0042579,GO:0043226,GO:0043227,GO:0043229,GO:0043231,GO:0044424,GO:0044444,GO:0044464,GO:0046283,GO:0050896,GO:0071704,GO:0080167,GO:1901135,GO:1901657	3.2.1.21,3.5.2.17	ko:K01188,ko:K19964	ko00230,ko00460,ko00500,ko00940,ko01100,ko01110,ko01120,map00230,map00460,map00500,map00940,map01100,map01110,map01120	-	R00026,R02558,R02887,R02985,R03527,R04949,R04998,R06601,R10035,R10039,R10040	RC00049,RC00059,RC00171,RC00262,RC00397,RC00451,RC00714,RC00746,RC01248,RC03393	ko00000,ko00001,ko01000	-	GH1	-	Glyco_hydro_1
TRINITY_DN2258_c0_g1_1	29730.Gorai.010G171700.1	1.5e-89	337.0	KOG1339@1|root,KOG1339@2759|Eukaryota,37RMR@33090|Viridiplantae,3GB3N@35493|Streptophyta	2759|Eukaryota	O	Belongs to the peptidase A1 family	pepA	GO:0003674,GO:0003824,GO:0004175,GO:0004190,GO:0005575,GO:0005576,GO:0006508,GO:0006807,GO:0008150,GO:0008152,GO:0008233,GO:0009056,GO:0009057,GO:0016787,GO:0019538,GO:0030163,GO:0043170,GO:0044238,GO:0070001,GO:0070011,GO:0071704,GO:0140096,GO:1901564,GO:1901565,GO:1901575	3.4.23.18,3.4.23.25	ko:K01381,ko:K06004	ko04138,map04138	-	-	-	ko00000,ko00001,ko01000,ko01002	-	-	-	Asp,TAXi_C,TAXi_N
TRINITY_DN8598_c0_g2_1	981085.XP_010110389.1	5.2e-14	84.0	28N77@1|root,2QUSI@2759|Eukaryota,37SZF@33090|Viridiplantae,3GCN3@35493|Streptophyta,4JKZI@91835|fabids	2759|Eukaryota	S	Benzyl alcohol	-	-	2.3.1.196,2.3.1.232	ko:K19861	-	-	-	-	ko00000,ko01000	-	-	-	Transferase
TRINITY_DN750_c0_g3_1	29760.VIT_11s0016g01320.t01	8.5e-29	134.0	COG5147@1|root,KOG0048@2759|Eukaryota,37U4S@33090|Viridiplantae,3GHZB@35493|Streptophyta	2759|Eukaryota	K	transcription	-	-	-	ko:K09422	-	-	-	-	ko00000,ko03000	-	-	-	Myb_DNA-binding
TRINITY_DN5613_c0_g2_1	4113.PGSC0003DMT400045523	3e-85	322.0	KOG0324@1|root,KOG0324@2759|Eukaryota,37HWT@33090|Viridiplantae,3G9FY@35493|Streptophyta,44GPK@71274|asterids	2759|Eukaryota	S	PPPDE putative peptidase domain	-	-	-	ko:K14007	ko04141,map04141	M00404	-	-	ko00000,ko00001,ko00002,ko04131	-	-	-	Peptidase_C97
TRINITY_DN12820_c0_g2_2	3218.PP1S80_9V6.1	6e-73	282.0	COG0631@1|root,KOG0698@2759|Eukaryota,37M3H@33090|Viridiplantae,3GA8T@35493|Streptophyta	2759|Eukaryota	T	phosphatase 2C	-	GO:0001101,GO:0001932,GO:0001933,GO:0003674,GO:0003824,GO:0004721,GO:0004722,GO:0005488,GO:0005515,GO:0005575,GO:0005622,GO:0005623,GO:0005634,GO:0005737,GO:0005829,GO:0005886,GO:0006464,GO:0006469,GO:0006470,GO:0006793,GO:0006796,GO:0006807,GO:0006950,GO:0006970,GO:0007154,GO:0007165,GO:0007275,GO:0008150,GO:0008152,GO:0009266,GO:0009314,GO:0009408,GO:0009409,GO:0009414,GO:0009415,GO:0009416,GO:…	3.1.3.16	ko:K14497,ko:K17506	ko04016,ko04075,ko04931,map04016,map04075,map04931	-	-	-	ko00000,ko00001,ko01000,ko01009	-	-	-	PP2C
TRINITY_DN12820_c0_g2_3	40148.OGLUM05G29430.1	1.9e-28	132.1	COG0631@1|root,KOG0698@2759|Eukaryota,37M3H@33090|Viridiplantae,3GA8T@35493|Streptophyta,3M4T5@4447|Liliopsida,3I6N2@38820|Poales	2759|Eukaryota	T	Protein phosphatase 2C	-	GO:0001101,GO:0001932,GO:0001933,GO:0003674,GO:0003824,GO:0004721,GO:0004722,GO:0005488,GO:0005515,GO:0005575,GO:0005622,GO:0005623,GO:0005634,GO:0005737,GO:0005829,GO:0005886,GO:0006464,GO:0006469,GO:0006470,GO:0006793,GO:0006796,GO:0006807,GO:0006950,GO:0006970,GO:0007275,GO:0008150,GO:0008152,GO:0009266,GO:0009314,GO:0009408,GO:0009409,GO:0009414,GO:0009415,GO:0009416,GO:0009628,GO:0009642,GO:…	3.1.3.16	ko:K14497,ko:K17506	ko04016,ko04075,ko04931,map04016,map04075,map04931	-	-	-	ko00000,ko00001,ko01000,ko01009	-	-	-	PP2C
TRINITY_DN30761_c0_g1_2	13333.ERN06571	1.4e-86	327.0	28IZK@1|root,2QSC9@2759|Eukaryota,37IHP@33090|Viridiplantae,3G7D3@35493|Streptophyta	2759|Eukaryota	K	Protein CUP-SHAPED COTYLEDON	NAM	GO:0000003,GO:0001763,GO:0003006,GO:0003674,GO:0003700,GO:0006355,GO:0007275,GO:0008150,GO:0009653,GO:0009790,GO:0009791,GO:0009793,GO:0009888,GO:0009889,GO:0009933,GO:0010014,GO:0010016,GO:0010072,GO:0010154,GO:0010223,GO:0010346,GO:0010468,GO:0010556,GO:0019219,GO:0019222,GO:0022414,GO:0022603,GO:0031323,GO:0031326,GO:0032501,GO:0032502,GO:0040034,GO:0048316,GO:0048366,GO:0048367,GO:0048507,GO:…	-	-	-	-	-	-	-	-	-	-	NAM
TRINITY_DN3275_c0_g1_2	3983.cassava4.1_002248m	1.5e-250	872.5	COG1131@1|root,KOG0061@2759|Eukaryota,37IXI@33090|Viridiplantae,3GBA3@35493|Streptophyta,4JE3M@91835|fabids	2759|Eukaryota	Q	ABC transporter G family member	-	GO:0001101,GO:0001666,GO:0003674,GO:0003824,GO:0005215,GO:0005575,GO:0005618,GO:0005623,GO:0005886,GO:0006725,GO:0006810,GO:0006950,GO:0006970,GO:0007275,GO:0008150,GO:0008152,GO:0009058,GO:0009266,GO:0009408,GO:0009505,GO:0009531,GO:0009555,GO:0009605,GO:0009607,GO:0009624,GO:0009628,GO:0009651,GO:0009653,GO:0009698,GO:0009699,GO:0009719,GO:0009725,GO:0009733,GO:0009737,GO:0009739,GO:0009751,GO:…	-	ko:K05681	ko01523,ko02010,ko04976,map01523,map02010,map04976	-	-	-	ko00000,ko00001,ko02000,ko04090,ko04147	3.A.1.204	-	-	ABC2_membrane,ABC_tran
TRINITY_DN60385_c0_g2_3	13333.ERN03540	6.1e-67	260.4	COG1881@1|root,KOG3346@2759|Eukaryota,37U2B@33090|Viridiplantae,3GHWJ@35493|Streptophyta	2759|Eukaryota	S	Protein MOTHER of FT and TF 1-like	-	-	-	ko:K08869,ko:K16223	ko04712,map04712	-	-	-	ko00000,ko00001,ko01001	-	-	-	PBP
TRINITY_DN31279_c0_g1_1	4096.XP_009757212.1	8.7e-59	233.4	2BZYY@1|root,2QU62@2759|Eukaryota,37NDA@33090|Viridiplantae,3G9WS@35493|Streptophyta,44NNG@71274|asterids	2759|Eukaryota	S	Polyketide cyclase / dehydrase and lipid transport	-	GO:0001101,GO:0003674,GO:0005488,GO:0005515,GO:0005575,GO:0005622,GO:0005623,GO:0005634,GO:0005737,GO:0005829,GO:0006950,GO:0007154,GO:0007165,GO:0007275,GO:0008150,GO:0008289,GO:0009266,GO:0009409,GO:0009414,GO:0009415,GO:0009628,GO:0009719,GO:0009725,GO:0009737,GO:0009738,GO:0009755,GO:0009791,GO:0009845,GO:0009892,GO:0009987,GO:0010033,GO:0010035,GO:0010427,GO:0010563,GO:0010605,GO:0010921,GO:…	-	ko:K14496	ko04016,ko04075,map04016,map04075	-	-	-	ko00000,ko00001	-	-	-	Polyketide_cyc2
TRINITY_DN8552_c0_g1_2	218851.Aquca_007_00132.1	6e-52	211.5	KOG2913@1|root,KOG2913@2759|Eukaryota,37JX4@33090|Viridiplantae,3GCC2@35493|Streptophyta	2759|Eukaryota	M	vacuolar amino acid transporter	PQLC2L	-	-	-	-	-	-	-	-	-	-	-	PQ-loop
TRINITY_DN27151_c0_g2_1	101162.XP_007693173.1	9.5e-65	252.7	COG5272@1|root,KOG0001@2759|Eukaryota,38ECC@33154|Opisthokonta,3NVIF@4751|Fungi,3QNCU@4890|Ascomycota,2007J@147541|Dothideomycetes,4KHND@92860|Pleosporales	2759|Eukaryota	O	Ubiquitin-like domain	UBI4	GO:0000003,GO:0000209,GO:0003006,GO:0003674,GO:0005488,GO:0005515,GO:0005575,GO:0005622,GO:0005623,GO:0005737,GO:0006464,GO:0006508,GO:0006513,GO:0006807,GO:0007049,GO:0008150,GO:0008152,GO:0009056,GO:0009057,GO:0009653,GO:0009987,GO:0010498,GO:0010499,GO:0016567,GO:0016579,GO:0019538,GO:0019953,GO:0022402,GO:0022413,GO:0022414,GO:0030154,GO:0030163,GO:0030435,GO:0030437,GO:0031386,GO:0032446,GO:…	-	ko:K08770	ko03320,map03320	-	-	-	ko00000,ko00001,ko04121	-	-	-	ubiquitin
TRINITY_DN27962_c0_g1_1	88036.EFJ27534	3.6e-15	87.0	2CXU2@1|root,2RZS0@2759|Eukaryota,37UQ3@33090|Viridiplantae,3GXE8@35493|Streptophyta	2759|Eukaryota	U	Tim17/Tim22/Tim23/Pmp24 family	-	-	-	-	-	-	-	-	-	-	-	-	Tim17
TRINITY_DN27962_c0_g1_3	3218.PP1S157_44V6.1	9e-21	105.5	2CXU2@1|root,2RZS0@2759|Eukaryota,37UQ3@33090|Viridiplantae,3GXE8@35493|Streptophyta	2759|Eukaryota	U	Tim17/Tim22/Tim23/Pmp24 family	-	-	-	-	-	-	-	-	-	-	-	-	Tim17
TRINITY_DN5225_c0_g1_3	4432.XP_010261115.1	3.9e-33	149.1	28K3S@1|root,2QRBR@2759|Eukaryota,37SZK@33090|Viridiplantae,3GAEH@35493|Streptophyta	2759|Eukaryota	K	dof zinc finger protein	-	GO:0001067,GO:0003674,GO:0003676,GO:0003677,GO:0003700,GO:0005488,GO:0006355,GO:0008150,GO:0009889,GO:0010468,GO:0010556,GO:0019219,GO:0019222,GO:0031323,GO:0031326,GO:0044212,GO:0050789,GO:0050794,GO:0051171,GO:0051252,GO:0060255,GO:0065007,GO:0080090,GO:0097159,GO:0140110,GO:1901363,GO:1903506,GO:2000112,GO:2001141	-	-	-	-	-	-	-	-	-	-	zf-Dof
TRINITY_DN31880_c0_g2_2	3983.cassava4.1_002059m	0.0	1215.3	2CC3R@1|root,2QPVE@2759|Eukaryota,37PZF@33090|Viridiplantae,3G9AE@35493|Streptophyta,4JDEB@91835|fabids	2759|Eukaryota	S	galactinol--sucrose galactosyltransferase	-	GO:0003674,GO:0003824,GO:0004553,GO:0004557,GO:0005575,GO:0005911,GO:0005975,GO:0006950,GO:0006979,GO:0008150,GO:0008152,GO:0009056,GO:0009311,GO:0009313,GO:0009506,GO:0009628,GO:0015925,GO:0016052,GO:0016787,GO:0016798,GO:0030054,GO:0033530,GO:0034484,GO:0044238,GO:0050896,GO:0052692,GO:0055044,GO:0071704,GO:0080167,GO:1901575	2.4.1.82	ko:K06617	ko00052,map00052	-	R02411	RC00049,RC00059	ko00000,ko00001,ko01000	-	GH36	-	Raffinose_syn
TRINITY_DN20872_c0_g1_1	88036.EFJ25553	5.4e-35	154.5	COG0515@1|root,2QW5Y@2759|Eukaryota,37MHW@33090|Viridiplantae,3GGGV@35493|Streptophyta	2759|Eukaryota	T	LRR receptor-like serine threonine-protein kinase	-	-	-	-	-	-	-	-	-	-	-	-	LRR_4,LRR_8,Malectin_like,Pkinase,Pkinase_Tyr
TRINITY_DN2001_c0_g1_1	2711.XP_006466280.1	4.7e-141	508.1	COG0534@1|root,KOG1347@2759|Eukaryota,37M3D@33090|Viridiplantae,3G7HK@35493|Streptophyta	2759|Eukaryota	B	Belongs to the multi antimicrobial extrusion (MATE) (TC 2.A.66.1) family	-	GO:0003674,GO:0005215,GO:0006810,GO:0006855,GO:0008150,GO:0015238,GO:0015893,GO:0022857,GO:0042221,GO:0042493,GO:0050896,GO:0051179,GO:0051234,GO:0055085	-	ko:K03327	-	-	-	-	ko00000,ko02000	2.A.66.1	-	-	MatE
TRINITY_DN1508_c0_g2_1	29730.Gorai.009G170600.1	2.7e-68	265.0	KOG2366@1|root,KOG2366@2759|Eukaryota,37MJ5@33090|Viridiplantae,3GAJH@35493|Streptophyta	2759|Eukaryota	G	alpha-galactosidase	-	GO:0003674,GO:0003824,GO:0004553,GO:0004557,GO:0005575,GO:0005622,GO:0005623,GO:0005737,GO:0005975,GO:0006629,GO:0006643,GO:0006664,GO:0006665,GO:0006672,GO:0006677,GO:0006687,GO:0006807,GO:0008150,GO:0008152,GO:0009056,GO:0009311,GO:0009987,GO:0015925,GO:0016042,GO:0016137,GO:0016139,GO:0016787,GO:0016798,GO:0019377,GO:0030149,GO:0034641,GO:0043603,GO:0044237,GO:0044238,GO:0044242,GO:0044248,GO:…	3.2.1.22	ko:K07407	ko00052,ko00561,ko00600,ko00603,map00052,map00561,map00600,map00603	-	R01101,R01103,R01104,R01194,R01329,R02926,R03634,R04019,R04470,R05549,R05961,R06091	RC00049,RC00059,RC00451	ko00000,ko00001,ko01000	-	-	-	Melibiase_2,Melibiase_2_C
TRINITY_DN4216_c0_g1_2	88036.EFJ32480	2.3e-152	545.4	KOG2787@1|root,KOG2787@2759|Eukaryota,37JQK@33090|Viridiplantae,3G81W@35493|Streptophyta	2759|Eukaryota	V	lanC-like protein	LANCL3	GO:0000003,GO:0000166,GO:0001882,GO:0001883,GO:0003006,GO:0003674,GO:0004888,GO:0004930,GO:0005102,GO:0005488,GO:0005515,GO:0005524,GO:0005525,GO:0005543,GO:0005575,GO:0005622,GO:0005623,GO:0005634,GO:0005737,GO:0005829,GO:0005856,GO:0005886,GO:0005887,GO:0005938,GO:0006355,GO:0007154,GO:0007165,GO:0007186,GO:0007275,GO:0008144,GO:0008150,GO:0008270,GO:0008289,GO:0009787,GO:0009789,GO:0009791,GO:…	-	ko:K17509,ko:K19522	-	-	-	-	ko00000,ko01009,ko02000	2.A.112.1.1	-	-	LANC_like
TRINITY_DN6955_c0_g1_2	218851.Aquca_034_00153.1	2.2e-158	566.2	COG0699@1|root,KOG0446@2759|Eukaryota,37NGZ@33090|Viridiplantae,3GDGR@35493|Streptophyta	2759|Eukaryota	U	Belongs to the TRAFAC class dynamin-like GTPase superfamily. Dynamin Fzo YdjA family	DRP4A	GO:0000266,GO:0003674,GO:0003824,GO:0003924,GO:0005488,GO:0005515,GO:0005575,GO:0005622,GO:0005623,GO:0005737,GO:0006996,GO:0007005,GO:0008017,GO:0008092,GO:0008150,GO:0009987,GO:0015631,GO:0016043,GO:0016462,GO:0016787,GO:0016817,GO:0016818,GO:0017111,GO:0044424,GO:0044464,GO:0048285,GO:0071840	3.6.5.5	ko:K14754,ko:K17065	ko04139,ko04214,ko04217,ko04621,ko04668,ko05162,ko05164,ko05165,map04139,map04214,map04217,map04621,map04668,map05162,map05164,map05165	-	-	-	ko00000,ko00001,ko01000,ko03029,ko04131,ko04147	-	-	-	Dynamin_M,Dynamin_N,GED
TRINITY_DN3127_c0_g3_1	126957.SMAR014889-PA	1.2e-216	758.8	COG5277@1|root,KOG0676@2759|Eukaryota,38C0D@33154|Opisthokonta,3BBGP@33208|Metazoa,3CRBJ@33213|Bilateria,41XDG@6656|Arthropoda	2759|Eukaryota	Z	Belongs to the actin family	ACTB	GO:0000123,GO:0000228,GO:0000278,GO:0000281,GO:0000785,GO:0000790,GO:0000910,GO:0003674,GO:0005198,GO:0005200,GO:0005575,GO:0005622,GO:0005623,GO:0005634,GO:0005654,GO:0005694,GO:0005737,GO:0005856,GO:0005884,GO:0005886,GO:0005912,GO:0005924,GO:0005925,GO:0006325,GO:0006338,GO:0006464,GO:0006473,GO:0006475,GO:0006807,GO:0006996,GO:0007010,GO:0007015,GO:0007049,GO:0007275,GO:0007507,GO:0007517,GO:…	-	ko:K05692	ko04015,ko04145,ko04210,ko04390,ko04391,ko04510,ko04520,ko04530,ko04611,ko04670,ko04714,ko04745,ko04810,ko04919,ko04921,ko05100,ko05110,ko05130,ko05131,ko05132,ko05164,ko05205,ko05225,ko05410,ko05412,ko05414,ko05416,ko05418,map04015,map04145,map04210,map04390,map04391,map04510,map04520,map04530,map04611,map04670,map04714,map04745,map04810,map04919,map04921,map05100,map05110,map05130,map05131,map0…	-	-	-	ko00000,ko00001,ko03019,ko03021,ko03029,ko03036,ko04147,ko04812	-	-	-	Actin
TRINITY_DN5277_c0_g1_1	3218.PP1S145_142V6.1	9.1e-203	713.0	COG0126@1|root,KOG1367@2759|Eukaryota,37SKU@33090|Viridiplantae,3GP1B@35493|Streptophyta	2759|Eukaryota	G	Belongs to the phosphoglycerate kinase family	-	GO:0003674,GO:0003824,GO:0004672,GO:0005575,GO:0005576,GO:0005618,GO:0005622,GO:0005623,GO:0005634,GO:0005737,GO:0005739,GO:0005829,GO:0005975,GO:0006464,GO:0006468,GO:0006793,GO:0006796,GO:0006807,GO:0006950,GO:0008150,GO:0008152,GO:0009058,GO:0009266,GO:0009409,GO:0009507,GO:0009526,GO:0009532,GO:0009536,GO:0009570,GO:0009579,GO:0009628,GO:0009941,GO:0009987,GO:0010035,GO:0010038,GO:0010319,GO:…	2.7.2.3	ko:K00927	ko00010,ko00710,ko01100,ko01110,ko01120,ko01130,ko01200,ko01230,map00010,map00710,map01100,map01110,map01120,map01130,map01200,map01230	M00001,M00002,M00003,M00165,M00166,M00308,M00552	R01512	RC00002,RC00043	ko00000,ko00001,ko00002,ko01000,ko04147	-	-	-	Methyltransf_4,PGK
TRINITY_DN194_c0_g1_1	4113.PGSC0003DMT400091458	4.2e-19	102.8	2CXJE@1|root,2RY04@2759|Eukaryota,37U7E@33090|Viridiplantae,3GI9G@35493|Streptophyta,44JRH@71274|asterids	2759|Eukaryota	S	BAG domain	-	GO:0005575,GO:0005911,GO:0006457,GO:0008150,GO:0009266,GO:0009506,GO:0009605,GO:0009607,GO:0009628,GO:0009987,GO:0030054,GO:0043207,GO:0050896,GO:0055044	-	-	-	-	-	-	-	-	-	-	BAG,IQ
TRINITY_DN12008_c0_g1_1	4432.XP_010254902.1	2.3e-60	238.8	2CCMV@1|root,2QUHD@2759|Eukaryota,37NYA@33090|Viridiplantae,3G9TF@35493|Streptophyta	2759|Eukaryota	S	Outer envelope pore protein	-	GO:0003674,GO:0005215,GO:0005216,GO:0005244,GO:0005261,GO:0005575,GO:0005622,GO:0005623,GO:0005737,GO:0005739,GO:0006810,GO:0006811,GO:0006812,GO:0008150,GO:0008324,GO:0009507,GO:0009513,GO:0009526,GO:0009527,GO:0009536,GO:0009707,GO:0009941,GO:0015075,GO:0015267,GO:0015288,GO:0015318,GO:0016020,GO:0016021,GO:0019867,GO:0022803,GO:0022829,GO:0022832,GO:0022836,GO:0022838,GO:0022839,GO:0022843,GO:…	-	-	-	-	-	-	-	-	-	-	-
TRINITY_DN4313_c1_g1_1	13333.ERN04824	9.4e-14	82.0	COG0071@1|root,KOG0710@2759|Eukaryota,37TQV@33090|Viridiplantae,3GC1C@35493|Streptophyta	2759|Eukaryota	O	Belongs to the small heat shock protein (HSP20) family	-	GO:0000302,GO:0003674,GO:0005488,GO:0005515,GO:0005575,GO:0005622,GO:0005623,GO:0005737,GO:0005829,GO:0006457,GO:0006950,GO:0006970,GO:0006972,GO:0006979,GO:0008150,GO:0009266,GO:0009314,GO:0009408,GO:0009416,GO:0009628,GO:0009636,GO:0009642,GO:0009644,GO:0009987,GO:0010035,GO:0042221,GO:0042493,GO:0042542,GO:0044424,GO:0044444,GO:0044464,GO:0046677,GO:0050896,GO:0051082,GO:1901700	-	ko:K13993	ko04141,map04141	-	-	-	ko00000,ko00001,ko03110	-	-	-	HSP20
TRINITY_DN23756_c0_g1_1	71139.XP_010036770.1	2.2e-177	629.4	COG2303@1|root,2QSD8@2759|Eukaryota,37MRU@33090|Viridiplantae,3GCAQ@35493|Streptophyta	2759|Eukaryota	C	Long-chain fatty alcohol oxidase involved in the omega- oxidation pathway of lipid degradation	-	GO:0003674,GO:0003824,GO:0005575,GO:0005622,GO:0005623,GO:0005737,GO:0005783,GO:0008150,GO:0008152,GO:0012505,GO:0016491,GO:0043226,GO:0043227,GO:0043229,GO:0043231,GO:0044424,GO:0044444,GO:0044464,GO:0055114	1.1.3.20	ko:K17756	-	-	-	-	ko00000,ko01000	-	-	-	GMC_oxred_C,GMC_oxred_N
TRINITY_DN30230_c0_g1_1	13333.ERN13342	9.2e-33	146.4	COG5126@1|root,KOG0028@2759|Eukaryota,37V8P@33090|Viridiplantae,3GJCP@35493|Streptophyta	2759|Eukaryota	DZ	calcium-binding protein	-	GO:0000902,GO:0000904,GO:0003674,GO:0005488,GO:0005509,GO:0008150,GO:0009653,GO:0009888,GO:0009987,GO:0010026,GO:0010090,GO:0010091,GO:0016043,GO:0030154,GO:0032502,GO:0032989,GO:0043167,GO:0043169,GO:0046872,GO:0048468,GO:0048856,GO:0048869,GO:0071840,GO:0090558,GO:0090626	3.1.2.6	ko:K01069,ko:K02183,ko:K10840,ko:K13448,ko:K16465	ko00620,ko03420,ko04014,ko04015,ko04016,ko04020,ko04022,ko04024,ko04070,ko04114,ko04218,ko04261,ko04270,ko04371,ko04626,ko04713,ko04720,ko04722,ko04728,ko04740,ko04744,ko04745,ko04750,ko04910,ko04912,ko04915,ko04916,ko04921,ko04922,ko04924,ko04925,ko04970,ko04971,ko05010,ko05031,ko05034,ko05133,ko05152,ko05167,ko05200,ko05214,ko05418,map00620,map03420,map04014,map04015,map04016,map04020,map04022,…	-	R01736	RC00004,RC00137	ko00000,ko00001,ko01000,ko01009,ko03036,ko03400,ko04131,ko04147	-	-	-	EF-hand_8
TRINITY_DN3809_c0_g2_1	3656.XP_008440668.1	2.3e-113	416.0	COG2124@1|root,KOG0156@2759|Eukaryota,37PAK@33090|Viridiplantae,3G7H0@35493|Streptophyta,4JIJK@91835|fabids	2759|Eukaryota	Q	Cytochrome p450	-	GO:0005575,GO:0005622,GO:0005623,GO:0005737,GO:0005783,GO:0005789,GO:0008150,GO:0008152,GO:0009058,GO:0009719,GO:0009725,GO:0009733,GO:0010033,GO:0012505,GO:0016020,GO:0019748,GO:0031090,GO:0031984,GO:0042175,GO:0042221,GO:0043226,GO:0043227,GO:0043229,GO:0043231,GO:0044422,GO:0044424,GO:0044425,GO:0044432,GO:0044444,GO:0044446,GO:0044464,GO:0044550,GO:0050896,GO:0098827	-	ko:K20562	-	-	-	-	ko00000,ko00199	-	-	-	p450
TRINITY_DN7796_c0_g1_2	42345.XP_008782856.1	8.9e-194	683.3	COG3424@1|root,2QU93@2759|Eukaryota,37JW2@33090|Viridiplantae,3GFCF@35493|Streptophyta,3KR31@4447|Liliopsida	2759|Eukaryota	I	3-ketoacyl-CoA synthase	-	GO:0005575,GO:0005622,GO:0005623,GO:0005737,GO:0005783,GO:0006950,GO:0008150,GO:0009266,GO:0009314,GO:0009409,GO:0009416,GO:0009628,GO:0012505,GO:0016020,GO:0043226,GO:0043227,GO:0043229,GO:0043231,GO:0044424,GO:0044444,GO:0044464,GO:0050896,GO:0080167	2.3.1.199	ko:K15397	ko00062,ko01110,map00062,map01110	M00415	R09419,R10825	RC00004,RC02888,RC02997	ko00000,ko00001,ko00002,ko01000	-	-	-	ACP_syn_III_C,FAE1_CUT1_RppA
TRINITY_DN11152_c0_g1_2	72658.Bostr.30275s0207.1.p	6.3e-08	63.9	2C7ZM@1|root,2QRIC@2759|Eukaryota,37RN9@33090|Viridiplantae,3GDRT@35493|Streptophyta,3HZDZ@3699|Brassicales	2759|Eukaryota	K	Transcription factor	-	GO:0003674,GO:0003700,GO:0006355,GO:0008150,GO:0009888,GO:0009889,GO:0009987,GO:0010033,GO:0010087,GO:0010200,GO:0010243,GO:0010468,GO:0010556,GO:0019219,GO:0019222,GO:0031323,GO:0031326,GO:0032502,GO:0042221,GO:0042493,GO:0048856,GO:0050789,GO:0050794,GO:0050896,GO:0051171,GO:0051252,GO:0051301,GO:0060255,GO:0065007,GO:0080090,GO:0140110,GO:1901698,GO:1901700,GO:1903506,GO:2000112,GO:2001141	-	ko:K09286,ko:K14517	ko04075,map04075	-	-	-	ko00000,ko00001,ko03000	-	-	-	AP2
TRINITY_DN220361_c0_g1_1	3988.XP_002510101.1	5.2e-105	387.9	COG0596@1|root,2QVRR@2759|Eukaryota,37PAW@33090|Viridiplantae,3G9RY@35493|Streptophyta,4JH71@91835|fabids	2759|Eukaryota	S	strigolactone esterase DAD2	-	GO:0001763,GO:0006629,GO:0006714,GO:0006720,GO:0006721,GO:0007275,GO:0008150,GO:0008152,GO:0008299,GO:0008610,GO:0009058,GO:0009653,GO:0009719,GO:0009725,GO:0009987,GO:0010016,GO:0010033,GO:0010223,GO:0010346,GO:0010817,GO:0014070,GO:0016106,GO:0016114,GO:0018130,GO:0032501,GO:0032502,GO:0032870,GO:0033993,GO:0042221,GO:0042445,GO:0042446,GO:0044237,GO:0044238,GO:0044249,GO:0044255,GO:0046483,GO:…	-	-	-	-	-	-	-	-	-	-	Abhydrolase_1,Abhydrolase_6
TRINITY_DN13612_c0_g1_2	3988.XP_002521021.1	2.3e-44	186.0	KOG1037@1|root,KOG1037@2759|Eukaryota,37KUG@33090|Viridiplantae,3G71C@35493|Streptophyta,4JFF2@91835|fabids	2759|Eukaryota	KLO	poly ADP-ribose polymerase	PARP1	GO:0001101,GO:0003674,GO:0003824,GO:0003909,GO:0003910,GO:0003950,GO:0005575,GO:0005622,GO:0005623,GO:0005737,GO:0006139,GO:0006259,GO:0006260,GO:0006261,GO:0006266,GO:0006271,GO:0006273,GO:0006281,GO:0006464,GO:0006471,GO:0006725,GO:0006807,GO:0006950,GO:0006974,GO:0006979,GO:0008150,GO:0008152,GO:0009058,GO:0009059,GO:0009719,GO:0009725,GO:0009737,GO:0009987,GO:0010033,GO:0016070,GO:0016740,GO:…	2.4.2.30	ko:K10798	ko03410,ko04210,ko04212,ko04214,ko04217,map03410,map04210,map04212,map04214,map04217	M00296	-	-	ko00000,ko00001,ko00002,ko01000,ko03032,ko03036,ko03400	-	-	-	BRCT,PADR1,PARP,PARP_reg,WGR,zf-PARP
TRINITY_DN6812_c0_g1_1	3649.evm.model.supercontig_36.134	1.3e-71	277.3	COG5147@1|root,KOG0048@2759|Eukaryota,37HVE@33090|Viridiplantae,3GA1A@35493|Streptophyta,3HMBB@3699|Brassicales	2759|Eukaryota	K	Myb-like DNA-binding domain	-	GO:0000981,GO:0000988,GO:0000989,GO:0001067,GO:0001076,GO:0001101,GO:0001134,GO:0001135,GO:0003674,GO:0003676,GO:0003677,GO:0003700,GO:0005488,GO:0005575,GO:0005622,GO:0005623,GO:0005634,GO:0005737,GO:0006355,GO:0006357,GO:0008150,GO:0009719,GO:0009725,GO:0009733,GO:0009737,GO:0009751,GO:0009889,GO:0009987,GO:0010033,GO:0010468,GO:0010556,GO:0014070,GO:0019219,GO:0019222,GO:0030154,GO:0031323,GO:…	-	ko:K09422	-	-	-	-	ko00000,ko03000	-	-	-	Myb_DNA-binding
TRINITY_DN7391_c0_g1_1	29730.Gorai.004G069900.1	1.1e-31	143.7	2BD6H@1|root,2S1ER@2759|Eukaryota,37VJ3@33090|Viridiplantae,3GJJ2@35493|Streptophyta	2759|Eukaryota	S	electron transfer activity	-	-	-	-	-	-	-	-	-	-	-	-	Cu_bind_like
TRINITY_DN15260_c0_g2_1	42345.XP_008804196.1	3.7e-91	342.0	KOG0610@1|root,KOG0610@2759|Eukaryota,37QDE@33090|Viridiplantae,3G7R8@35493|Streptophyta,3KWY8@4447|Liliopsida	2759|Eukaryota	T	Protein kinase domain	AGC2-1	GO:0003674,GO:0003824,GO:0004672,GO:0004674,GO:0005488,GO:0005515,GO:0005575,GO:0005622,GO:0005623,GO:0005634,GO:0005737,GO:0005886,GO:0006464,GO:0006468,GO:0006793,GO:0006796,GO:0006807,GO:0006950,GO:0006979,GO:0007154,GO:0007165,GO:0008150,GO:0008152,GO:0009611,GO:0009987,GO:0016020,GO:0016301,GO:0016310,GO:0016740,GO:0016772,GO:0016773,GO:0019538,GO:0019899,GO:0019900,GO:0019901,GO:0023052,GO:…	2.7.11.1	ko:K20714	ko04016,map04016	-	-	-	ko00000,ko00001,ko01000,ko01001	-	-	-	Pkinase
TRINITY_DN3_c0_g2_1	13333.ERM96611	3.3e-259	901.7	COG5078@1|root,KOG0895@2759|Eukaryota,37MBA@33090|Viridiplantae,3GDBW@35493|Streptophyta	2759|Eukaryota	O	Belongs to the ubiquitin-conjugating enzyme family	UBC23	GO:0003674,GO:0003824,GO:0004842,GO:0005488,GO:0005515,GO:0005575,GO:0005622,GO:0005623,GO:0005737,GO:0005829,GO:0006464,GO:0006807,GO:0008150,GO:0008152,GO:0009987,GO:0016567,GO:0016740,GO:0019538,GO:0019787,GO:0019899,GO:0031625,GO:0032446,GO:0036211,GO:0043170,GO:0043412,GO:0044237,GO:0044238,GO:0044260,GO:0044267,GO:0044389,GO:0044424,GO:0044444,GO:0044464,GO:0061630,GO:0061659,GO:0070647,GO:…	2.3.2.24	ko:K10581	ko04120,map04120	-	-	-	ko00000,ko00001,ko01000,ko04121	-	-	-	UQ_con
TRINITY_DN11116_c0_g1_1	71139.XP_010066951.1	5.2e-113	414.1	KOG3126@1|root,KOG3126@2759|Eukaryota,37II4@33090|Viridiplantae,3GBJ6@35493|Streptophyta	2759|Eukaryota	P	Mitochondrial outer membrane protein porin	VDAC2	GO:0000003,GO:0001662,GO:0001669,GO:0002209,GO:0003006,GO:0003008,GO:0003674,GO:0005215,GO:0005216,GO:0005244,GO:0005253,GO:0005261,GO:0005262,GO:0005488,GO:0005515,GO:0005575,GO:0005622,GO:0005623,GO:0005737,GO:0005739,GO:0005740,GO:0005741,GO:0005757,GO:0005759,GO:0005783,GO:0005791,GO:0005886,GO:0006810,GO:0006811,GO:0006812,GO:0006816,GO:0006820,GO:0006839,GO:0006851,GO:0006863,GO:0006914,GO:…	-	ko:K05862,ko:K15040,ko:K15041	ko04020,ko04022,ko04216,ko04217,ko04218,ko04621,ko04979,ko05012,ko05016,ko05161,ko05164,ko05166,ko05203,map04020,map04022,map04216,map04217,map04218,map04621,map04979,map05012,map05016,map05161,map05164,map05166,map05203	-	-	-	ko00000,ko00001,ko02000,ko03029	1.B.8.1	-	-	Porin_3
TRINITY_DN11239_c1_g1_1	981085.XP_010099664.1	2.7e-87	328.2	COG1131@1|root,KOG0065@2759|Eukaryota,37P62@33090|Viridiplantae,3GB0P@35493|Streptophyta	2759|Eukaryota	Q	Belongs to the ABC transporter superfamily. ABCG family. PDR (TC 3.A.1.205) subfamily	-	GO:0000302,GO:0001101,GO:0002229,GO:0002239,GO:0003674,GO:0003824,GO:0005215,GO:0005575,GO:0005623,GO:0005886,GO:0005911,GO:0006810,GO:0006811,GO:0006812,GO:0006820,GO:0006855,GO:0006869,GO:0006950,GO:0006952,GO:0006979,GO:0008150,GO:0009506,GO:0009605,GO:0009607,GO:0009719,GO:0009723,GO:0009725,GO:0009751,GO:0009753,GO:0010033,GO:0010035,GO:0010193,GO:0010876,GO:0014070,GO:0015399,GO:0015405,GO:…	-	-	-	-	-	-	-	-	-	-	ABC2_membrane,ABC_tran,ABC_trans_N,PDR_assoc
TRINITY_DN102_c1_g1_1	4533.OB02G17780.1	2.1e-11	75.9	COG4886@1|root,2QPYS@2759|Eukaryota,37Q18@33090|Viridiplantae,3GA2W@35493|Streptophyta,3KN05@4447|Liliopsida,3IDRA@38820|Poales	2759|Eukaryota	T	Belongs to the protein kinase superfamily. Ser Thr protein kinase family	EFR	GO:0002218,GO:0002253,GO:0002376,GO:0002682,GO:0002684,GO:0002764,GO:0003674,GO:0003824,GO:0004672,GO:0004888,GO:0005575,GO:0005623,GO:0005886,GO:0006464,GO:0006468,GO:0006793,GO:0006796,GO:0006807,GO:0006950,GO:0006952,GO:0006955,GO:0007154,GO:0007165,GO:0008150,GO:0008152,GO:0008219,GO:0009595,GO:0009605,GO:0009607,GO:0009617,GO:0009626,GO:0009987,GO:0010204,GO:0010359,GO:0012501,GO:0012505,GO:…	2.7.11.1	ko:K04730,ko:K13428	ko04010,ko04064,ko04620,ko04624,ko04626,ko04722,ko05133,ko05140,ko05142,ko05145,ko05152,ko05162,ko05169,map04010,map04064,map04620,map04624,map04626,map04722,map05133,map05140,map05142,map05145,map05152,map05162,map05169	M00686	-	-	ko00000,ko00001,ko00002,ko01000,ko01001	-	-	-	LRRNT_2,LRR_1,LRR_8,Pkinase,Pkinase_Tyr
TRINITY_DN25630_c0_g1_1	3641.EOY07651	2.3e-251	875.2	COG1131@1|root,KOG0061@2759|Eukaryota,37IXI@33090|Viridiplantae,3GBA3@35493|Streptophyta	2759|Eukaryota	Q	ABC transporter G family member	-	GO:0003674,GO:0003824,GO:0005215,GO:0005575,GO:0005623,GO:0005886,GO:0006725,GO:0006810,GO:0008150,GO:0008152,GO:0009058,GO:0009698,GO:0009699,GO:0009987,GO:0010345,GO:0015399,GO:0015405,GO:0016020,GO:0016021,GO:0016462,GO:0016787,GO:0016817,GO:0016818,GO:0016887,GO:0017111,GO:0019438,GO:0019748,GO:0022804,GO:0022857,GO:0031224,GO:0042623,GO:0042626,GO:0043492,GO:0044237,GO:0044249,GO:0044425,GO:…	-	ko:K05681	ko01523,ko02010,ko04976,map01523,map02010,map04976	-	-	-	ko00000,ko00001,ko02000,ko04090,ko04147	3.A.1.204	-	-	ABC2_membrane,ABC_tran
TRINITY_DN2916_c0_g1_1	4432.XP_010276452.1	1.4e-83	317.0	2CMY9@1|root,2QSPY@2759|Eukaryota,37S17@33090|Viridiplantae,3GARP@35493|Streptophyta	2759|Eukaryota	K	(NAC) domain-containing protein	-	GO:0003674,GO:0003700,GO:0005575,GO:0005622,GO:0005623,GO:0005634,GO:0005737,GO:0006355,GO:0008150,GO:0009889,GO:0009893,GO:0009894,GO:0009896,GO:0010271,GO:0010468,GO:0010556,GO:0019219,GO:0019222,GO:0031323,GO:0031325,GO:0031326,GO:0031329,GO:0031331,GO:0043226,GO:0043227,GO:0043229,GO:0043231,GO:0044424,GO:0044464,GO:0048518,GO:0048522,GO:0048831,GO:0050789,GO:0050793,GO:0050794,GO:0051094,GO:…	-	-	-	-	-	-	-	-	-	-	NAM
TRINITY_DN50123_c0_g1_2	42345.XP_008809548.1	3.1e-40	172.6	28JIG@1|root,2RZAJ@2759|Eukaryota,37UFY@33090|Viridiplantae,3GI6R@35493|Streptophyta,3KZWS@4447|Liliopsida	2759|Eukaryota	K	WRKY transcription factor	-	GO:0000122,GO:0000976,GO:0000977,GO:0000978,GO:0000987,GO:0001012,GO:0001067,GO:0003674,GO:0003676,GO:0003677,GO:0003690,GO:0003700,GO:0005488,GO:0005575,GO:0005622,GO:0005623,GO:0005634,GO:0006355,GO:0006357,GO:0006950,GO:0007275,GO:0008150,GO:0009653,GO:0009791,GO:0009888,GO:0009889,GO:0009890,GO:0009892,GO:0009987,GO:0010015,GO:0010053,GO:0010055,GO:0010468,GO:0010556,GO:0010558,GO:0010605,GO:…	-	-	-	-	-	-	-	-	-	-	WRKY
TRINITY_DN235_c2_g1_1	29730.Gorai.011G259700.1	1.2e-17	96.3	COG4886@1|root,2QPYS@2759|Eukaryota	2759|Eukaryota	S	protein serine/threonine kinase activity	-	-	-	-	-	-	-	-	-	-	-	-	LRRNT_2,LRR_1,LRR_8,Pkinase,Pkinase_Tyr
TRINITY_DN33277_c0_g1_1	13333.ERN14138	0.0	3573.9	COG0069@1|root,KOG0399@2759|Eukaryota,37RTT@33090|Viridiplantae,3G7BE@35493|Streptophyta	2759|Eukaryota	E	glutamate synthase	GLT1	GO:0003674,GO:0003824,GO:0005575,GO:0005622,GO:0005623,GO:0005737,GO:0006082,GO:0006520,GO:0006536,GO:0006537,GO:0006541,GO:0006807,GO:0008150,GO:0008152,GO:0008652,GO:0009058,GO:0009064,GO:0009084,GO:0009507,GO:0009532,GO:0009536,GO:0009570,GO:0009719,GO:0009725,GO:0009735,GO:0009987,GO:0010033,GO:0010035,GO:0010038,GO:0015930,GO:0016040,GO:0016053,GO:0016491,GO:0016638,GO:0016639,GO:0019676,GO:…	1.4.1.13,1.4.1.14,1.4.7.1	ko:K00264,ko:K00266,ko:K00284	ko00250,ko00630,ko00910,ko01100,ko01110,ko01120,ko01130,ko01230,map00250,map00630,map00910,map01100,map01110,map01120,map01130,map01230	-	R00021,R00093,R00114,R00248,R10086	RC00006,RC00010,RC02799	ko00000,ko00001,ko01000	-	-	-	Fer4_20,GATase_2,GXGXG,Glu_syn_central,Glu_synthase,Pyr_redox_2
TRINITY_DN33196_c0_g2_2	4096.XP_009788692.1	5.1e-224	783.9	COG2132@1|root,KOG1263@2759|Eukaryota,37RQW@33090|Viridiplantae,3GBHJ@35493|Streptophyta,44J2G@71274|asterids	2759|Eukaryota	Q	Lignin degradation and detoxification of lignin-derived products	-	GO:0003674,GO:0003824,GO:0008150,GO:0008152,GO:0010035,GO:0010038,GO:0016491,GO:0016722,GO:0042221,GO:0046688,GO:0050896,GO:0055114	1.10.3.2,1.10.3.3	ko:K00423,ko:K05909,ko:K19791	ko00053,ko01100,map00053,map01100	-	R00068	RC00092	ko00000,ko00001,ko01000,ko02000	2.A.108.1	-	-	Cu-oxidase,Cu-oxidase_2,Cu-oxidase_3
TRINITY_DN825_c0_g1_2	4081.Solyc06g072430.1.1	7.7e-17	94.4	2CXJE@1|root,2RY04@2759|Eukaryota,37U7E@33090|Viridiplantae,3GI9G@35493|Streptophyta,44JRH@71274|asterids	2759|Eukaryota	S	BAG domain	-	GO:0005575,GO:0005911,GO:0006457,GO:0008150,GO:0009266,GO:0009506,GO:0009605,GO:0009607,GO:0009628,GO:0009987,GO:0030054,GO:0043207,GO:0050896,GO:0055044	-	-	-	-	-	-	-	-	-	-	BAG,IQ
TRINITY_DN12602_c0_g1_2	71139.XP_010069093.1	2.8e-56	224.9	29T1F@1|root,2RXK5@2759|Eukaryota,37TUH@33090|Viridiplantae,3GIC9@35493|Streptophyta	2759|Eukaryota	S	AWPM-19-like family	-	-	-	-	-	-	-	-	-	-	-	-	AWPM-19
TRINITY_DN23483_c0_g2_1	4432.XP_010269399.1	2.3e-85	323.2	28X2T@1|root,2R3V8@2759|Eukaryota,37RR7@33090|Viridiplantae,3GB1N@35493|Streptophyta	2759|Eukaryota	S	calcium-dependent lipid-binding (CaLB domain) family protein	-	-	-	-	-	-	-	-	-	-	-	-	C2
TRINITY_DN327_c0_g1_1	4113.PGSC0003DMT400033385	1.6e-23	115.9	2CY0K@1|root,2S158@2759|Eukaryota,37V6S@33090|Viridiplantae,3GJGQ@35493|Streptophyta,44TTB@71274|asterids	2759|Eukaryota	S	Dormancy/auxin associated protein	-	-	-	-	-	-	-	-	-	-	-	-	Auxin_repressed
TRINITY_DN53584_c0_g1_1	13333.ERN05755	7.1e-200	704.1	KOG2381@1|root,KOG2381@2759|Eukaryota,37QG7@33090|Viridiplantae,3G9IU@35493|Streptophyta	2759|Eukaryota	T	Phosphatidylinositol 4-kinase	-	GO:0003674,GO:0003824,GO:0004430,GO:0005488,GO:0005515,GO:0006464,GO:0006468,GO:0006629,GO:0006644,GO:0006650,GO:0006793,GO:0006796,GO:0006807,GO:0008150,GO:0008152,GO:0009987,GO:0016301,GO:0016310,GO:0016740,GO:0016772,GO:0016773,GO:0019538,GO:0019637,GO:0019899,GO:0019900,GO:0019901,GO:0030258,GO:0036211,GO:0043170,GO:0043412,GO:0043424,GO:0044237,GO:0044238,GO:0044255,GO:0044260,GO:0044267,GO:…	-	-	-	-	-	-	-	-	-	-	PI3_PI4_kinase
TRINITY_DN1204_c0_g1_1	13333.ERN17135	9.5e-18	96.3	28NAN@1|root,2QUW3@2759|Eukaryota,37JC1@33090|Viridiplantae,3GXB3@35493|Streptophyta	2759|Eukaryota	I	May be involved in modulation of pathogen defense and leaf cell death	-	-	-	ko:K08472	-	-	-	-	ko00000,ko04030	-	-	-	Mlo
TRINITY_DN12112_c0_g1_2	4432.XP_010249130.1	5.6e-108	397.9	COG0584@1|root,KOG2421@2759|Eukaryota,37PE3@33090|Viridiplantae,3G7H4@35493|Streptophyta	2759|Eukaryota	C	glycerophosphodiester phosphodiesterase	-	GO:0000287,GO:0003674,GO:0003824,GO:0005488,GO:0005575,GO:0005622,GO:0005623,GO:0005737,GO:0006629,GO:0006644,GO:0006650,GO:0006793,GO:0006796,GO:0006873,GO:0008081,GO:0008150,GO:0008152,GO:0008889,GO:0009056,GO:0009395,GO:0009536,GO:0009987,GO:0016042,GO:0016787,GO:0016788,GO:0019637,GO:0019725,GO:0030002,GO:0030320,GO:0030643,GO:0042578,GO:0042592,GO:0043167,GO:0043169,GO:0043226,GO:0043227,GO:…	3.1.4.46	ko:K18696	ko00564,map00564	-	R01030,R01470	RC00017,RC00425	ko00000,ko00001,ko01000	-	-	-	GDPD
TRINITY_DN2537_c0_g1_2	3641.EOY17685	1.2e-77	296.6	COG1528@1|root,KOG2332@2759|Eukaryota,37KU9@33090|Viridiplantae,3G7TB@35493|Streptophyta	2759|Eukaryota	P	Stores iron in a soluble, non-toxic, readily available form. Important for iron homeostasis. Iron is taken up in the ferrous form and deposited as ferric hydroxides after oxidation	FTN	GO:0000003,GO:0000041,GO:0000302,GO:0001101,GO:0003006,GO:0003674,GO:0005488,GO:0005506,GO:0005575,GO:0005622,GO:0005623,GO:0005737,GO:0005739,GO:0006810,GO:0006811,GO:0006812,GO:0006826,GO:0006873,GO:0006875,GO:0006879,GO:0006880,GO:0006950,GO:0006979,GO:0007275,GO:0008150,GO:0008152,GO:0009507,GO:0009526,GO:0009532,GO:0009536,GO:0009570,GO:0009719,GO:0009725,GO:0009737,GO:0009791,GO:0009908,GO:…	1.16.3.2,3.2.1.96	ko:K00522,ko:K01227	ko00511,ko04216,ko04217,ko04978,map00511,map04216,map04217,map04978	-	-	-	ko00000,ko00001,ko01000,ko04147	-	-	-	Ferritin
TRINITY_DN3795_c0_g1_3	3218.PP1S297_45V6.1	8.2e-91	341.3	KOG1595@1|root,KOG1595@2759|Eukaryota,37NGT@33090|Viridiplantae,3GDX5@35493|Streptophyta	2759|Eukaryota	S	zinc finger CCCH domain-containing protein	-	GO:0001101,GO:0003674,GO:0003676,GO:0003677,GO:0003700,GO:0003723,GO:0003727,GO:0005488,GO:0005575,GO:0005622,GO:0005623,GO:0005634,GO:0005737,GO:0005886,GO:0006355,GO:0006417,GO:0006950,GO:0006979,GO:0007154,GO:0007165,GO:0007275,GO:0007568,GO:0008150,GO:0008270,GO:0009719,GO:0009725,GO:0009753,GO:0009755,GO:0009867,GO:0009889,GO:0009890,GO:0009892,GO:0009893,GO:0009894,GO:0009896,GO:0009987,GO:…	-	-	-	-	-	-	-	-	-	-	zf-CCCH
TRINITY_DN6613_c0_g1_1	102107.XP_008223213.1	1.3e-48	198.7	COG2036@1|root,KOG3467@2759|Eukaryota,37UE8@33090|Viridiplantae,3GIMJ@35493|Streptophyta,4JPPN@91835|fabids	2759|Eukaryota	B	Core component of nucleosome. Nucleosomes wrap and compact DNA into chromatin, limiting DNA accessibility to the cellular machineries which require DNA as a template. Histones thereby play a central role in transcription regulation, DNA repair, DNA replication and chromosomal stability. DNA accessibility is regulated via a complex set of post-translational modifications of histones, also called h…	-	GO:0000228,GO:0000785,GO:0000786,GO:0000788,GO:0000790,GO:0003674,GO:0003676,GO:0003677,GO:0005488,GO:0005515,GO:0005575,GO:0005622,GO:0005623,GO:0005634,GO:0005694,GO:0006323,GO:0006325,GO:0006333,GO:0006334,GO:0006996,GO:0008150,GO:0009987,GO:0016043,GO:0022607,GO:0031497,GO:0031974,GO:0031981,GO:0032991,GO:0032993,GO:0034622,GO:0034728,GO:0042393,GO:0043226,GO:0043227,GO:0043228,GO:0043229,GO:…	-	ko:K11254	ko05034,ko05203,ko05322,map05034,map05203,map05322	-	-	-	ko00000,ko00001,ko03036	-	-	-	CENP-T_C
TRINITY_DN10792_c0_g2_1	218851.Aquca_012_00117.1	4.4e-150	538.1	COG2723@1|root,KOG0626@2759|Eukaryota,37JHF@33090|Viridiplantae,3GBEG@35493|Streptophyta	2759|Eukaryota	G	Belongs to the glycosyl hydrolase 1 family	BGLU47	GO:0003674,GO:0003824,GO:0004553,GO:0006725,GO:0008150,GO:0008152,GO:0008422,GO:0009058,GO:0009698,GO:0009699,GO:0009808,GO:0009809,GO:0009987,GO:0015926,GO:0016787,GO:0016798,GO:0019438,GO:0019748,GO:0044237,GO:0044249,GO:0044550,GO:0047782,GO:0071704,GO:1901135,GO:1901360,GO:1901362,GO:1901576,GO:1901657	3.2.1.21	ko:K05350	ko00460,ko00500,ko00940,ko01100,ko01110,map00460,map00500,map00940,map01100,map01110	-	R00026,R02558,R02887,R02985,R03527,R04949,R04998,R10035,R10039,R10040	RC00049,RC00059,RC00171,RC00262,RC00397,RC00451,RC00714,RC00746,RC01248	ko00000,ko00001,ko01000	-	-	-	Glyco_hydro_1
TRINITY_DN471_c0_g1_2	71139.XP_010067100.1	3.7e-53	215.3	KOG1638@1|root,KOG1638@2759|Eukaryota,37R41@33090|Viridiplantae,3GH47@35493|Streptophyta	2759|Eukaryota	I	3-oxo-5-alpha-steroid 4-dehydrogenase	-	GO:0000003,GO:0003006,GO:0003674,GO:0003824,GO:0003865,GO:0005575,GO:0005622,GO:0005623,GO:0005737,GO:0005783,GO:0005789,GO:0006629,GO:0006694,GO:0006702,GO:0007154,GO:0007267,GO:0007275,GO:0007548,GO:0008150,GO:0008152,GO:0008202,GO:0008207,GO:0008209,GO:0008406,GO:0008584,GO:0008610,GO:0009058,GO:0009917,GO:0009987,GO:0010817,GO:0012505,GO:0016020,GO:0016229,GO:0016491,GO:0016614,GO:0016616,GO:…	1.3.1.22,1.3.1.93	ko:K10258,ko:K12343	ko00062,ko00140,ko01040,ko01110,ko01212,map00062,map00140,map01040,map01110,map01212	M00415	R02208,R02497,R07761,R08954,R09449,R10242,R10828	RC00052,RC00120,RC00145	ko00000,ko00001,ko00002,ko01000,ko01004	-	-	-	Steroid_dh
TRINITY_DN45110_c0_g2_1	4113.PGSC0003DMT400007587	3.2e-12	76.6	COG0071@1|root,KOG0710@2759|Eukaryota,37TQV@33090|Viridiplantae,3GHWT@35493|Streptophyta,44QVY@71274|asterids	2759|Eukaryota	O	Belongs to the small heat shock protein (HSP20) family	-	GO:0000302,GO:0005575,GO:0005622,GO:0005623,GO:0005737,GO:0006950,GO:0006979,GO:0008150,GO:0009266,GO:0009314,GO:0009408,GO:0009416,GO:0009507,GO:0009536,GO:0009628,GO:0009636,GO:0009642,GO:0009644,GO:0009987,GO:0010035,GO:0010286,GO:0016043,GO:0022607,GO:0042221,GO:0042493,GO:0042542,GO:0043226,GO:0043227,GO:0043229,GO:0043231,GO:0043933,GO:0044085,GO:0044424,GO:0044444,GO:0044464,GO:0046677,GO:…	-	ko:K13993	ko04141,map04141	-	-	-	ko00000,ko00001,ko03110	-	-	-	HSP20
TRINITY_DN218859_c0_g1_1	8364.ENSXETP00000056914	4.9e-38	163.7	KOG0123@1|root,KOG0123@2759|Eukaryota,38F9F@33154|Opisthokonta,3BB3Q@33208|Metazoa,3CUUM@33213|Bilateria,481K5@7711|Chordata,48WIY@7742|Vertebrata	2759|Eukaryota	AJ	Binds the poly(A) tail of mRNA	PABPC4	GO:0000003,GO:0000226,GO:0000278,GO:0000280,GO:0000375,GO:0000377,GO:0000398,GO:0000910,GO:0000932,GO:0002119,GO:0002164,GO:0003002,GO:0003006,GO:0003674,GO:0003676,GO:0003682,GO:0003723,GO:0003727,GO:0003729,GO:0003730,GO:0004857,GO:0005488,GO:0005515,GO:0005575,GO:0005622,GO:0005623,GO:0005634,GO:0005681,GO:0005737,GO:0005829,GO:0005840,GO:0005844,GO:0006139,GO:0006396,GO:0006397,GO:0006401,GO:…	-	ko:K13126	ko03013,ko03015,ko03018,map03013,map03015,map03018	-	-	-	ko00000,ko00001,ko03019,ko03041	-	-	-	PABP,RRM_1
TRINITY_DN8975_c0_g2_1	13333.ERN17702	4.5e-123	448.0	2CN4G@1|root,2QTV6@2759|Eukaryota,37NZC@33090|Viridiplantae,3GFHA@35493|Streptophyta	2759|Eukaryota	S	Belongs to the 'GDSL' lipolytic enzyme family	-	-	-	-	-	-	-	-	-	-	-	-	Lipase_GDSL
TRINITY_DN148901_c1_g1_1	3659.XP_004162797.1	1.8e-16	91.3	KOG1721@1|root,KOG1721@2759|Eukaryota,381JQ@33090|Viridiplantae,3GQHU@35493|Streptophyta	3659.XP_004162797.1|-	S	DNA binding	-	-	-	-	-	-	-	-	-	-	-	-	-
TRINITY_DN11846_c0_g1_1	225117.XP_009363496.1	4.1e-88	331.6	COG3491@1|root,KOG0143@2759|Eukaryota,37KAW@33090|Viridiplantae,3G7DM@35493|Streptophyta,4JH6D@91835|fabids	2759|Eukaryota	Q	Belongs to the iron ascorbate-dependent oxidoreductase family	F3H	GO:0003674,GO:0003824,GO:0008150,GO:0008152,GO:0009058,GO:0009314,GO:0009411,GO:0009416,GO:0009628,GO:0009812,GO:0009813,GO:0010224,GO:0016491,GO:0016705,GO:0016706,GO:0045486,GO:0050896,GO:0051213,GO:0055114,GO:0071704,GO:1901576	1.14.11.9	ko:K00475	ko00941,ko01100,ko01110,map00941,map01100,map01110	M00138	R02444,R03640,R05039,R07993,R07996,R07997	RC00230	ko00000,ko00001,ko00002,ko01000	-	-	-	2OG-FeII_Oxy,DIOX_N
TRINITY_DN27249_c0_g1_2	3218.PP1S13_344V6.1	7.6e-114	417.5	COG3781@1|root,2QSQE@2759|Eukaryota,37QHQ@33090|Viridiplantae,3G9V9@35493|Streptophyta	2759|Eukaryota	S	UPF0187 protein At3g61320	-	GO:0003674,GO:0005215,GO:0005216,GO:0005244,GO:0005247,GO:0005253,GO:0005254,GO:0005575,GO:0005622,GO:0005623,GO:0005737,GO:0006091,GO:0006810,GO:0006811,GO:0006820,GO:0006821,GO:0006996,GO:0008150,GO:0008152,GO:0008308,GO:0008509,GO:0009507,GO:0009532,GO:0009533,GO:0009534,GO:0009536,GO:0009570,GO:0009579,GO:0009657,GO:0009668,GO:0009987,GO:0010027,GO:0010109,GO:0015075,GO:0015103,GO:0015108,GO:…	-	ko:K08994	-	-	-	-	ko00000,ko02000	1.A.46.2	-	-	Bestrophin
TRINITY_DN4841_c0_g3_1	264402.Cagra.4849s0004.1.p	2.5e-40	174.1	KOG0724@1|root,KOG0724@2759|Eukaryota,37Q80@33090|Viridiplantae,3GFRQ@35493|Streptophyta,3HW12@3699|Brassicales	2759|Eukaryota	K	myb family transcription factor	-	GO:0003674,GO:0003676,GO:0003677,GO:0003700,GO:0005488,GO:0006355,GO:0007154,GO:0007165,GO:0007623,GO:0008150,GO:0009719,GO:0009725,GO:0009733,GO:0009734,GO:0009755,GO:0009889,GO:0009987,GO:0010033,GO:0010468,GO:0010556,GO:0010600,GO:0010817,GO:0019219,GO:0019222,GO:0023052,GO:0031323,GO:0031326,GO:0032350,GO:0032870,GO:0042221,GO:0046885,GO:0048511,GO:0050789,GO:0050794,GO:0050896,GO:0051171,GO:…	-	-	-	-	-	-	-	-	-	-	Myb_DNA-binding
TRINITY_DN1096_c1_g3_1	29730.Gorai.006G267100.1	6.1e-61	240.7	COG3240@1|root,2QU4Z@2759|Eukaryota,37QT4@33090|Viridiplantae,3GBBJ@35493|Streptophyta	2759|Eukaryota	I	Belongs to the 'GDSL' lipolytic enzyme family	-	-	-	-	-	-	-	-	-	-	-	-	Lipase_GDSL
TRINITY_DN21023_c0_g3_2	13333.ERN19463	5.4e-79	300.8	COG0604@1|root,KOG1198@2759|Eukaryota,37SG8@33090|Viridiplantae,3GA3Z@35493|Streptophyta	2759|Eukaryota	C	Quinone oxidoreductase-like protein	-	-	1.3.1.105	ko:K18980	-	-	-	-	ko00000,ko01000	-	-	-	ADH_N,ADH_zinc_N,ADH_zinc_N_2
TRINITY_DN4777_c0_g1_1	4641.GSMUA_Achr10P13360_001	3.4e-29	137.1	28IIH@1|root,2QQVH@2759|Eukaryota,37QJI@33090|Viridiplantae,3G7S0@35493|Streptophyta,3KQIZ@4447|Liliopsida	2759|Eukaryota	S	KIP1-like protein	-	-	-	-	-	-	-	-	-	-	-	-	KIP1
TRINITY_DN6894_c0_g1_1	3649.evm.model.supercontig_25.132	6.2e-53	214.2	COG1404@1|root,2QZDA@2759|Eukaryota,37QS2@33090|Viridiplantae,3GD1X@35493|Streptophyta,3HS12@3699|Brassicales	2759|Eukaryota	O	Belongs to the peptidase S8 family	-	GO:0001763,GO:0003674,GO:0003824,GO:0004175,GO:0004252,GO:0005575,GO:0005576,GO:0005618,GO:0005622,GO:0005623,GO:0005737,GO:0005773,GO:0005774,GO:0006508,GO:0006807,GO:0007275,GO:0007568,GO:0008150,GO:0008152,GO:0008233,GO:0008236,GO:0009505,GO:0009653,GO:0010016,GO:0010150,GO:0010223,GO:0010346,GO:0016020,GO:0016787,GO:0017171,GO:0019538,GO:0030312,GO:0031090,GO:0032501,GO:0032502,GO:0043170,GO:…	-	-	-	-	-	-	-	-	-	-	Inhibitor_I9,PA,Peptidase_S8
TRINITY_DN4618_c0_g2_1	3218.PP1S80_9V6.1	7.5e-41	173.3	COG0631@1|root,KOG0698@2759|Eukaryota,37M3H@33090|Viridiplantae,3GA8T@35493|Streptophyta	2759|Eukaryota	T	phosphatase 2C	-	GO:0001101,GO:0001932,GO:0001933,GO:0003674,GO:0003824,GO:0004721,GO:0004722,GO:0005488,GO:0005515,GO:0005575,GO:0005622,GO:0005623,GO:0005634,GO:0005737,GO:0005829,GO:0005886,GO:0006464,GO:0006469,GO:0006470,GO:0006793,GO:0006796,GO:0006807,GO:0006950,GO:0006970,GO:0007154,GO:0007165,GO:0007275,GO:0008150,GO:0008152,GO:0009266,GO:0009314,GO:0009408,GO:0009409,GO:0009414,GO:0009415,GO:0009416,GO:…	3.1.3.16	ko:K14497,ko:K17506	ko04016,ko04075,ko04931,map04016,map04075,map04931	-	-	-	ko00000,ko00001,ko01000,ko01009	-	-	-	PP2C
TRINITY_DN4618_c0_g2_2	102107.XP_008221946.1	1.7e-37	163.3	COG0631@1|root,KOG0698@2759|Eukaryota,37M3H@33090|Viridiplantae,3GABN@35493|Streptophyta,4JKE4@91835|fabids	2759|Eukaryota	T	phosphatase 2C	-	GO:0000003,GO:0001101,GO:0003006,GO:0003674,GO:0003824,GO:0004721,GO:0004722,GO:0005575,GO:0005622,GO:0005623,GO:0005634,GO:0005737,GO:0005794,GO:0005801,GO:0005829,GO:0006464,GO:0006470,GO:0006793,GO:0006796,GO:0006807,GO:0006950,GO:0006996,GO:0007275,GO:0007568,GO:0008150,GO:0008152,GO:0009414,GO:0009415,GO:0009628,GO:0009657,GO:0009658,GO:0009719,GO:0009725,GO:0009737,GO:0009787,GO:0009788,GO:…	3.1.3.16	ko:K14497,ko:K17506	ko04016,ko04075,ko04931,map04016,map04075,map04931	-	-	-	ko00000,ko00001,ko01000,ko01009	-	-	-	PP2C
TRINITY_DN5097_c0_g1_1	4513.MLOC_7482.1	7.5e-115	421.0	COG3104@1|root,KOG1237@2759|Eukaryota,37P8K@33090|Viridiplantae,3GDCW@35493|Streptophyta,3M4UB@4447|Liliopsida,3I6QU@38820|Poales	2759|Eukaryota	E	POT family	-	GO:0003674,GO:0005215,GO:0005575,GO:0005622,GO:0005623,GO:0005737,GO:0005794,GO:0005886,GO:0005911,GO:0006810,GO:0006811,GO:0006812,GO:0006820,GO:0008150,GO:0008324,GO:0008509,GO:0008514,GO:0009506,GO:0009628,GO:0010232,GO:0010233,GO:0012505,GO:0015075,GO:0015077,GO:0015078,GO:0015103,GO:0015112,GO:0015291,GO:0015293,GO:0015294,GO:0015295,GO:0015318,GO:0015672,GO:0015698,GO:0015706,GO:0015711,GO:…	-	ko:K14638	-	-	-	-	ko00000,ko02000	2.A.17.3	-	-	PTR2
TRINITY_DN2301_c0_g1_1	4081.Solyc01g112000.2.1	1.3e-67	263.1	2CMX2@1|root,2QSGZ@2759|Eukaryota,37HHX@33090|Viridiplantae,3GD4R@35493|Streptophyta,44FQI@71274|asterids	2759|Eukaryota	S	Belongs to the expansin family	EXLA1	GO:0005575,GO:0005618,GO:0005622,GO:0005623,GO:0005737,GO:0005794,GO:0005829,GO:0005911,GO:0009505,GO:0009506,GO:0012505,GO:0016020,GO:0030054,GO:0030312,GO:0043226,GO:0043227,GO:0043229,GO:0043231,GO:0044424,GO:0044444,GO:0044464,GO:0055044,GO:0071944	-	-	-	-	-	-	-	-	-	-	DPBB_1,Pollen_allerg_1
TRINITY_DN4539_c0_g2_2	2711.XP_006488427.1	3.9e-24	117.1	COG0071@1|root,KOG0710@2759|Eukaryota,37TQV@33090|Viridiplantae,3GIA6@35493|Streptophyta	2759|Eukaryota	O	Belongs to the small heat shock protein (HSP20) family	-	GO:0000302,GO:0005575,GO:0005622,GO:0005623,GO:0005737,GO:0006950,GO:0006979,GO:0008150,GO:0009266,GO:0009408,GO:0009507,GO:0009536,GO:0009628,GO:0009636,GO:0010033,GO:0010035,GO:0010038,GO:0042221,GO:0042493,GO:0042542,GO:0043226,GO:0043227,GO:0043229,GO:0043231,GO:0044424,GO:0044444,GO:0044464,GO:0045471,GO:0046677,GO:0046685,GO:0046686,GO:0046688,GO:0050896,GO:0097305,GO:1901700	-	ko:K13993	ko04141,map04141	-	-	-	ko00000,ko00001,ko03110	-	-	-	HSP20
TRINITY_DN39533_c0_g3_1	32264.tetur06g05150.1	7.5e-110	404.8	COG5022@1|root,KOG0161@2759|Eukaryota,38CVC@33154|Opisthokonta,3BBPR@33208|Metazoa,3CSM1@33213|Bilateria,41XGJ@6656|Arthropoda	2759|Eukaryota	Z	Belongs to the TRAFAC class myosin-kinesin ATPase superfamily. Myosin family	Mhc	GO:0000003,GO:0000146,GO:0001667,GO:0002064,GO:0002065,GO:0002066,GO:0003006,GO:0003008,GO:0003012,GO:0003674,GO:0003774,GO:0003779,GO:0003824,GO:0005198,GO:0005488,GO:0005515,GO:0005575,GO:0005622,GO:0005623,GO:0005694,GO:0005700,GO:0005703,GO:0005737,GO:0005856,GO:0005859,GO:0005863,GO:0006928,GO:0006936,GO:0006996,GO:0007010,GO:0007015,GO:0007154,GO:0007165,GO:0007275,GO:0007276,GO:0007281,GO:…	-	ko:K10352,ko:K17751	ko04260,ko04261,ko04530,ko05416,map04260,map04261,map04530,map05416	-	-	-	ko00000,ko00001,ko04147,ko04812	-	-	-	Myosin_N,Myosin_head,Myosin_tail_1
TRINITY_DN20997_c0_g1_1	4432.XP_010249535.1	4e-41	174.9	2A9R4@1|root,2RYJ8@2759|Eukaryota,37TTE@33090|Viridiplantae,3GI9I@35493|Streptophyta	2759|Eukaryota	S	Protein of unknown function (DUF1677)	-	-	-	-	-	-	-	-	-	-	-	-	DUF1677
TRINITY_DN2652_c0_g1_1	4432.XP_010258959.1	2.6e-08	64.7	2BYJM@1|root,2S8KU@2759|Eukaryota,37WXS@33090|Viridiplantae,3GM6U@35493|Streptophyta	2759|Eukaryota	S	Heavy metal transport detoxification superfamily protein	-	-	-	-	-	-	-	-	-	-	-	-	HMA
TRINITY_DN6171_c0_g3_4	13333.ERN02883	4.2e-146	525.8	KOG1865@1|root,KOG1865@2759|Eukaryota,37I2Y@33090|Viridiplantae,3GD62@35493|Streptophyta	2759|Eukaryota	O	Ubiquitin carboxyl-terminal hydrolase	UBP16	GO:0000003,GO:0003006,GO:0003674,GO:0003824,GO:0006464,GO:0006508,GO:0006807,GO:0006950,GO:0006970,GO:0007275,GO:0008150,GO:0008152,GO:0008233,GO:0008234,GO:0008283,GO:0009628,GO:0009651,GO:0009791,GO:0009908,GO:0009987,GO:0016579,GO:0016787,GO:0019538,GO:0019783,GO:0022414,GO:0022622,GO:0032501,GO:0032502,GO:0036211,GO:0036459,GO:0043170,GO:0043412,GO:0044237,GO:0044238,GO:0044260,GO:0044267,GO:…	3.4.19.12	ko:K11855	-	-	-	-	ko00000,ko01000,ko01002,ko04121	-	-	-	UCH,zf-MYND
TRINITY_DN1315_c0_g1_1	4432.XP_010253358.1	2.9e-72	279.3	KOG2344@1|root,KOG2344@2759|Eukaryota,37KJU@33090|Viridiplantae,3GDWE@35493|Streptophyta	2759|Eukaryota	U	exocyst complex component	-	GO:0000145,GO:0001505,GO:0002237,GO:0002831,GO:0002833,GO:0003674,GO:0005488,GO:0005515,GO:0005543,GO:0005546,GO:0005575,GO:0005622,GO:0005623,GO:0005634,GO:0005737,GO:0005829,GO:0005938,GO:0006810,GO:0006836,GO:0006887,GO:0006903,GO:0006904,GO:0007154,GO:0007267,GO:0007268,GO:0007269,GO:0008013,GO:0008150,GO:0008289,GO:0009605,GO:0009607,GO:0009617,GO:0009620,GO:0009987,GO:0010033,GO:0016079,GO:…	-	ko:K07195	ko04910,map04910	-	-	-	ko00000,ko00001,ko03036,ko04131	-	-	-	Exo70
TRINITY_DN2931_c0_g1_1	4432.XP_010267145.1	1.7e-76	293.5	2CN6Q@1|root,2QU8I@2759|Eukaryota,37RAX@33090|Viridiplantae,3GCHS@35493|Streptophyta	2759|Eukaryota	S	Senescence dehydration-associated protein-related	-	-	-	-	-	-	-	-	-	-	-	-	Senescence
TRINITY_DN2531_c0_g1_1	88036.EFJ14678	6.9e-117	427.2	COG0366@1|root,KOG0471@2759|Eukaryota,37I4R@33090|Viridiplantae,3GEK8@35493|Streptophyta	2759|Eukaryota	G	Belongs to the glycosyl hydrolase 13 family	AMY1	GO:0000272,GO:0001101,GO:0003674,GO:0003824,GO:0004553,GO:0004556,GO:0005575,GO:0005576,GO:0005615,GO:0005975,GO:0005976,GO:0005982,GO:0005983,GO:0005984,GO:0005985,GO:0005987,GO:0006073,GO:0008150,GO:0008152,GO:0009056,GO:0009057,GO:0009251,GO:0009311,GO:0009313,GO:0009719,GO:0009725,GO:0009737,GO:0009739,GO:0009987,GO:0010033,GO:0016052,GO:0016160,GO:0016787,GO:0016798,GO:0033993,GO:0042221,GO:…	3.2.1.1	ko:K01176	ko00500,ko01100,ko04973,map00500,map01100,map04973	-	R02108,R02112,R11262	-	ko00000,ko00001,ko01000	-	GH13	-	Alpha-amyl_C2,Alpha-amylase
TRINITY_DN13116_c0_g1_1	4113.PGSC0003DMT400065297	2.7e-17	95.1	28NHN@1|root,2QV36@2759|Eukaryota,37K79@33090|Viridiplantae,3G7JZ@35493|Streptophyta,44MU9@71274|asterids	2759|Eukaryota	S	LOB domain protein 1	-	-	-	-	-	-	-	-	-	-	-	-	LOB
TRINITY_DN8663_c0_g1_1	13333.ERM94380	2.7e-127	463.8	2EF04@1|root,2SK9Z@2759|Eukaryota,37Z2C@33090|Viridiplantae,3GNBV@35493|Streptophyta	2759|Eukaryota	S	TIR domain	-	-	-	-	-	-	-	-	-	-	-	-	LRR_1,NB-ARC,TIR
TRINITY_DN1309_c0_g1_1	13333.ERN12378	0.0	1400.2	2CMQ1@1|root,2QRBB@2759|Eukaryota,37HFC@33090|Viridiplantae,3G7M6@35493|Streptophyta	2759|Eukaryota	S	mediator of RNA polymerase II transcription subunit	-	GO:0005575,GO:0005622,GO:0005623,GO:0005634,GO:0005654,GO:0006725,GO:0008150,GO:0008152,GO:0009698,GO:0009987,GO:0016020,GO:0016592,GO:0019222,GO:0019748,GO:0031323,GO:0031974,GO:0031981,GO:0032991,GO:0043226,GO:0043227,GO:0043229,GO:0043231,GO:0043233,GO:0043455,GO:0044237,GO:0044422,GO:0044424,GO:0044428,GO:0044446,GO:0044451,GO:0044464,GO:0050789,GO:0050794,GO:0065007,GO:0070013,GO:0071704,GO:…	-	-	-	-	-	-	-	-	-	-	-
TRINITY_DN2017_c0_g2_1	3641.EOX91616	2.7e-139	502.3	COG1404@1|root,2QUSV@2759|Eukaryota,37HE6@33090|Viridiplantae,3GFSR@35493|Streptophyta	2759|Eukaryota	G	Subtilisin-like protease	-	GO:0000003,GO:0003006,GO:0003674,GO:0003824,GO:0004175,GO:0004252,GO:0005575,GO:0005576,GO:0005618,GO:0005623,GO:0006508,GO:0006807,GO:0007275,GO:0008150,GO:0008152,GO:0008233,GO:0008236,GO:0009505,GO:0009791,GO:0009845,GO:0009987,GO:0010154,GO:0010191,GO:0010214,GO:0016787,GO:0017171,GO:0019538,GO:0022414,GO:0030312,GO:0032501,GO:0032502,GO:0032504,GO:0043170,GO:0044237,GO:0044238,GO:0044464,GO:…	-	-	-	-	-	-	-	-	-	-	Inhibitor_I9,PA,Peptidase_S8
TRINITY_DN4289_c0_g1_1	4538.ORGLA08G0051500.1	8e-13	79.3	COG0515@1|root,2QUW9@2759|Eukaryota,37KJP@33090|Viridiplantae,3G96G@35493|Streptophyta	2759|Eukaryota	T	LRR receptor-like serine threonine-protein kinase	-	-	-	-	-	-	-	-	-	-	-	-	LRR_8,Malectin,Pkinase,Pkinase_Tyr
TRINITY_DN546_c0_g2_2	3760.EMJ09279	4.6e-91	342.0	COG0515@1|root,2QRH4@2759|Eukaryota,37IK7@33090|Viridiplantae,3G8UE@35493|Streptophyta,4JSKF@91835|fabids	2759|Eukaryota	T	Receptor protein kinase	-	-	-	-	-	-	-	-	-	-	-	-	B_lectin,PAN_1,PAN_2,Pkinase,S_locus_glycop
TRINITY_DN17674_c1_g2_1	102107.XP_008220902.1	2.8e-18	99.0	COG4677@1|root,2QSQ4@2759|Eukaryota,37SD6@33090|Viridiplantae,3GAYV@35493|Streptophyta,4JRY7@91835|fabids	2759|Eukaryota	T	Pectinesterase	-	-	3.1.1.11	ko:K01051	ko00040,ko01100,map00040,map01100	M00081	R02362	RC00460,RC00461	ko00000,ko00001,ko00002,ko01000	-	-	-	Pectinesterase
TRINITY_DN3497_c0_g1_2	3847.GLYMA09G07340.1	1.3e-125	456.8	28I9G@1|root,2QQJV@2759|Eukaryota,37M6M@33090|Viridiplantae,3GC4G@35493|Streptophyta,4JRBM@91835|fabids	2759|Eukaryota	S	Tryptophan aminotransferase-related protein	-	-	-	-	-	-	-	-	-	-	-	-	Alliinase_C,EGF_alliinase
TRINITY_DN15187_c0_g1_2	4432.XP_010270373.1	1.1e-68	266.5	KOG0080@1|root,KOG0080@2759|Eukaryota,37KG9@33090|Viridiplantae,3GEI6@35493|Streptophyta	2759|Eukaryota	U	Ras-related protein	RAB18	GO:0000166,GO:0001654,GO:0001775,GO:0001882,GO:0001883,GO:0002252,GO:0002263,GO:0002274,GO:0002275,GO:0002283,GO:0002366,GO:0002376,GO:0002443,GO:0002444,GO:0002446,GO:0003674,GO:0003824,GO:0003924,GO:0005488,GO:0005575,GO:0005622,GO:0005623,GO:0005737,GO:0005783,GO:0005789,GO:0005794,GO:0005829,GO:0005886,GO:0006810,GO:0006887,GO:0006913,GO:0006955,GO:0006996,GO:0007029,GO:0007154,GO:0007165,GO:…	-	ko:K07910	-	-	-	-	ko00000,ko04031,ko04131	-	-	-	Ras
TRINITY_DN51871_c0_g1_2	85681.XP_006434723.1	1.2e-75	290.8	28IA8@1|root,2QQKS@2759|Eukaryota,37N3C@33090|Viridiplantae,3GDKZ@35493|Streptophyta	2759|Eukaryota	-	-	-	-	-	-	-	-	-	-	-	-	-	-	SPRY
TRINITY_DN27249_c0_g2_2	3218.PP1S13_344V6.1	3.3e-114	418.7	COG3781@1|root,2QSQE@2759|Eukaryota,37QHQ@33090|Viridiplantae,3G9V9@35493|Streptophyta	2759|Eukaryota	S	UPF0187 protein At3g61320	-	GO:0003674,GO:0005215,GO:0005216,GO:0005244,GO:0005247,GO:0005253,GO:0005254,GO:0005575,GO:0005622,GO:0005623,GO:0005737,GO:0006091,GO:0006810,GO:0006811,GO:0006820,GO:0006821,GO:0006996,GO:0008150,GO:0008152,GO:0008308,GO:0008509,GO:0009507,GO:0009532,GO:0009533,GO:0009534,GO:0009536,GO:0009570,GO:0009579,GO:0009657,GO:0009668,GO:0009987,GO:0010027,GO:0010109,GO:0015075,GO:0015103,GO:0015108,GO:…	-	ko:K08994	-	-	-	-	ko00000,ko02000	1.A.46.2	-	-	Bestrophin
TRINITY_DN3857_c0_g2_2	4641.GSMUA_Achr2P17480_001	8.7e-24	117.1	2AR61@1|root,2RZKK@2759|Eukaryota,37UR9@33090|Viridiplantae,3GKNJ@35493|Streptophyta,3MAVJ@4447|Liliopsida	2759|Eukaryota	O	Belongs to the plant LTP family	-	GO:0005575,GO:0005623,GO:0005886,GO:0016020,GO:0031224,GO:0031225,GO:0031226,GO:0044425,GO:0044459,GO:0044464,GO:0046658,GO:0071944	-	-	-	-	-	-	-	-	-	-	LTP_2
TRINITY_DN376_c2_g1_1	3760.EMJ16043	1.3e-29	136.3	28K72@1|root,2RBN6@2759|Eukaryota,37K1I@33090|Viridiplantae,3GBWU@35493|Streptophyta	2759|Eukaryota	S	Belongs to the 'GDSL' lipolytic enzyme family	-	GO:0000160,GO:0001101,GO:0002218,GO:0002252,GO:0002253,GO:0002376,GO:0002682,GO:0002684,GO:0003674,GO:0003824,GO:0005575,GO:0005576,GO:0005615,GO:0006629,GO:0006950,GO:0006952,GO:0006955,GO:0007154,GO:0007165,GO:0008150,GO:0008152,GO:0009605,GO:0009607,GO:0009611,GO:0009617,GO:0009620,GO:0009627,GO:0009682,GO:0009719,GO:0009723,GO:0009725,GO:0009751,GO:0009753,GO:0009755,GO:0009814,GO:0009817,GO:…	-	-	-	-	-	-	-	-	-	-	Lipase_GDSL
TRINITY_DN376_c2_g1_2	88036.EFJ18069	2.6e-44	185.7	COG3240@1|root,2QQRE@2759|Eukaryota,37JWU@33090|Viridiplantae,3GGZ9@35493|Streptophyta	2759|Eukaryota	I	Belongs to the 'GDSL' lipolytic enzyme family	GLIP6	GO:0003674,GO:0003824,GO:0016298,GO:0016787,GO:0016788	-	-	-	-	-	-	-	-	-	-	Lipase_GDSL
TRINITY_DN3323_c0_g1_1	3218.PP1S13_72V6.1	1.1e-29	136.3	COG0515@1|root,2QSBF@2759|Eukaryota,37Q7Z@33090|Viridiplantae,3GEV0@35493|Streptophyta	2759|Eukaryota	T	LRR receptor-like serine threonine-protein kinase	-	-	-	-	-	-	-	-	-	-	-	-	Malectin_like,Pkinase,Pkinase_Tyr
TRINITY_DN3233_c0_g1_1	3656.XP_008463198.1	6.1e-58	230.3	COG0071@1|root,KOG0710@2759|Eukaryota,37TQV@33090|Viridiplantae,3GBV3@35493|Streptophyta,4JVRF@91835|fabids	2759|Eukaryota	O	Belongs to the small heat shock protein (HSP20) family	-	GO:0000302,GO:0005575,GO:0005622,GO:0005623,GO:0005737,GO:0006950,GO:0006979,GO:0008150,GO:0009266,GO:0009314,GO:0009408,GO:0009416,GO:0009507,GO:0009536,GO:0009628,GO:0009636,GO:0009642,GO:0009644,GO:0010035,GO:0010286,GO:0042221,GO:0042493,GO:0042542,GO:0043226,GO:0043227,GO:0043229,GO:0043231,GO:0044424,GO:0044444,GO:0044464,GO:0046677,GO:0050896,GO:1901700	-	ko:K13993	ko04141,map04141	-	-	-	ko00000,ko00001,ko03110	-	-	-	HSP20
TRINITY_DN27406_c0_g1_1	10029.XP_003502222.1	9e-66	256.1	COG2036@1|root,KOG1745@2759|Eukaryota,39ZTV@33154|Opisthokonta,3BPDH@33208|Metazoa,3D6BK@33213|Bilateria,48E1W@7711|Chordata,49B7M@7742|Vertebrata,3JGKY@40674|Mammalia,35PSM@314146|Euarchontoglires,4Q54X@9989|Rodentia	2759|Eukaryota	B	Core histone H2A/H2B/H3/H4	HIST2H3A	GO:0000122,GO:0000183,GO:0000228,GO:0000785,GO:0000786,GO:0000788,GO:0000790,GO:0002682,GO:0003674,GO:0003676,GO:0003677,GO:0003682,GO:0005488,GO:0005575,GO:0005576,GO:0005622,GO:0005623,GO:0005634,GO:0005654,GO:0005694,GO:0005700,GO:0006323,GO:0006325,GO:0006333,GO:0006334,GO:0006335,GO:0006342,GO:0006355,GO:0006357,GO:0006807,GO:0006950,GO:0006996,GO:0007154,GO:0007165,GO:0007166,GO:0007596,GO:…	-	ko:K11253,ko:K11254	ko05034,ko05202,ko05203,ko05322,map05034,map05202,map05203,map05322	-	-	-	ko00000,ko00001,ko03036,ko04147	-	-	-	Histone
TRINITY_DN11240_c0_g2_1	4537.OPUNC12G14370.1	1.6e-25	122.5	2C4CF@1|root,2RYFH@2759|Eukaryota,37UZC@33090|Viridiplantae,3GIEB@35493|Streptophyta,3KP5Z@4447|Liliopsida,3I7DD@38820|Poales	2759|Eukaryota	S	Protein of unknown function, DUF538	-	-	-	-	-	-	-	-	-	-	-	-	DUF538
TRINITY_DN457_c0_g3_1	85681.XP_006441190.1	3.1e-242	844.7	COG1297@1|root,2QQ2H@2759|Eukaryota,37N6R@33090|Viridiplantae,3G7ZD@35493|Streptophyta	2759|Eukaryota	S	metal-nicotianamine transporter	YSL9	GO:0000003,GO:0003006,GO:0003674,GO:0005215,GO:0005575,GO:0005623,GO:0005886,GO:0006810,GO:0007275,GO:0008150,GO:0009605,GO:0009607,GO:0009624,GO:0009791,GO:0010035,GO:0010038,GO:0010039,GO:0010043,GO:0010154,GO:0015603,GO:0015688,GO:0016020,GO:0022414,GO:0022857,GO:0032501,GO:0032502,GO:0042221,GO:0043207,GO:0044464,GO:0048316,GO:0048608,GO:0048731,GO:0048856,GO:0050896,GO:0051179,GO:0051234,GO:…	-	-	-	-	-	-	-	-	-	-	OPT
TRINITY_DN13350_c0_g1_1	3983.cassava4.1_032628m	3.4e-164	585.1	28MRS@1|root,2QU9Z@2759|Eukaryota,37QUB@33090|Viridiplantae,3GAEX@35493|Streptophyta,4JKXH@91835|fabids	2759|Eukaryota	I	glycerol-3-phosphate acyltransferase	-	GO:0003674,GO:0003824,GO:0005575,GO:0006725,GO:0006793,GO:0006796,GO:0008150,GO:0008152,GO:0008374,GO:0009058,GO:0009059,GO:0009698,GO:0009699,GO:0009987,GO:0010143,GO:0010345,GO:0016020,GO:0016311,GO:0016740,GO:0016746,GO:0016747,GO:0016787,GO:0016788,GO:0016791,GO:0019438,GO:0019748,GO:0042578,GO:0043170,GO:0044237,GO:0044249,GO:0044550,GO:0071704,GO:0090447,GO:1901360,GO:1901362,GO:1901576	2.3.1.15,2.3.1.198	ko:K13508	ko00561,ko00564,ko01100,ko01110,map00561,map00564,map01100,map01110	M00089	R00851,R06872,R09380	RC00004,RC00037,RC00039,RC00041	ko00000,ko00001,ko00002,ko01000,ko01004	-	-	-	Acyltransferase,HAD
TRINITY_DN12167_c0_g2_1	29760.VIT_13s0019g01900.t01	1.6e-31	141.7	COG0545@1|root,KOG0543@2759|Eukaryota,37N4T@33090|Viridiplantae,3GC45@35493|Streptophyta	2759|Eukaryota	O	Peptidyl-prolyl cis-trans isomerase	FKBP5	GO:0000003,GO:0000041,GO:0000166,GO:0000413,GO:0001655,GO:0001882,GO:0001883,GO:0003006,GO:0003008,GO:0003674,GO:0003755,GO:0003824,GO:0005102,GO:0005488,GO:0005515,GO:0005524,GO:0005525,GO:0005527,GO:0005528,GO:0005575,GO:0005622,GO:0005623,GO:0005634,GO:0005654,GO:0005737,GO:0005829,GO:0005886,GO:0006457,GO:0006463,GO:0006464,GO:0006807,GO:0006810,GO:0006811,GO:0006812,GO:0006825,GO:0007154,GO:…	3.1.3.16,5.2.1.8	ko:K01802,ko:K06269,ko:K09571	ko03015,ko04022,ko04024,ko04113,ko04114,ko04218,ko04261,ko04270,ko04390,ko04510,ko04611,ko04720,ko04728,ko04750,ko04810,ko04910,ko04915,ko04921,ko04931,ko05031,ko05034,ko05168,ko05205,map03015,map04022,map04024,map04113,map04114,map04218,map04261,map04270,map04390,map04510,map04611,map04720,map04728,map04750,map04810,map04910,map04915,map04921,map04931,map05031,map05034,map05168,map05205	-	-	-	ko00000,ko00001,ko01000,ko01009,ko03019,ko03021,ko03041,ko03110	-	-	-	FKBP_C,TPR_1,TPR_2,TPR_8
TRINITY_DN12167_c0_g2_3	15368.BRADI2G23380.5	2.2e-10	71.2	COG0545@1|root,KOG0543@2759|Eukaryota,37N4T@33090|Viridiplantae,3GC45@35493|Streptophyta,3KSQW@4447|Liliopsida,3I5DI@38820|Poales	2759|Eukaryota	O	Peptidyl-prolyl cis-trans isomerase	FKBP5	GO:0000003,GO:0000041,GO:0000166,GO:0000413,GO:0001655,GO:0001882,GO:0001883,GO:0003006,GO:0003008,GO:0003674,GO:0003755,GO:0003824,GO:0005102,GO:0005488,GO:0005515,GO:0005524,GO:0005525,GO:0005527,GO:0005528,GO:0005575,GO:0005622,GO:0005623,GO:0005634,GO:0005654,GO:0005737,GO:0005829,GO:0005886,GO:0006457,GO:0006463,GO:0006464,GO:0006807,GO:0006810,GO:0006811,GO:0006812,GO:0006825,GO:0007154,GO:…	3.1.3.16,5.2.1.8	ko:K01802,ko:K06269,ko:K09571	ko03015,ko04022,ko04024,ko04113,ko04114,ko04218,ko04261,ko04270,ko04390,ko04510,ko04611,ko04720,ko04728,ko04750,ko04810,ko04910,ko04915,ko04921,ko04931,ko05031,ko05034,ko05168,ko05205,map03015,map04022,map04024,map04113,map04114,map04218,map04261,map04270,map04390,map04510,map04611,map04720,map04728,map04750,map04810,map04910,map04915,map04921,map04931,map05031,map05034,map05168,map05205	-	-	-	ko00000,ko00001,ko01000,ko01009,ko03019,ko03021,ko03041,ko03110	-	-	-	FKBP_C,TPR_1,TPR_2,TPR_8
TRINITY_DN13115_c1_g1_1	225117.XP_009345196.1	3.2e-30	137.1	COG5272@1|root,KOG0001@2759|Eukaryota,37K87@33090|Viridiplantae,3G7XW@35493|Streptophyta	2759|Eukaryota	O	Ubiquitin exists either covalently attached to another protein, or free (unanchored). When covalently bound, it is conjugated to target proteins via an isopeptide bond either as a monomer (monoubiquitin), a polymer linked via different Lys residues of the ubiquitin (polyubiquitin chains) or a linear polymer linked via the initiator Met of the ubiquitin (linear polyubiquitin chains). Polyubiquitin…	-	-	-	ko:K02927,ko:K08770,ko:K12158	ko03010,ko03320,map03010,map03320	M00177,M00179	-	-	br01610,ko00000,ko00001,ko00002,ko03011,ko04121	-	-	-	ubiquitin
TRINITY_DN2280_c0_g2_1	29730.Gorai.010G171700.1	1.1e-89	337.4	KOG1339@1|root,KOG1339@2759|Eukaryota,37RMR@33090|Viridiplantae,3GB3N@35493|Streptophyta	2759|Eukaryota	O	Belongs to the peptidase A1 family	pepA	GO:0003674,GO:0003824,GO:0004175,GO:0004190,GO:0005575,GO:0005576,GO:0006508,GO:0006807,GO:0008150,GO:0008152,GO:0008233,GO:0009056,GO:0009057,GO:0016787,GO:0019538,GO:0030163,GO:0043170,GO:0044238,GO:0070001,GO:0070011,GO:0071704,GO:0140096,GO:1901564,GO:1901565,GO:1901575	3.4.23.18,3.4.23.25	ko:K01381,ko:K06004	ko04138,map04138	-	-	-	ko00000,ko00001,ko01000,ko01002	-	-	-	Asp,TAXi_C,TAXi_N
TRINITY_DN24126_c0_g2_2	4432.XP_010243051.1	1.8e-42	179.9	28K3S@1|root,2QUGD@2759|Eukaryota,37IAF@33090|Viridiplantae,3G93R@35493|Streptophyta	2759|Eukaryota	K	dof zinc finger protein	-	GO:0000003,GO:0003006,GO:0003674,GO:0003700,GO:0005575,GO:0005622,GO:0005623,GO:0005634,GO:0006355,GO:0007275,GO:0008150,GO:0009790,GO:0009791,GO:0009793,GO:0009888,GO:0009889,GO:0009891,GO:0009893,GO:0010065,GO:0010067,GO:0010087,GO:0010154,GO:0010468,GO:0010556,GO:0010557,GO:0010604,GO:0010628,GO:0019219,GO:0019222,GO:0022414,GO:0031323,GO:0031325,GO:0031326,GO:0031328,GO:0032501,GO:0032502,GO:…	-	-	-	-	-	-	-	-	-	-	zf-Dof
TRINITY_DN2852_c0_g2_1	3694.POPTR_0004s03300.1	2.9e-25	121.3	29YBJ@1|root,2RXTQ@2759|Eukaryota,37U6W@33090|Viridiplantae,3GJ6U@35493|Streptophyta,4JTX9@91835|fabids	2759|Eukaryota	J	Major allergen Pru ar	-	-	-	-	-	-	-	-	-	-	-	-	Bet_v_1,Polyketide_cyc2
TRINITY_DN2253_c0_g1_1	42345.XP_008786918.1	7.4e-181	640.2	COG1022@1|root,KOG1256@2759|Eukaryota,37QX3@33090|Viridiplantae,3GBB4@35493|Streptophyta,3KSN6@4447|Liliopsida	2759|Eukaryota	I	AMP-binding enzyme	FAA2	GO:0000302,GO:0001101,GO:0001676,GO:0003674,GO:0003824,GO:0004467,GO:0005575,GO:0005622,GO:0005623,GO:0005737,GO:0005739,GO:0005777,GO:0006082,GO:0006629,GO:0006631,GO:0006950,GO:0006970,GO:0006979,GO:0008150,GO:0008152,GO:0009628,GO:0009651,GO:0009987,GO:0010035,GO:0010193,GO:0015645,GO:0016020,GO:0016405,GO:0016874,GO:0016877,GO:0016878,GO:0019752,GO:0031956,GO:0031957,GO:0032787,GO:0042221,GO:…	6.2.1.3	ko:K01897	ko00061,ko00071,ko01100,ko01212,ko02024,ko03320,ko04146,ko04216,ko04714,ko04920,map00061,map00071,map01100,map01212,map02024,map03320,map04146,map04216,map04714,map04920	M00086	R01280	RC00004,RC00014	ko00000,ko00001,ko00002,ko01000,ko01004,ko04147	4.C.1.1	-	-	AMP-binding,AMP-binding_C
TRINITY_DN2253_c0_g1_2	3641.EOY05625	1.8e-123	448.7	COG1022@1|root,KOG1256@2759|Eukaryota,37QX3@33090|Viridiplantae,3GBB4@35493|Streptophyta	2759|Eukaryota	I	Long chain acyl-CoA synthetase	FAA2	GO:0000302,GO:0001101,GO:0001676,GO:0003674,GO:0003824,GO:0004467,GO:0005575,GO:0005622,GO:0005623,GO:0005737,GO:0005739,GO:0005777,GO:0006082,GO:0006629,GO:0006631,GO:0006950,GO:0006970,GO:0006979,GO:0008150,GO:0008152,GO:0009628,GO:0009651,GO:0009987,GO:0010035,GO:0010193,GO:0015645,GO:0016020,GO:0016405,GO:0016874,GO:0016877,GO:0016878,GO:0019752,GO:0031956,GO:0031957,GO:0032787,GO:0042221,GO:…	6.2.1.3	ko:K01897	ko00061,ko00071,ko01100,ko01212,ko02024,ko03320,ko04146,ko04216,ko04714,ko04920,map00061,map00071,map01100,map01212,map02024,map03320,map04146,map04216,map04714,map04920	M00086	R01280	RC00004,RC00014	ko00000,ko00001,ko00002,ko01000,ko01004,ko04147	4.C.1.1	-	-	AMP-binding,AMP-binding_C
TRINITY_DN1664_c0_g1_2	3983.cassava4.1_018898m	2e-08	65.1	2CZDC@1|root,2S4R4@2759|Eukaryota,37W80@33090|Viridiplantae,3GKHR@35493|Streptophyta,4JQMX@91835|fabids	2759|Eukaryota	S	Protein AUXIN-REGULATED GENE INVOLVED IN ORGAN SIZE-like	ARGOS	GO:0005575,GO:0005622,GO:0005623,GO:0005634,GO:0005737,GO:0005783,GO:0008150,GO:0008284,GO:0009719,GO:0009723,GO:0009725,GO:0009733,GO:0009741,GO:0009825,GO:0009987,GO:0010033,GO:0012505,GO:0014070,GO:0016020,GO:0016049,GO:0032501,GO:0032502,GO:0032870,GO:0033993,GO:0035265,GO:0040007,GO:0040008,GO:0042127,GO:0042221,GO:0043226,GO:0043227,GO:0043229,GO:0043231,GO:0044424,GO:0044444,GO:0044464,GO:…	-	-	-	-	-	-	-	-	-	-	-
TRINITY_DN6566_c0_g2_1	13333.ERN03460	2.9e-154	552.0	COG1597@1|root,KOG1116@2759|Eukaryota,37RSD@33090|Viridiplantae,3G745@35493|Streptophyta	2759|Eukaryota	IT	sphingosine kinase	-	GO:0000166,GO:0000287,GO:0000325,GO:0001101,GO:0001558,GO:0001727,GO:0001932,GO:0001934,GO:0001959,GO:0003376,GO:0003674,GO:0003676,GO:0003677,GO:0003824,GO:0004888,GO:0004930,GO:0005488,GO:0005515,GO:0005516,GO:0005524,GO:0005543,GO:0005575,GO:0005622,GO:0005623,GO:0005634,GO:0005737,GO:0005773,GO:0005774,GO:0005829,GO:0005886,GO:0006066,GO:0006355,GO:0006457,GO:0006629,GO:0006643,GO:0006665,GO:…	2.7.1.91	ko:K03351,ko:K04718	ko00600,ko01100,ko04020,ko04071,ko04072,ko04110,ko04111,ko04113,ko04114,ko04120,ko04370,ko04371,ko04666,ko04914,ko05152,ko05166,map00600,map01100,map04020,map04071,map04072,map04110,map04111,map04113,map04114,map04120,map04370,map04371,map04666,map04914,map05152,map05166	M00100,M00389	R01926,R02976	RC00002,RC00017	ko00000,ko00001,ko00002,ko01000,ko03036,ko04121	-	-	-	DAGK_cat
TRINITY_DN1722_c0_g1_2	15368.BRADI2G12325.1	5.1e-27	126.3	COG5272@1|root,KOG0001@2759|Eukaryota,38A1V@33090|Viridiplantae,3GYZY@35493|Streptophyta,3M5GH@4447|Liliopsida,3I3EJ@38820|Poales	2759|Eukaryota	J	Ribosomal_L40e	-	GO:0001101,GO:0003674,GO:0003824,GO:0005488,GO:0005543,GO:0005575,GO:0005622,GO:0005623,GO:0005634,GO:0005737,GO:0005777,GO:0006793,GO:0006796,GO:0008150,GO:0008152,GO:0008289,GO:0009719,GO:0009725,GO:0009737,GO:0009909,GO:0009987,GO:0010033,GO:0016301,GO:0016310,GO:0016740,GO:0016772,GO:0033993,GO:0035091,GO:0042221,GO:0042579,GO:0043167,GO:0043168,GO:0043226,GO:0043227,GO:0043229,GO:0043231,GO:…	-	ko:K02927	ko03010,map03010	M00177,M00179	-	-	br01610,ko00000,ko00001,ko00002,ko03011	-	-	-	PI3_PI4_kinase,Ribosomal_L40e,ubiquitin
TRINITY_DN1212_c0_g2_2	3760.EMJ11535	2.7e-257	894.8	KOG1169@1|root,KOG1169@2759|Eukaryota,37SCE@33090|Viridiplantae,3G782@35493|Streptophyta,4JK9A@91835|fabids	2759|Eukaryota	IT	Diacylglycerol kinase	-	GO:0003674,GO:0005488,GO:0005509,GO:0043167,GO:0043169,GO:0046872	2.7.1.107	ko:K00901	ko00561,ko00564,ko01100,ko01110,ko04070,ko04072,ko05231,map00561,map00564,map01100,map01110,map04070,map04072,map05231	-	R02240	RC00002,RC00017	ko00000,ko00001,ko01000	-	-	-	C1_1,DAGK_acc,DAGK_cat
TRINITY_DN37238_c0_g2_2	4432.XP_010261941.1	6.8e-21	106.3	COG0421@1|root,KOG1562@2759|Eukaryota,37P2N@33090|Viridiplantae,3G8WD@35493|Streptophyta	2759|Eukaryota	E	thermospermine synthase	SPS1	GO:0003674,GO:0003824,GO:0005575,GO:0005622,GO:0005623,GO:0005737,GO:0006810,GO:0008150,GO:0009888,GO:0009914,GO:0009926,GO:0009987,GO:0010087,GO:0010089,GO:0010487,GO:0010817,GO:0016740,GO:0016765,GO:0016768,GO:0030154,GO:0032502,GO:0044424,GO:0044464,GO:0048759,GO:0048856,GO:0048869,GO:0051179,GO:0051234,GO:0060918,GO:0065007,GO:0065008,GO:1905177	2.5.1.79	ko:K18787	-	-	-	-	ko00000,ko01000	-	-	-	Spermine_synt_N,Spermine_synth
TRINITY_DN7526_c0_g1_1	3983.cassava4.1_013054m	3.7e-54	218.8	COG5036@1|root,KOG1161@2759|Eukaryota,37R8G@33090|Viridiplantae,3GDCX@35493|Streptophyta,4JNH7@91835|fabids	2759|Eukaryota	P	SPX domain	SPX2	GO:0005575,GO:0005622,GO:0005623,GO:0005634,GO:0005737,GO:0005783,GO:0006950,GO:0007154,GO:0008150,GO:0009266,GO:0009267,GO:0009409,GO:0009605,GO:0009628,GO:0009987,GO:0009991,GO:0010646,GO:0010647,GO:0012505,GO:0016036,GO:0031667,GO:0031668,GO:0031669,GO:0032101,GO:0032103,GO:0032104,GO:0032106,GO:0032107,GO:0032109,GO:0033554,GO:0042594,GO:0043226,GO:0043227,GO:0043229,GO:0043231,GO:0044424,GO:…	-	-	-	-	-	-	-	-	-	-	SPX
TRINITY_DN217_c0_g2_1	13333.ERN13090	3.2e-120	438.7	COG3320@1|root,KOG1221@2759|Eukaryota,37IRY@33090|Viridiplantae,3G7T7@35493|Streptophyta	2759|Eukaryota	I	Catalyzes the reduction of fatty acyl-CoA to fatty alcohols	FAR5	GO:0003674,GO:0003824,GO:0005575,GO:0005622,GO:0005623,GO:0005737,GO:0005783,GO:0005886,GO:0006139,GO:0006163,GO:0006637,GO:0006725,GO:0006732,GO:0006753,GO:0006790,GO:0006793,GO:0006796,GO:0006807,GO:0006950,GO:0006970,GO:0008150,GO:0008152,GO:0009058,GO:0009117,GO:0009150,GO:0009259,GO:0009507,GO:0009536,GO:0009611,GO:0009628,GO:0009651,GO:0009698,GO:0009699,GO:0009987,GO:0010025,GO:0010166,GO:…	1.2.1.84	ko:K13356	ko00073,ko04146,ko04212,map00073,map04146,map04212	-	R09470	RC00004	ko00000,ko00001,ko01000	-	-	-	NAD_binding_4,Sterile
TRINITY_DN8041_c0_g1_2	88036.EFJ28736	2.7e-24	118.2	2CY13@1|root,2S17V@2759|Eukaryota,37UYT@33090|Viridiplantae,3GINC@35493|Streptophyta	2759|Eukaryota	S	gpi-anchored protein	-	GO:0000003,GO:0003006,GO:0005575,GO:0005623,GO:0005886,GO:0006935,GO:0008150,GO:0008219,GO:0009566,GO:0009567,GO:0009605,GO:0009856,GO:0009987,GO:0010183,GO:0010198,GO:0010483,GO:0010623,GO:0012501,GO:0016020,GO:0019953,GO:0022414,GO:0030154,GO:0031224,GO:0031225,GO:0032501,GO:0032502,GO:0040008,GO:0040011,GO:0042221,GO:0042330,GO:0042995,GO:0044425,GO:0044464,GO:0044703,GO:0044706,GO:0045927,GO:…	-	-	-	-	-	-	-	-	-	-	-
TRINITY_DN195984_c0_g1_1	32264.tetur03g00230.1	1e-259	902.1	COG5023@1|root,KOG1376@2759|Eukaryota,38E06@33154|Opisthokonta,3BAUV@33208|Metazoa,3CRFN@33213|Bilateria,41TC1@6656|Arthropoda	2759|Eukaryota	Z	Tubulin is the major constituent of microtubules. It binds two moles of GTP, one at an exchangeable site on the beta chain and one at a non-exchangeable site on the alpha chain	TUBA4A	GO:0000075,GO:0000086,GO:0000278,GO:0002576,GO:0003674,GO:0005198,GO:0005200,GO:0005488,GO:0005515,GO:0005575,GO:0005576,GO:0005622,GO:0005623,GO:0005737,GO:0005829,GO:0005856,GO:0005874,GO:0006810,GO:0006887,GO:0006996,GO:0007010,GO:0007049,GO:0007088,GO:0007093,GO:0007094,GO:0007346,GO:0008150,GO:0009987,GO:0010389,GO:0010564,GO:0010639,GO:0010948,GO:0010965,GO:0015630,GO:0016043,GO:0016192,GO:…	-	ko:K07374	ko04145,ko04210,ko04530,ko04540,ko05130,map04145,map04210,map04530,map04540,map05130	-	-	-	ko00000,ko00001,ko03019,ko03036,ko04147,ko04812	-	-	-	Tubulin,Tubulin_C
TRINITY_DN999_c1_g1_1	225117.XP_009336449.1	1.2e-17	97.1	28I65@1|root,2QQGB@2759|Eukaryota,37V5M@33090|Viridiplantae,3GDYZ@35493|Streptophyta,4JI1R@91835|fabids	2759|Eukaryota	S	Pollen proteins Ole e I like	-	-	-	-	-	-	-	-	-	-	-	-	Pollen_Ole_e_I
TRINITY_DN7296_c0_g2_1	3649.evm.model.supercontig_52.82	4.8e-93	347.8	28KM4@1|root,2QT2I@2759|Eukaryota,37Q9V@33090|Viridiplantae,3GB8B@35493|Streptophyta,3HNAU@3699|Brassicales	2759|Eukaryota	S	psbP domain-containing protein 6	-	GO:0005575,GO:0005622,GO:0005623,GO:0005737,GO:0009507,GO:0009532,GO:0009534,GO:0009536,GO:0009570,GO:0009579,GO:0031976,GO:0031977,GO:0031984,GO:0043226,GO:0043227,GO:0043229,GO:0043231,GO:0044422,GO:0044424,GO:0044434,GO:0044435,GO:0044436,GO:0044444,GO:0044446,GO:0044464	-	-	-	-	-	-	-	-	-	-	PsbP
TRINITY_DN2657_c0_g1_1	3988.XP_002510101.1	4.3e-83	314.7	COG0596@1|root,2QVRR@2759|Eukaryota,37PAW@33090|Viridiplantae,3G9RY@35493|Streptophyta,4JH71@91835|fabids	2759|Eukaryota	S	strigolactone esterase DAD2	-	GO:0001763,GO:0006629,GO:0006714,GO:0006720,GO:0006721,GO:0007275,GO:0008150,GO:0008152,GO:0008299,GO:0008610,GO:0009058,GO:0009653,GO:0009719,GO:0009725,GO:0009987,GO:0010016,GO:0010033,GO:0010223,GO:0010346,GO:0010817,GO:0014070,GO:0016106,GO:0016114,GO:0018130,GO:0032501,GO:0032502,GO:0032870,GO:0033993,GO:0042221,GO:0042445,GO:0042446,GO:0044237,GO:0044238,GO:0044249,GO:0044255,GO:0046483,GO:…	-	-	-	-	-	-	-	-	-	-	Abhydrolase_1,Abhydrolase_6
TRINITY_DN457_c0_g1_2	2711.XP_006471126.1	1.5e-260	905.6	COG1297@1|root,2QQ2H@2759|Eukaryota,37N6R@33090|Viridiplantae,3G7ZD@35493|Streptophyta	2759|Eukaryota	S	metal-nicotianamine transporter	YSL9	GO:0000003,GO:0003006,GO:0003674,GO:0005215,GO:0005575,GO:0005623,GO:0005886,GO:0006810,GO:0007275,GO:0008150,GO:0009605,GO:0009607,GO:0009624,GO:0009791,GO:0010035,GO:0010038,GO:0010039,GO:0010043,GO:0010154,GO:0015603,GO:0015688,GO:0016020,GO:0022414,GO:0022857,GO:0032501,GO:0032502,GO:0042221,GO:0043207,GO:0044464,GO:0048316,GO:0048608,GO:0048731,GO:0048856,GO:0050896,GO:0051179,GO:0051234,GO:…	-	-	-	-	-	-	-	-	-	-	OPT
TRINITY_DN45160_c0_g2_3	4432.XP_010264631.1	2.5e-91	342.4	COG5190@1|root,KOG1605@2759|Eukaryota,37JFI@33090|Viridiplantae,3GC82@35493|Streptophyta	2759|Eukaryota	K	CTD small phosphatase-like protein	-	GO:0003674,GO:0003824,GO:0004721,GO:0006464,GO:0006470,GO:0006793,GO:0006796,GO:0006807,GO:0008150,GO:0008152,GO:0009987,GO:0016311,GO:0016787,GO:0016788,GO:0016791,GO:0019538,GO:0036211,GO:0042578,GO:0043170,GO:0043412,GO:0044237,GO:0044238,GO:0044260,GO:0044267,GO:0071704,GO:0140096,GO:1901564	3.1.3.16	ko:K15731,ko:K17616	-	-	-	-	ko00000,ko01000,ko01009,ko03021	-	-	-	NIF
TRINITY_DN3881_c0_g1_1	88036.EFJ04532	1.6e-76	293.1	COG1404@1|root,2QTK5@2759|Eukaryota,37J5A@33090|Viridiplantae,3GB2M@35493|Streptophyta	2759|Eukaryota	O	Subtilisin-like protease	-	-	-	-	-	-	-	-	-	-	-	-	Inhibitor_I9,PA,Peptidase_S8
TRINITY_DN4534_c0_g2_1	3656.XP_008440033.1	4e-31	141.0	2CMYJ@1|root,2QSSV@2759|Eukaryota,37JRP@33090|Viridiplantae,3GG8Y@35493|Streptophyta,4JINA@91835|fabids	2759|Eukaryota	S	Core-2/I-Branching enzyme	-	-	-	-	-	-	-	-	-	-	-	-	Branch
TRINITY_DN4277_c0_g1_2	4006.Lus10008654	7.8e-69	268.1	KOG1339@1|root,KOG1339@2759|Eukaryota,37RW1@33090|Viridiplantae,3GH16@35493|Streptophyta,4JDGY@91835|fabids	2759|Eukaryota	O	Belongs to the peptidase A1 family	pepA	GO:0003674,GO:0003824,GO:0004175,GO:0004190,GO:0005575,GO:0005576,GO:0006508,GO:0006807,GO:0008150,GO:0008152,GO:0008233,GO:0009056,GO:0009057,GO:0016787,GO:0019538,GO:0030163,GO:0043170,GO:0044238,GO:0070001,GO:0070011,GO:0071704,GO:0140096,GO:1901564,GO:1901565,GO:1901575	3.4.23.18,3.4.23.25	ko:K01381,ko:K06004	ko04138,map04138	-	-	-	ko00000,ko00001,ko01000,ko01002	-	-	-	Asp,TAXi_C,TAXi_N
TRINITY_DN22240_c0_g1_2	29760.VIT_07s0104g00880.t01	5e-57	227.3	KOG4747@1|root,KOG4747@2759|Eukaryota,37U61@33090|Viridiplantae,3GHX2@35493|Streptophyta	2759|Eukaryota	T	histidine-containing phosphotransfer protein	AHP5	GO:0000003,GO:0000160,GO:0001932,GO:0001934,GO:0003006,GO:0003674,GO:0003824,GO:0004672,GO:0005488,GO:0005515,GO:0005575,GO:0005622,GO:0005623,GO:0005634,GO:0005737,GO:0005829,GO:0006464,GO:0006468,GO:0006793,GO:0006796,GO:0006807,GO:0006950,GO:0006970,GO:0006979,GO:0007154,GO:0007165,GO:0007231,GO:0007234,GO:0007275,GO:0007276,GO:0007292,GO:0007346,GO:0008150,GO:0008152,GO:0009553,GO:0009557,GO:…	2.7.4.8,2.8.3.13,3.1.3.16	ko:K00942,ko:K11232,ko:K14490,ko:K14497,ko:K18703	ko00230,ko01100,ko02020,ko04011,ko04016,ko04075,ko04931,map00230,map01100,map02020,map04011,map04016,map04075,map04931	M00050,M00516	R00332,R02090	RC00002	ko00000,ko00001,ko00002,ko01000,ko02022	-	-	-	Hpt
TRINITY_DN15235_c0_g2_2	4098.XP_009594548.1	1.6e-07	63.5	28IJ6@1|root,2QUXV@2759|Eukaryota,37HVI@33090|Viridiplantae,3GC64@35493|Streptophyta,44D83@71274|asterids	2759|Eukaryota	K	DNA-binding domain in plant proteins such as APETALA2 and EREBPs	-	GO:0000981,GO:0001101,GO:0003674,GO:0003700,GO:0006355,GO:0006357,GO:0006950,GO:0006970,GO:0008150,GO:0009414,GO:0009415,GO:0009628,GO:0009651,GO:0009719,GO:0009725,GO:0009737,GO:0009889,GO:0009891,GO:0009893,GO:0010029,GO:0010033,GO:0010035,GO:0010187,GO:0010468,GO:0010556,GO:0010557,GO:0010565,GO:0010604,GO:0019216,GO:0019217,GO:0019219,GO:0019222,GO:0031323,GO:0031325,GO:0031326,GO:0031328,GO:…	-	ko:K09285	-	-	-	-	ko00000,ko03000	-	-	-	AP2
TRINITY_DN36745_c2_g4_3	13333.ERN11459	3.3e-77	295.8	28HJ6@1|root,2QWA4@2759|Eukaryota,37NS1@33090|Viridiplantae,3GCZ4@35493|Streptophyta	2759|Eukaryota	S	BEST Arabidopsis thaliana protein match is hydroxyproline-rich glycoprotein family protein (TAIR AT5G52430.1)	-	GO:0005575,GO:0005623,GO:0005886,GO:0016020,GO:0044464,GO:0071944	-	-	-	-	-	-	-	-	-	-	-
TRINITY_DN15879_c0_g2_1	42345.XP_008810946.1	6.9e-84	317.4	COG3338@1|root,KOG0382@2759|Eukaryota,37SDA@33090|Viridiplantae,3GF18@35493|Streptophyta,3KV1U@4447|Liliopsida	2759|Eukaryota	P	Bifunctional monodehydroascorbate reductase and carbonic anhydrase nectarin-3	-	-	4.2.1.1	ko:K01674	ko00910,map00910	-	R00132,R10092	RC02807	ko00000,ko00001,ko01000	-	-	-	Carb_anhydrase
TRINITY_DN2734_c0_g1_4	3983.cassava4.1_016562m	1.5e-12	80.1	KOG0800@1|root,KOG0800@2759|Eukaryota,37UYJ@33090|Viridiplantae,3GHYA@35493|Streptophyta,4JPGG@91835|fabids	2759|Eukaryota	O	RING-H2 finger protein	-	-	2.3.2.27	ko:K15706	-	-	-	-	ko00000,ko01000,ko04121	-	-	-	zf-RING_2
TRINITY_DN15453_c1_g1_1	3983.cassava4.1_018414m	2.6e-60	238.0	COG5262@1|root,KOG1756@2759|Eukaryota,37U41@33090|Viridiplantae,3GBAG@35493|Streptophyta,4JP1M@91835|fabids	2759|Eukaryota	B	Histone H2A	-	GO:0000228,GO:0000785,GO:0000790,GO:0003674,GO:0003676,GO:0003677,GO:0005488,GO:0005575,GO:0005622,GO:0005623,GO:0005634,GO:0005694,GO:0006325,GO:0006342,GO:0006355,GO:0006996,GO:0008150,GO:0009889,GO:0009890,GO:0009892,GO:0009987,GO:0010468,GO:0010556,GO:0010558,GO:0010605,GO:0010629,GO:0016043,GO:0016458,GO:0019219,GO:0019222,GO:0031323,GO:0031324,GO:0031326,GO:0031327,GO:0031974,GO:0031981,GO:…	-	ko:K11251	ko04217,ko05034,ko05322,map04217,map05034,map05322	-	-	-	ko00000,ko00001,ko03036,ko04147	-	-	-	Histone,Histone_H2A_C
TRINITY_DN4490_c0_g1_2	4432.XP_010267307.1	2.1e-87	328.9	2CMVM@1|root,2QS7V@2759|Eukaryota,37HNG@33090|Viridiplantae,3GGIB@35493|Streptophyta	2759|Eukaryota	S	Acyl-CoA N-acyltransferase with RING FYVE PHD-type zinc finger domain	-	GO:0000118,GO:0000122,GO:0000228,GO:0000785,GO:0000790,GO:0001085,GO:0001103,GO:0003674,GO:0005488,GO:0005515,GO:0005575,GO:0005622,GO:0005623,GO:0005634,GO:0005654,GO:0005694,GO:0005737,GO:0005813,GO:0005815,GO:0005856,GO:0006355,GO:0006357,GO:0008134,GO:0008150,GO:0009889,GO:0009890,GO:0009892,GO:0009987,GO:0010468,GO:0010556,GO:0010558,GO:0010605,GO:0010629,GO:0015630,GO:0016043,GO:0016581,GO:…	-	-	-	-	-	-	-	-	-	-	Jas,PHD
TRINITY_DN4490_c0_g1_3	4432.XP_010267307.1	4.5e-103	382.9	2CMVM@1|root,2QS7V@2759|Eukaryota,37HNG@33090|Viridiplantae,3GGIB@35493|Streptophyta	2759|Eukaryota	S	Acyl-CoA N-acyltransferase with RING FYVE PHD-type zinc finger domain	-	GO:0000118,GO:0000122,GO:0000228,GO:0000785,GO:0000790,GO:0001085,GO:0001103,GO:0003674,GO:0005488,GO:0005515,GO:0005575,GO:0005622,GO:0005623,GO:0005634,GO:0005654,GO:0005694,GO:0005737,GO:0005813,GO:0005815,GO:0005856,GO:0006355,GO:0006357,GO:0008134,GO:0008150,GO:0009889,GO:0009890,GO:0009892,GO:0009987,GO:0010468,GO:0010556,GO:0010558,GO:0010605,GO:0010629,GO:0015630,GO:0016043,GO:0016581,GO:…	-	-	-	-	-	-	-	-	-	-	Jas,PHD
TRINITY_DN15235_c0_g1_2	218851.Aquca_048_00034.1	5.1e-88	331.6	28IJ6@1|root,2QUXV@2759|Eukaryota,37HVI@33090|Viridiplantae,3GC64@35493|Streptophyta	2759|Eukaryota	K	AP2-like ethylene-responsive transcription factor	-	GO:0000981,GO:0001101,GO:0003674,GO:0003700,GO:0006355,GO:0006357,GO:0006950,GO:0006970,GO:0008150,GO:0009414,GO:0009415,GO:0009628,GO:0009651,GO:0009719,GO:0009725,GO:0009737,GO:0009889,GO:0009891,GO:0009893,GO:0010029,GO:0010033,GO:0010035,GO:0010187,GO:0010468,GO:0010556,GO:0010557,GO:0010565,GO:0010604,GO:0019216,GO:0019217,GO:0019219,GO:0019222,GO:0031323,GO:0031325,GO:0031326,GO:0031328,GO:…	-	ko:K09285	-	-	-	-	ko00000,ko03000	-	-	-	AP2
TRINITY_DN2915_c1_g1_1	4641.GSMUA_Achr9P25870_001	8.9e-120	436.8	COG1472@1|root,2QQ55@2759|Eukaryota,37HYI@33090|Viridiplantae,3G89A@35493|Streptophyta,3KMZR@4447|Liliopsida	2759|Eukaryota	G	Glycosyl hydrolase family 3 N terminal domain	-	-	3.2.1.21	ko:K01188,ko:K05349	ko00460,ko00500,ko00940,ko01100,ko01110,map00460,map00500,map00940,map01100,map01110	-	R00026,R02558,R02887,R02985,R03527,R04949,R04998,R10035,R10039,R10040	RC00049,RC00059,RC00171,RC00262,RC00397,RC00451,RC00714,RC00746,RC01248	ko00000,ko00001,ko01000	-	GH1,GH3	-	Fn3-like,Glyco_hydro_3,Glyco_hydro_3_C
TRINITY_DN5388_c0_g2_1	3694.POPTR_0002s03320.2	1.8e-73	282.7	28KQ5@1|root,2QT65@2759|Eukaryota,37ITT@33090|Viridiplantae,3GGTI@35493|Streptophyta,4JH13@91835|fabids	2759|Eukaryota	S	Protein TIC 20-I, chloroplastic-like	TIC20	GO:0003674,GO:0005215,GO:0005575,GO:0005622,GO:0005623,GO:0005737,GO:0006605,GO:0006810,GO:0006886,GO:0008104,GO:0008150,GO:0008565,GO:0009507,GO:0009526,GO:0009528,GO:0009536,GO:0009706,GO:0009941,GO:0015031,GO:0015833,GO:0016020,GO:0017038,GO:0019866,GO:0031090,GO:0031967,GO:0031969,GO:0031975,GO:0033036,GO:0033365,GO:0034613,GO:0042170,GO:0042886,GO:0043226,GO:0043227,GO:0043229,GO:0043231,GO:…	-	-	-	-	-	-	-	-	-	-	TIC20
TRINITY_DN7963_c0_g3_1	13333.ERN01030	2.5e-107	395.6	KOG1546@1|root,KOG1546@2759|Eukaryota,37RIU@33090|Viridiplantae,3GE29@35493|Streptophyta	2759|Eukaryota	DO	Metacaspase-1-like	-	GO:0003674,GO:0003824,GO:0004175,GO:0004197,GO:0006508,GO:0006807,GO:0008150,GO:0008152,GO:0008233,GO:0008234,GO:0010941,GO:0010942,GO:0016787,GO:0019538,GO:0043067,GO:0043068,GO:0043170,GO:0044238,GO:0048518,GO:0048522,GO:0050789,GO:0050794,GO:0065007,GO:0070011,GO:0071704,GO:0140096,GO:1901564	-	-	-	-	-	-	-	-	-	-	Peptidase_C14,zf-LSD1
TRINITY_DN13138_c0_g2_1	88036.EFJ35277	4e-33	149.1	2E6U0@1|root,2SDGQ@2759|Eukaryota,381M7@33090|Viridiplantae,3GQU1@35493|Streptophyta	2759|Eukaryota	S	Plastocyanin-like domain	-	-	-	-	-	-	-	-	-	-	-	-	Cu_bind_like
TRINITY_DN31880_c0_g1_2	3983.cassava4.1_002059m	0.0	1215.3	2CC3R@1|root,2QPVE@2759|Eukaryota,37PZF@33090|Viridiplantae,3G9AE@35493|Streptophyta,4JDEB@91835|fabids	2759|Eukaryota	S	galactinol--sucrose galactosyltransferase	-	GO:0003674,GO:0003824,GO:0004553,GO:0004557,GO:0005575,GO:0005911,GO:0005975,GO:0006950,GO:0006979,GO:0008150,GO:0008152,GO:0009056,GO:0009311,GO:0009313,GO:0009506,GO:0009628,GO:0015925,GO:0016052,GO:0016787,GO:0016798,GO:0030054,GO:0033530,GO:0034484,GO:0044238,GO:0050896,GO:0052692,GO:0055044,GO:0071704,GO:0080167,GO:1901575	2.4.1.82	ko:K06617	ko00052,map00052	-	R02411	RC00049,RC00059	ko00000,ko00001,ko01000	-	GH36	-	Raffinose_syn
TRINITY_DN1590_c0_g1_1	3847.GLYMA02G43430.1	1.1e-51	209.9	COG3240@1|root,2QWA9@2759|Eukaryota,37SZR@33090|Viridiplantae,3GXAH@35493|Streptophyta,4JDED@91835|fabids	2759|Eukaryota	I	Belongs to the 'GDSL' lipolytic enzyme family	-	-	-	-	-	-	-	-	-	-	-	-	Lipase_GDSL
TRINITY_DN1825_c0_g1_1	3712.Bo8g094960.1	4.3e-12	78.6	KOG0800@1|root,KOG0800@2759|Eukaryota,37N38@33090|Viridiplantae,3GCM3@35493|Streptophyta,3HMC6@3699|Brassicales	2759|Eukaryota	O	RING-like zinc finger	-	GO:0003674,GO:0003824,GO:0004842,GO:0006464,GO:0006508,GO:0006511,GO:0006807,GO:0008150,GO:0008152,GO:0009056,GO:0009057,GO:0009987,GO:0010498,GO:0016567,GO:0016740,GO:0019538,GO:0019787,GO:0019941,GO:0030163,GO:0032446,GO:0036211,GO:0043161,GO:0043170,GO:0043412,GO:0043632,GO:0044237,GO:0044238,GO:0044248,GO:0044257,GO:0044260,GO:0044265,GO:0044267,GO:0051603,GO:0061630,GO:0061659,GO:0070647,GO:…	2.3.2.27	ko:K10663	-	-	-	-	ko00000,ko01000,ko04121	-	-	-	zf-RING_2
TRINITY_DN7129_c0_g1_4	42345.XP_008799993.1	2.2e-20	104.4	COG0086@1|root,KOG0260@2759|Eukaryota,380S4@33090|Viridiplantae,3GQD0@35493|Streptophyta,3M7E9@4447|Liliopsida	2759|Eukaryota	K	RNA polymerase Rpb1, domain 1	-	GO:0000419,GO:0000428,GO:0003674,GO:0003824,GO:0003899,GO:0005575,GO:0005622,GO:0005623,GO:0005634,GO:0005654,GO:0005666,GO:0005730,GO:0006139,GO:0006259,GO:0006304,GO:0006305,GO:0006306,GO:0006396,GO:0006725,GO:0006807,GO:0006950,GO:0006952,GO:0008150,GO:0008152,GO:0009058,GO:0009059,GO:0009605,GO:0009607,GO:0009620,GO:0009892,GO:0009987,GO:0010033,GO:0010467,GO:0010468,GO:0010605,GO:0010608,GO:…	2.7.7.6	ko:K03006,ko:K16250,ko:K16251	ko00230,ko00240,ko01100,ko03020,ko05016,ko05168,ko05169,map00230,map00240,map01100,map03020,map05016,map05168,map05169	M00180	R00435,R00441,R00442,R00443	RC02795	br01611,ko00000,ko00001,ko00002,ko01000,ko03021,ko03400	-	-	-	DUF3223,RNA_pol_Rpb1_1,RNA_pol_Rpb1_2,RNA_pol_Rpb1_3,RNA_pol_Rpb1_5
TRINITY_DN7129_c0_g1_5	28532.XP_010545192.1	2.8e-26	124.4	COG1131@1|root,KOG0065@2759|Eukaryota,37P62@33090|Viridiplantae,3G8YT@35493|Streptophyta,3HN2Z@3699|Brassicales	2759|Eukaryota	Q	ABC transporter G family member	-	GO:0003674,GO:0003824,GO:0005215,GO:0005575,GO:0005623,GO:0005886,GO:0005911,GO:0006810,GO:0006855,GO:0008150,GO:0009506,GO:0015399,GO:0015405,GO:0015893,GO:0016020,GO:0016021,GO:0016462,GO:0016787,GO:0016817,GO:0016818,GO:0016887,GO:0017111,GO:0022804,GO:0022857,GO:0030054,GO:0031224,GO:0042221,GO:0042493,GO:0042623,GO:0042626,GO:0043492,GO:0044425,GO:0044464,GO:0050896,GO:0051179,GO:0051234,GO:…	-	-	-	-	-	-	-	-	-	-	ABC2_membrane,ABC_tran,ABC_trans_N,PDR_assoc
TRINITY_DN1437_c0_g1_1	3649.evm.model.supercontig_948.1	3.4e-191	674.5	COG0626@1|root,KOG0053@2759|Eukaryota,37RGY@33090|Viridiplantae,3GB43@35493|Streptophyta,3HQG1@3699|Brassicales	2759|Eukaryota	E	methionine gamma-lyase	-	GO:0000096,GO:0000097,GO:0000098,GO:0001101,GO:0003674,GO:0003824,GO:0003962,GO:0004123,GO:0005488,GO:0005575,GO:0005622,GO:0005623,GO:0005737,GO:0005829,GO:0006082,GO:0006520,GO:0006534,GO:0006555,GO:0006790,GO:0006807,GO:0006950,GO:0007154,GO:0008144,GO:0008150,GO:0008152,GO:0008652,GO:0009056,GO:0009058,GO:0009063,GO:0009066,GO:0009067,GO:0009068,GO:0009069,GO:0009070,GO:0009086,GO:0009087,GO:…	4.4.1.11	ko:K01761	ko00270,ko00450,map00270,map00450	-	R00654,R04770	RC00196,RC00348,RC01209,RC01210	ko00000,ko00001,ko01000	-	-	-	Cys_Met_Meta_PP
TRINITY_DN21212_c0_g1_1	3983.cassava4.1_012618m	3.4e-90	338.6	COG0543@1|root,2QQ7C@2759|Eukaryota,37SP4@33090|Viridiplantae,3GAIF@35493|Streptophyta,4JNHE@91835|fabids	2759|Eukaryota	CH	Fruit protein	-	-	-	ko:K20784	ko00514,map00514	-	-	-	ko00000,ko00001,ko01000,ko01003	-	GT77	-	NAD_binding_1
TRINITY_DN11328_c0_g1_1	3988.XP_002521739.1	2.3e-115	422.5	COG0679@1|root,KOG2722@2759|Eukaryota,37RGC@33090|Viridiplantae,3GCCN@35493|Streptophyta,4JHYI@91835|fabids	2759|Eukaryota	S	Transporter	-	GO:0003674,GO:0005215,GO:0005575,GO:0005622,GO:0005623,GO:0005737,GO:0005783,GO:0005789,GO:0006810,GO:0007275,GO:0008150,GO:0009653,GO:0009719,GO:0009725,GO:0009733,GO:0009791,GO:0009914,GO:0009966,GO:0010015,GO:0010033,GO:0010101,GO:0010102,GO:0010252,GO:0010311,GO:0010315,GO:0010329,GO:0010646,GO:0010817,GO:0010928,GO:0012505,GO:0015562,GO:0016020,GO:0022622,GO:0022857,GO:0023051,GO:0031984,GO:…	-	ko:K07088,ko:K11253	ko05034,ko05202,ko05322,map05034,map05202,map05322	-	-	-	ko00000,ko00001,ko03036,ko04147	-	-	-	Mem_trans
TRINITY_DN12494_c0_g1_1	4098.XP_009591602.1	5.8e-18	97.1	28K4X@1|root,2SHUB@2759|Eukaryota,37YU4@33090|Viridiplantae,3GN08@35493|Streptophyta,44SST@71274|asterids	2759|Eukaryota	S	PMR5 N terminal Domain	-	-	-	-	-	-	-	-	-	-	-	-	PC-Esterase,PMR5N
TRINITY_DN12494_c0_g1_2	4513.MLOC_69039.2	1.4e-67	263.8	2CMHN@1|root,2QQD3@2759|Eukaryota,37P3P@33090|Viridiplantae,3GEV7@35493|Streptophyta,3KT0P@4447|Liliopsida,3IA3Y@38820|Poales	2759|Eukaryota	S	GDSL/SGNH-like Acyl-Esterase family found in Pmr5 and Cas1p	-	GO:0003674,GO:0003824,GO:0005575,GO:0005622,GO:0005623,GO:0005737,GO:0005794,GO:0008150,GO:0008374,GO:0009987,GO:0012505,GO:0016407,GO:0016413,GO:0016740,GO:0016746,GO:0016747,GO:0043226,GO:0043227,GO:0043229,GO:0043231,GO:0044424,GO:0044444,GO:0044464,GO:0071554	-	-	-	-	-	-	-	-	-	-	PC-Esterase,PMR5N
TRINITY_DN22358_c0_g1_2	4432.XP_010249535.1	4e-41	174.9	2A9R4@1|root,2RYJ8@2759|Eukaryota,37TTE@33090|Viridiplantae,3GI9I@35493|Streptophyta	2759|Eukaryota	S	Protein of unknown function (DUF1677)	-	-	-	-	-	-	-	-	-	-	-	-	DUF1677
TRINITY_DN6613_c0_g2_2	102107.XP_008223213.1	1.3e-48	198.7	COG2036@1|root,KOG3467@2759|Eukaryota,37UE8@33090|Viridiplantae,3GIMJ@35493|Streptophyta,4JPPN@91835|fabids	2759|Eukaryota	B	Core component of nucleosome. Nucleosomes wrap and compact DNA into chromatin, limiting DNA accessibility to the cellular machineries which require DNA as a template. Histones thereby play a central role in transcription regulation, DNA repair, DNA replication and chromosomal stability. DNA accessibility is regulated via a complex set of post-translational modifications of histones, also called h…	-	GO:0000228,GO:0000785,GO:0000786,GO:0000788,GO:0000790,GO:0003674,GO:0003676,GO:0003677,GO:0005488,GO:0005515,GO:0005575,GO:0005622,GO:0005623,GO:0005634,GO:0005694,GO:0006323,GO:0006325,GO:0006333,GO:0006334,GO:0006996,GO:0008150,GO:0009987,GO:0016043,GO:0022607,GO:0031497,GO:0031974,GO:0031981,GO:0032991,GO:0032993,GO:0034622,GO:0034728,GO:0042393,GO:0043226,GO:0043227,GO:0043228,GO:0043229,GO:…	-	ko:K11254	ko05034,ko05203,ko05322,map05034,map05203,map05322	-	-	-	ko00000,ko00001,ko03036	-	-	-	CENP-T_C
TRINITY_DN8975_c0_g4_1	13333.ERN17702	4.5e-123	448.0	2CN4G@1|root,2QTV6@2759|Eukaryota,37NZC@33090|Viridiplantae,3GFHA@35493|Streptophyta	2759|Eukaryota	S	Belongs to the 'GDSL' lipolytic enzyme family	-	-	-	-	-	-	-	-	-	-	-	-	Lipase_GDSL
TRINITY_DN32_c1_g1_1	4155.Migut.H01678.1.p	3.2e-94	351.7	COG0515@1|root,2QUW9@2759|Eukaryota,37KJP@33090|Viridiplantae,3G96G@35493|Streptophyta,44GMQ@71274|asterids	2759|Eukaryota	T	Di-glucose binding within endoplasmic reticulum	-	GO:0003674,GO:0003824,GO:0004672,GO:0004674,GO:0005575,GO:0005623,GO:0005886,GO:0006464,GO:0006468,GO:0006793,GO:0006796,GO:0006807,GO:0008150,GO:0008152,GO:0009987,GO:0016020,GO:0016301,GO:0016310,GO:0016740,GO:0016772,GO:0016773,GO:0019538,GO:0036211,GO:0043170,GO:0043412,GO:0044237,GO:0044238,GO:0044260,GO:0044267,GO:0044464,GO:0071704,GO:0071944,GO:0140096,GO:1901564	-	-	-	-	-	-	-	-	-	-	LRR_8,Malectin,Pkinase,Pkinase_Tyr
TRINITY_DN3150_c0_g1_1	13333.ERN11298	6e-79	301.2	COG1404@1|root,2QRTY@2759|Eukaryota,37KNX@33090|Viridiplantae,3GBU8@35493|Streptophyta	2759|Eukaryota	O	Subtilisin-like protease	-	GO:0003674,GO:0003824,GO:0004175,GO:0004252,GO:0005575,GO:0005618,GO:0005622,GO:0005623,GO:0005737,GO:0005794,GO:0005911,GO:0006508,GO:0006807,GO:0008150,GO:0008152,GO:0008233,GO:0008236,GO:0009505,GO:0009506,GO:0012505,GO:0016787,GO:0017171,GO:0019538,GO:0030054,GO:0030312,GO:0043170,GO:0043226,GO:0043227,GO:0043229,GO:0043231,GO:0044238,GO:0044424,GO:0044444,GO:0044464,GO:0055044,GO:0070011,GO:…	-	-	-	-	-	-	-	-	-	-	Inhibitor_I9,PA,Peptidase_S8
TRINITY_DN4582_c0_g1_2	29760.VIT_04s0008g01430.t01	0.0	1171.4	COG0308@1|root,KOG1046@2759|Eukaryota,37KDN@33090|Viridiplantae,3GF9G@35493|Streptophyta	2759|Eukaryota	O	aminopeptidase	NPEPPS	GO:0000003,GO:0000209,GO:0000322,GO:0000323,GO:0000324,GO:0000328,GO:0000578,GO:0000793,GO:0000922,GO:0001666,GO:0003002,GO:0003674,GO:0003824,GO:0004177,GO:0005488,GO:0005575,GO:0005576,GO:0005618,GO:0005622,GO:0005623,GO:0005634,GO:0005694,GO:0005737,GO:0005739,GO:0005768,GO:0005770,GO:0005771,GO:0005773,GO:0005775,GO:0005819,GO:0005829,GO:0005856,GO:0005886,GO:0005975,GO:0005976,GO:0005977,GO:…	1.1.3.20,3.4.11.2	ko:K01256,ko:K07874,ko:K08776,ko:K13721,ko:K14800,ko:K17756	ko00480,ko01100,ko05134,map00480,map01100,map05134	-	R00899,R04951	RC00096,RC00141	ko00000,ko00001,ko01000,ko01002,ko03009,ko04031,ko04131,ko04147	-	-	-	ERAP1_C,Peptidase_M1
TRINITY_DN17171_c0_g1_1	225117.XP_009377045.1	9.1e-147	527.3	28IZG@1|root,2QRB8@2759|Eukaryota,37KS8@33090|Viridiplantae,3GBDF@35493|Streptophyta,4JERX@91835|fabids	2759|Eukaryota	S	Nodulin-like	-	-	-	-	-	-	-	-	-	-	-	-	MFS_1,Nodulin-like
TRINITY_DN630_c0_g1_1	42345.XP_008780803.1	1.6e-20	104.8	COG0667@1|root,KOG1575@2759|Eukaryota,37YB5@33090|Viridiplantae,3GMZY@35493|Streptophyta,3MAQH@4447|Liliopsida	2759|Eukaryota	C	Aldo/keto reductase family	-	GO:0003674,GO:0003824,GO:0005575,GO:0005622,GO:0005623,GO:0005737,GO:0005829,GO:0005886,GO:0008150,GO:0008152,GO:0009507,GO:0009526,GO:0009536,GO:0009941,GO:0010035,GO:0010038,GO:0016020,GO:0016491,GO:0016614,GO:0031967,GO:0031975,GO:0042221,GO:0043226,GO:0043227,GO:0043229,GO:0043231,GO:0044422,GO:0044424,GO:0044434,GO:0044435,GO:0044444,GO:0044446,GO:0044464,GO:0046686,GO:0050896,GO:0055114,GO:…	-	-	-	-	-	-	-	-	-	-	Aldo_ket_red
TRINITY_DN25244_c0_g1_1	4113.PGSC0003DMT400011503	9.9e-40	169.9	COG2801@1|root,KOG0017@2759|Eukaryota,37YKE@33090|Viridiplantae,3GJYP@35493|Streptophyta	2759|Eukaryota	L	glycoprotein-N-acetylgalactosamine 3-beta-galactosyltransferase activity	-	-	-	-	-	-	-	-	-	-	-	-	-
TRINITY_DN25244_c0_g1_2	3641.EOY19734	2.8e-68	265.4	COG2801@1|root,KOG0017@2759|Eukaryota,37THH@33090|Viridiplantae,3GG2K@35493|Streptophyta	2759|Eukaryota	O	Mitochondrial protein	-	-	3.6.4.12	ko:K20093	-	-	-	-	ko00000,ko01000,ko03036	-	-	-	DUF4219,RVT_2,Retrotran_gag_2,gag_pre-integrs,rve,zf-CCHC
TRINITY_DN25244_c0_g1_3	225117.XP_009356290.1	3.6e-77	295.4	COG2801@1|root,KOG0017@2759|Eukaryota,37ITA@33090|Viridiplantae,3GHQJ@35493|Streptophyta,4JTP0@91835|fabids	2759|Eukaryota	O	gag-polypeptide of LTR copia-type	-	-	-	-	-	-	-	-	-	-	-	-	DUF4219,Retrotran_gag_2,gag_pre-integrs,zf-CCHC
TRINITY_DN5225_c1_g1_2	4432.XP_010261115.1	3.9e-33	149.1	28K3S@1|root,2QRBR@2759|Eukaryota,37SZK@33090|Viridiplantae,3GAEH@35493|Streptophyta	2759|Eukaryota	K	dof zinc finger protein	-	GO:0001067,GO:0003674,GO:0003676,GO:0003677,GO:0003700,GO:0005488,GO:0006355,GO:0008150,GO:0009889,GO:0010468,GO:0010556,GO:0019219,GO:0019222,GO:0031323,GO:0031326,GO:0044212,GO:0050789,GO:0050794,GO:0051171,GO:0051252,GO:0060255,GO:0065007,GO:0080090,GO:0097159,GO:0140110,GO:1901363,GO:1903506,GO:2000112,GO:2001141	-	-	-	-	-	-	-	-	-	-	zf-Dof
TRINITY_DN635_c0_g1_2	42345.XP_008778812.1	7.5e-247	859.8	COG0545@1|root,KOG0543@2759|Eukaryota,37IRS@33090|Viridiplantae,3GDKB@35493|Streptophyta,3KRN3@4447|Liliopsida	2759|Eukaryota	O	peptidylprolyl isomerase	-	GO:0000413,GO:0003674,GO:0003755,GO:0003824,GO:0005488,GO:0005527,GO:0005528,GO:0005575,GO:0005622,GO:0005623,GO:0005737,GO:0005773,GO:0006457,GO:0006464,GO:0006807,GO:0006950,GO:0008144,GO:0008150,GO:0008152,GO:0009266,GO:0009408,GO:0009628,GO:0009987,GO:0010286,GO:0016853,GO:0016859,GO:0018193,GO:0018208,GO:0019538,GO:0033554,GO:0034605,GO:0036211,GO:0043170,GO:0043226,GO:0043227,GO:0043229,GO:…	5.2.1.8	ko:K01802,ko:K09571	ko04915,map04915	-	-	-	ko00000,ko00001,ko01000,ko03110	-	-	-	FKBP_C,TPR_1,TPR_8
TRINITY_DN1849_c0_g1_1	5037.XP_001543611.1	1.6e-17	95.9	COG1112@1|root,KOG1807@2759|Eukaryota,38E0G@33154|Opisthokonta,3NXQR@4751|Fungi,3QMDS@4890|Ascomycota,20AVU@147545|Eurotiomycetes,3B1HM@33183|Onygenales	2759|Eukaryota	L	Helicase	ZNFX1	GO:0000981,GO:0003674,GO:0003700,GO:0003824,GO:0004386,GO:0005575,GO:0005622,GO:0005623,GO:0005634,GO:0005737,GO:0006325,GO:0006342,GO:0006355,GO:0006357,GO:0006996,GO:0008150,GO:0009889,GO:0009890,GO:0009892,GO:0009987,GO:0010468,GO:0010556,GO:0010558,GO:0010605,GO:0010629,GO:0016043,GO:0016458,GO:0016462,GO:0016787,GO:0016817,GO:0016818,GO:0017111,GO:0019219,GO:0019222,GO:0030702,GO:0030880,GO:…	3.6.4.13	ko:K11701,ko:K12862,ko:K21626	ko03040,map03040	M00353,M00355	-	-	ko00000,ko00001,ko00002,ko01000,ko03000,ko03036,ko03041,ko03400	-	-	-	AAA_11,AAA_12
TRINITY_DN15454_c0_g1_1	218851.Aquca_026_00256.1	1.3e-72	280.0	COG0657@1|root,KOG1515@2759|Eukaryota,37MSW@33090|Viridiplantae,3G9YR@35493|Streptophyta	2759|Eukaryota	V	Carboxylesterase	-	GO:0003674,GO:0003824,GO:0008150,GO:0008152,GO:0009056,GO:0016787	-	-	-	-	-	-	-	-	-	-	Abhydrolase_3
TRINITY_DN4337_c0_g2_2	218851.Aquca_004_00812.1	1.7e-34	153.3	KOG1339@1|root,KOG1339@2759|Eukaryota,37RW1@33090|Viridiplantae,3GH16@35493|Streptophyta	2759|Eukaryota	O	Belongs to the peptidase A1 family	pepA	GO:0003674,GO:0003824,GO:0004175,GO:0004190,GO:0005575,GO:0005576,GO:0006508,GO:0006807,GO:0008150,GO:0008152,GO:0008233,GO:0009056,GO:0009057,GO:0016787,GO:0019538,GO:0030163,GO:0043170,GO:0044238,GO:0070001,GO:0070011,GO:0071704,GO:0140096,GO:1901564,GO:1901565,GO:1901575	3.4.23.18,3.4.23.25	ko:K01381,ko:K06004	ko04138,map04138	-	-	-	ko00000,ko00001,ko01000,ko01002	-	-	-	Asp,TAXi_C,TAXi_N
TRINITY_DN1035_c0_g2_1	42345.XP_008801294.1	5e-54	217.6	2CMND@1|root,2QQZ2@2759|Eukaryota,37KVH@33090|Viridiplantae,3G9P2@35493|Streptophyta,3KR7Y@4447|Liliopsida	2759|Eukaryota	-	-	-	-	-	-	-	-	-	-	-	-	-	-	-
TRINITY_DN22619_c2_g1_1	42345.XP_008810759.1	3e-97	362.5	KOG1339@1|root,KOG1339@2759|Eukaryota,37Q1N@33090|Viridiplantae,3G89Y@35493|Streptophyta,3KQZS@4447|Liliopsida	2759|Eukaryota	O	Belongs to the peptidase A1 family	-	-	3.4.23.5	ko:K01379	ko04071,ko04140,ko04142,ko04210,ko04915,ko05152,map04071,map04140,map04142,map04210,map04915,map05152	-	-	-	ko00000,ko00001,ko01000,ko01002,ko04147	-	-	-	TAXi_C,TAXi_N
TRINITY_DN6864_c0_g1_1	3983.cassava4.1_029652m	3.3e-68	264.6	2CMY9@1|root,2QSPY@2759|Eukaryota,37S17@33090|Viridiplantae,3GARP@35493|Streptophyta,4JHZ9@91835|fabids	2759|Eukaryota	K	NAC domain-containing protein	-	GO:0003674,GO:0003700,GO:0005575,GO:0005622,GO:0005623,GO:0005634,GO:0005737,GO:0006355,GO:0008150,GO:0009889,GO:0009893,GO:0009894,GO:0009896,GO:0010271,GO:0010468,GO:0010556,GO:0019219,GO:0019222,GO:0031323,GO:0031325,GO:0031326,GO:0031329,GO:0031331,GO:0043226,GO:0043227,GO:0043229,GO:0043231,GO:0044424,GO:0044464,GO:0048518,GO:0048522,GO:0048831,GO:0050789,GO:0050793,GO:0050794,GO:0051094,GO:…	-	-	-	-	-	-	-	-	-	-	NAM
TRINITY_DN1003_c0_g1_2	13333.ERN04824	1.1e-56	226.1	COG0071@1|root,KOG0710@2759|Eukaryota,37TQV@33090|Viridiplantae,3GC1C@35493|Streptophyta	2759|Eukaryota	O	Belongs to the small heat shock protein (HSP20) family	-	GO:0000302,GO:0003674,GO:0005488,GO:0005515,GO:0005575,GO:0005622,GO:0005623,GO:0005737,GO:0005829,GO:0006457,GO:0006950,GO:0006970,GO:0006972,GO:0006979,GO:0008150,GO:0009266,GO:0009314,GO:0009408,GO:0009416,GO:0009628,GO:0009636,GO:0009642,GO:0009644,GO:0009987,GO:0010035,GO:0042221,GO:0042493,GO:0042542,GO:0044424,GO:0044444,GO:0044464,GO:0046677,GO:0050896,GO:0051082,GO:1901700	-	ko:K13993	ko04141,map04141	-	-	-	ko00000,ko00001,ko03110	-	-	-	HSP20
TRINITY_DN251_c0_g1_2	29760.VIT_18s0001g09140.t01	4e-81	308.1	COG0596@1|root,2QVRR@2759|Eukaryota,37PAW@33090|Viridiplantae,3G9RY@35493|Streptophyta	2759|Eukaryota	S	Strigolactone esterase	-	GO:0001763,GO:0006629,GO:0006714,GO:0006720,GO:0006721,GO:0007275,GO:0008150,GO:0008152,GO:0008299,GO:0008610,GO:0009058,GO:0009653,GO:0009719,GO:0009725,GO:0009987,GO:0010016,GO:0010033,GO:0010223,GO:0010346,GO:0010817,GO:0014070,GO:0016106,GO:0016114,GO:0018130,GO:0032501,GO:0032502,GO:0032870,GO:0033993,GO:0042221,GO:0042445,GO:0042446,GO:0044237,GO:0044238,GO:0044249,GO:0044255,GO:0046483,GO:…	-	-	-	-	-	-	-	-	-	-	Abhydrolase_1,Abhydrolase_6
TRINITY_DN19534_c0_g2_1	29760.VIT_08s0007g00850.t01	9.7e-59	235.7	COG4886@1|root,2QPYS@2759|Eukaryota,37Q18@33090|Viridiplantae,3GCT9@35493|Streptophyta	2759|Eukaryota	T	Belongs to the protein kinase superfamily. Ser Thr protein kinase family	-	-	-	-	-	-	-	-	-	-	-	-	LRRNT_2,LRR_1,LRR_6,LRR_8,Pkinase,Pkinase_Tyr
TRINITY_DN196189_c0_g1_1	3218.PP1S30_232V6.1	5.8e-35	154.1	COG0500@1|root,2S237@2759|Eukaryota,380UD@33090|Viridiplantae	2759|Eukaryota	Q	methyltransferase activity	-	-	-	-	-	-	-	-	-	-	-	-	Methyltransf_25,Methyltransf_31
TRINITY_DN990_c0_g4_1	4432.XP_010256139.1	2.8e-140	505.0	COG0646@1|root,KOG1579@2759|Eukaryota,37N1K@33090|Viridiplantae,3GAMZ@35493|Streptophyta	2759|Eukaryota	E	Homocysteine s-methyltransferase	-	GO:0000096,GO:0003674,GO:0003824,GO:0005575,GO:0005622,GO:0005623,GO:0005634,GO:0005737,GO:0006082,GO:0006520,GO:0006534,GO:0006790,GO:0006807,GO:0008150,GO:0008152,GO:0008168,GO:0008172,GO:0008757,GO:0008898,GO:0009069,GO:0009987,GO:0016740,GO:0016741,GO:0019752,GO:0032259,GO:0043226,GO:0043227,GO:0043229,GO:0043231,GO:0043436,GO:0044237,GO:0044238,GO:0044281,GO:0044424,GO:0044464,GO:0071704,GO:…	2.1.1.10,5.1.99.6	ko:K00547,ko:K17759	ko00270,ko01100,ko01110,map00270,map01100,map01110	-	R00650	RC00003,RC00035	ko00000,ko00001,ko01000	-	-	-	S-methyl_trans
TRINITY_DN23756_c0_g2_1	71139.XP_010036770.1	2.2e-177	629.4	COG2303@1|root,2QSD8@2759|Eukaryota,37MRU@33090|Viridiplantae,3GCAQ@35493|Streptophyta	2759|Eukaryota	C	Long-chain fatty alcohol oxidase involved in the omega- oxidation pathway of lipid degradation	-	GO:0003674,GO:0003824,GO:0005575,GO:0005622,GO:0005623,GO:0005737,GO:0005783,GO:0008150,GO:0008152,GO:0012505,GO:0016491,GO:0043226,GO:0043227,GO:0043229,GO:0043231,GO:0044424,GO:0044444,GO:0044464,GO:0055114	1.1.3.20	ko:K17756	-	-	-	-	ko00000,ko01000	-	-	-	GMC_oxred_C,GMC_oxred_N
TRINITY_DN6329_c0_g1_2	3750.XP_008362914.1	2.9e-10	71.6	COG2801@1|root,KOG1192@1|root,KOG0017@2759|Eukaryota,KOG1192@2759|Eukaryota	2759|Eukaryota	G	transferase activity, transferring hexosyl groups	-	-	-	-	-	-	-	-	-	-	-	-	-
TRINITY_DN6329_c0_g1_3	4006.Lus10021849	1.3e-22	112.8	COG2801@1|root,KOG0017@2759|Eukaryota,380CI@33090|Viridiplantae,3GQAM@35493|Streptophyta	2759|Eukaryota	L	Reverse transcriptase (RNA-dependent DNA polymerase)	-	-	-	-	-	-	-	-	-	-	-	-	RVT_2,Retrotran_gag_3,rve
TRINITY_DN6329_c0_g1_4	7425.NV31204-PA	3.3e-22	111.3	COG2801@1|root,KOG0017@2759|Eukaryota,396RZ@33154|Opisthokonta,3CB3X@33208|Metazoa,3DSCH@33213|Bilateria,428FP@6656|Arthropoda,3SU2P@50557|Insecta,46MPY@7399|Hymenoptera	7425.NV31204-PA|-	L	Integrase core domain	-	-	-	-	-	-	-	-	-	-	-	-	-
TRINITY_DN68155_c0_g2_1	4006.Lus10006885	5.8e-30	137.1	COG0451@1|root,KOG1502@2759|Eukaryota,37KA3@33090|Viridiplantae,3GDKR@35493|Streptophyta	2759|Eukaryota	V	Cinnamoyl-CoA reductase	-	-	1.2.1.44	ko:K09753	ko00940,ko01100,ko01110,map00940,map01100,map01110	M00039	R01615,R01941,R02193,R02220,R02506,R06569	RC00004,RC00566	ko00000,ko00001,ko00002,ko01000	-	-	-	3Beta_HSD,Epimerase,NAD_binding_10
TRINITY_DN15539_c0_g1_1	3880.AES68069	1e-192	679.5	COG1131@1|root,KOG0065@2759|Eukaryota,37P62@33090|Viridiplantae,3GB0P@35493|Streptophyta,4JSIG@91835|fabids	2759|Eukaryota	Q	Belongs to the ABC transporter superfamily. ABCG family. PDR (TC 3.A.1.205) subfamily	-	GO:0000302,GO:0001101,GO:0002229,GO:0002239,GO:0003674,GO:0003824,GO:0005215,GO:0005575,GO:0005623,GO:0005886,GO:0006810,GO:0006811,GO:0006812,GO:0006820,GO:0006855,GO:0006869,GO:0006950,GO:0006952,GO:0006979,GO:0008150,GO:0009605,GO:0009607,GO:0009719,GO:0009723,GO:0009725,GO:0009751,GO:0009753,GO:0010033,GO:0010035,GO:0010193,GO:0010876,GO:0014070,GO:0015399,GO:0015405,GO:0015692,GO:0015711,GO:…	-	-	-	-	-	-	-	-	-	-	ABC2_membrane,ABC_tran,ABC_trans_N,PDR_assoc
TRINITY_DN2209_c0_g2_2	13333.ERN16297	2.2e-72	279.3	KOG0167@1|root,KOG0167@2759|Eukaryota,37NDN@33090|Viridiplantae,3GCVD@35493|Streptophyta	2759|Eukaryota	L	U-box domain-containing protein	-	-	-	ko:K08332	-	-	-	-	ko00000,ko03029,ko04131	-	-	-	Arm,U-box
TRINITY_DN33810_c0_g1_1	218851.Aquca_026_00296.1	2.9e-17	94.4	COG4451@1|root,2QT0M@2759|Eukaryota,37T3C@33090|Viridiplantae,3GFPQ@35493|Streptophyta	2759|Eukaryota	E	RuBisCO catalyzes two reactions the carboxylation of D- ribulose 1,5-bisphosphate, the primary event in carbon dioxide fixation, as well as the oxidative fragmentation of the pentose substrate. Both reactions occur simultaneously and in competition at the same active site	RBCS	GO:0005575,GO:0005622,GO:0005623,GO:0005737,GO:0009507,GO:0009536,GO:0043226,GO:0043227,GO:0043229,GO:0043231,GO:0044424,GO:0044444,GO:0044464	4.1.1.39	ko:K01602	ko00630,ko00710,ko01100,ko01120,ko01200,map00630,map00710,map01100,map01120,map01200	M00165,M00166,M00532	R00024,R03140	RC00172,RC00859	ko00000,ko00001,ko00002,ko01000	-	-	-	RbcS,RuBisCO_small
TRINITY_DN18048_c0_g1_1	38727.Pavir.J33231.1.p	1.3e-10	73.9	2CNQM@1|root,2QXH2@2759|Eukaryota,37RKB@33090|Viridiplantae,3GGV5@35493|Streptophyta,3KTAW@4447|Liliopsida,3I4BH@38820|Poales	2759|Eukaryota	-	-	-	-	-	ko:K17592	-	-	-	-	ko00000,ko01009	-	-	-	-
TRINITY_DN130_c0_g1_1	218851.Aquca_100_00014.1	6e-07	61.6	2ANMA@1|root,2RZEQ@2759|Eukaryota,37UZQ@33090|Viridiplantae,3GJY2@35493|Streptophyta	2759|Eukaryota	S	TIFY 9-like	-	GO:0001101,GO:0002682,GO:0002831,GO:0003674,GO:0003712,GO:0003714,GO:0005488,GO:0005515,GO:0005575,GO:0005622,GO:0005623,GO:0005634,GO:0006950,GO:0008150,GO:0009611,GO:0009719,GO:0009725,GO:0009753,GO:0009889,GO:0009890,GO:0009892,GO:0009966,GO:0010033,GO:0010112,GO:0010556,GO:0010558,GO:0010605,GO:0010646,GO:0019219,GO:0019222,GO:0023051,GO:0031323,GO:0031324,GO:0031326,GO:0031327,GO:0031347,GO:…	-	ko:K13464	ko04075,map04075	-	-	-	ko00000,ko00001	-	-	-	CCT_2,tify
TRINITY_DN9141_c0_g2_1	3218.PP1S117_125V6.1	3.4e-185	654.8	28IGX@1|root,2QQTS@2759|Eukaryota,37Q5E@33090|Viridiplantae,3GB2U@35493|Streptophyta	2759|Eukaryota	I	Glycerol-3-phosphate 2-O-acyltransferase 6-like	-	GO:0000003,GO:0003006,GO:0003674,GO:0003824,GO:0005575,GO:0006793,GO:0006796,GO:0007275,GO:0008150,GO:0008152,GO:0008374,GO:0009058,GO:0009059,GO:0009791,GO:0009908,GO:0009987,GO:0010143,GO:0016020,GO:0016311,GO:0016740,GO:0016746,GO:0016747,GO:0016787,GO:0016788,GO:0016791,GO:0022414,GO:0032501,GO:0032502,GO:0042578,GO:0043170,GO:0044237,GO:0048367,GO:0048608,GO:0048731,GO:0048856,GO:0061458,GO:…	2.3.1.15,2.3.1.198	ko:K13508	ko00561,ko00564,ko01100,ko01110,map00561,map00564,map01100,map01110	M00089	R00851,R06872,R09380	RC00004,RC00037,RC00039,RC00041	ko00000,ko00001,ko00002,ko01000,ko01004	-	-	-	Acyltransferase,HAD
TRINITY_DN12602_c0_g2_3	71139.XP_010069093.1	2.8e-56	224.9	29T1F@1|root,2RXK5@2759|Eukaryota,37TUH@33090|Viridiplantae,3GIC9@35493|Streptophyta	2759|Eukaryota	S	AWPM-19-like family	-	-	-	-	-	-	-	-	-	-	-	-	AWPM-19
TRINITY_DN3652_c0_g1_1	3218.PP1S127_37V6.1	1e-27	131.0	28MR7@1|root,2QU99@2759|Eukaryota,37T34@33090|Viridiplantae,3G9ZZ@35493|Streptophyta	2759|Eukaryota	S	Starch binding domain	-	-	-	ko:K22267	-	-	-	-	ko00000,ko04131	9.B.207.1	-	-	CBM_20
TRINITY_DN453_c0_g1_1	102107.XP_008234657.1	1.5e-43	183.0	COG0071@1|root,KOG0710@2759|Eukaryota,37T95@33090|Viridiplantae,3GCXW@35493|Streptophyta,4JEMU@91835|fabids	2759|Eukaryota	O	small heat shock protein	HSP21	GO:0000302,GO:0003674,GO:0005488,GO:0005515,GO:0005575,GO:0005622,GO:0005623,GO:0005737,GO:0006355,GO:0006950,GO:0006979,GO:0006996,GO:0008150,GO:0009266,GO:0009295,GO:0009314,GO:0009408,GO:0009416,GO:0009507,GO:0009532,GO:0009536,GO:0009570,GO:0009628,GO:0009636,GO:0009642,GO:0009644,GO:0009657,GO:0009658,GO:0009889,GO:0009987,GO:0010035,GO:0010468,GO:0010556,GO:0016043,GO:0019219,GO:0019222,GO:…	-	ko:K13993	ko04141,map04141	-	-	-	ko00000,ko00001,ko03110	-	-	-	HSP20
TRINITY_DN11240_c0_g1_2	3218.PP1S313_69V6.1	8.6e-10	69.7	2C4CF@1|root,2RXG7@2759|Eukaryota,37UP2@33090|Viridiplantae,3GI3X@35493|Streptophyta	2759|Eukaryota	S	Protein of unknown function, DUF538	-	-	-	-	-	-	-	-	-	-	-	-	DUF538
TRINITY_DN9514_c0_g2_3	4096.XP_009783102.1	7.8e-92	344.7	KOG2401@1|root,KOG2401@2759|Eukaryota,37R2J@33090|Viridiplantae,3G8PI@35493|Streptophyta,44GJR@71274|asterids	2759|Eukaryota	L	DUF1771	-	GO:0003674,GO:0003676,GO:0003723,GO:0003729,GO:0005488,GO:0097159,GO:1901363	-	-	-	-	-	-	-	-	-	-	DUF1771,PAM2,Smr
TRINITY_DN23276_c0_g1_1	161934.XP_010690924.1	1.6e-83	315.5	COG2132@1|root,KOG1263@2759|Eukaryota,37KZ3@33090|Viridiplantae,3GAGG@35493|Streptophyta	2759|Eukaryota	Q	Lignin degradation and detoxification of lignin-derived products	-	GO:0003674,GO:0003824,GO:0008150,GO:0008152,GO:0016491,GO:0016722,GO:0055114	1.10.3.2,1.10.3.3	ko:K00423,ko:K05909,ko:K19791	ko00053,ko01100,map00053,map01100	-	R00068	RC00092	ko00000,ko00001,ko01000,ko02000	2.A.108.1	-	-	Cu-oxidase,Cu-oxidase_2,Cu-oxidase_3
TRINITY_DN64569_c0_g2_1	3641.EOX94467	4.6e-235	820.5	KOG0252@1|root,KOG0252@2759|Eukaryota,37I5U@33090|Viridiplantae,3GERK@35493|Streptophyta	2759|Eukaryota	P	Inorganic phosphate transporter	-	GO:0001101,GO:0003674,GO:0005215,GO:0005315,GO:0005575,GO:0005622,GO:0005623,GO:0005634,GO:0005737,GO:0005773,GO:0005794,GO:0005886,GO:0005887,GO:0005911,GO:0006810,GO:0006811,GO:0006817,GO:0006820,GO:0008150,GO:0008509,GO:0009506,GO:0009719,GO:0009725,GO:0009737,GO:0010033,GO:0012505,GO:0015075,GO:0015291,GO:0015318,GO:0015698,GO:0016020,GO:0016021,GO:0022804,GO:0022857,GO:0030054,GO:0031224,GO:…	-	ko:K08176	-	-	-	-	ko00000,ko02000	2.A.1.9	-	-	Sugar_tr
TRINITY_DN3169_c1_g1_2	42345.XP_008802807.1	2.1e-270	937.9	COG0459@1|root,KOG0360@2759|Eukaryota,37KY6@33090|Viridiplantae,3GFA2@35493|Streptophyta,3KUMD@4447|Liliopsida	2759|Eukaryota	O	assists the folding of proteins upon ATP hydrolysis	TCP1	GO:0000003,GO:0000166,GO:0000228,GO:0000242,GO:0000785,GO:0000790,GO:0000792,GO:0001669,GO:0002064,GO:0002065,GO:0002066,GO:0002199,GO:0003006,GO:0003674,GO:0005488,GO:0005515,GO:0005524,GO:0005575,GO:0005622,GO:0005623,GO:0005634,GO:0005694,GO:0005720,GO:0005737,GO:0005794,GO:0005813,GO:0005815,GO:0005829,GO:0005832,GO:0005856,GO:0005874,GO:0005886,GO:0006403,GO:0006457,GO:0006458,GO:0006810,GO:…	-	ko:K09493	-	-	-	-	ko00000,ko03036,ko03110,ko04147	-	-	-	Cpn60_TCP1
TRINITY_DN23282_c0_g1_1	10029.XP_007626413.1	5.3e-66	256.9	COG2036@1|root,KOG1745@2759|Eukaryota,39ZTV@33154|Opisthokonta,3BPC3@33208|Metazoa,3DF65@33213|Bilateria,48E67@7711|Chordata,49B23@7742|Vertebrata,3JGEH@40674|Mammalia,35Q15@314146|Euarchontoglires,4Q5CE@9989|Rodentia	2759|Eukaryota	B	Histone H3	H3F3A	GO:0000003,GO:0000183,GO:0000228,GO:0000280,GO:0000781,GO:0000784,GO:0000785,GO:0000786,GO:0000788,GO:0000790,GO:0000803,GO:0000805,GO:0000976,GO:0000977,GO:0000979,GO:0000980,GO:0001012,GO:0001046,GO:0001047,GO:0001067,GO:0001158,GO:0001503,GO:0001558,GO:0001649,GO:0001740,GO:0002682,GO:0003006,GO:0003674,GO:0003676,GO:0003677,GO:0003682,GO:0003690,GO:0005198,GO:0005488,GO:0005575,GO:0005576,GO:…	-	ko:K11253	ko05034,ko05202,ko05322,map05034,map05202,map05322	-	-	-	ko00000,ko00001,ko03036,ko04147	-	-	-	Histone
TRINITY_DN1829_c0_g1_1	42345.XP_008776466.1	1.4e-67	263.1	COG0176@1|root,KOG2772@2759|Eukaryota,37S59@33090|Viridiplantae,3GE0Z@35493|Streptophyta,3KV6S@4447|Liliopsida	2759|Eukaryota	G	Transaldolase/Fructose-6-phosphate aldolase	-	-	2.2.1.2	ko:K00616	ko00030,ko01100,ko01110,ko01120,ko01130,ko01200,ko01230,map00030,map01100,map01110,map01120,map01130,map01200,map01230	M00004,M00007	R01827	RC00439,RC00604	ko00000,ko00001,ko00002,ko01000	-	-	-	TAL_FSA
TRINITY_DN22723_c0_g2_1	3760.EMJ25417	6.7e-29	136.0	28I92@1|root,2QQJE@2759|Eukaryota,37M5G@33090|Viridiplantae,3GG0S@35493|Streptophyta,4JNTG@91835|fabids	2759|Eukaryota	T	TMV resistance protein N-like	-	-	-	-	-	-	-	-	-	-	-	-	NB-ARC,TIR
TRINITY_DN921_c0_g1_2	4155.Migut.F00726.1.p	1e-52	213.0	COG0071@1|root,KOG0710@2759|Eukaryota,37TQV@33090|Viridiplantae,3GHWT@35493|Streptophyta,44QVY@71274|asterids	2759|Eukaryota	O	Belongs to the small heat shock protein (HSP20) family	-	GO:0005575,GO:0005622,GO:0005623,GO:0005737,GO:0006950,GO:0008150,GO:0009266,GO:0009408,GO:0009507,GO:0009536,GO:0009628,GO:0043226,GO:0043227,GO:0043229,GO:0043231,GO:0044424,GO:0044444,GO:0044464,GO:0050896	-	ko:K13993	ko04141,map04141	-	-	-	ko00000,ko00001,ko03110	-	-	-	HSP20
TRINITY_DN3690_c0_g1_1	42345.XP_008780075.1	6.3e-59	234.2	KOG0406@1|root,KOG0406@2759|Eukaryota,37YB9@33090|Viridiplantae,3GNZ7@35493|Streptophyta,3M391@4447|Liliopsida	2759|Eukaryota	O	Glutathione S-transferase, C-terminal domain	-	-	2.5.1.18	ko:K00799	ko00480,ko00980,ko00982,ko00983,ko01524,ko05200,ko05204,ko05225,ko05418,map00480,map00980,map00982,map00983,map01524,map05200,map05204,map05225,map05418	-	R03522,R07002,R07003,R07004,R07023,R07024,R07025,R07026,R07069,R07070,R07083,R07084,R07091,R07092,R07093,R07094,R07100,R07113,R07116,R08280,R09409,R11905	RC00004,RC00069,RC00840,RC00948,RC01704,RC01705,RC01706,RC01758,RC01759,RC01765,RC01767,RC01769,RC02243,RC02527,RC02939,RC02940,RC02942,RC02943,RC02944	ko00000,ko00001,ko01000,ko02000	1.A.12.2.2,1.A.12.3.2	-	-	GST_C,GST_C_2,GST_N
TRINITY_DN420_c0_g1_1	71139.XP_010029843.1	1.4e-17	95.5	COG5126@1|root,KOG0028@2759|Eukaryota,37VKD@33090|Viridiplantae,3GJFJ@35493|Streptophyta	2759|Eukaryota	DZ	Calcium-binding protein PBP1-like	-	-	3.1.2.6	ko:K01069,ko:K10840,ko:K13448,ko:K16465	ko00620,ko03420,ko04626,map00620,map03420,map04626	-	R01736	RC00004,RC00137	ko00000,ko00001,ko01000,ko03036,ko03400	-	-	-	EF-hand_8
TRINITY_DN25351_c0_g2_2	13333.ERM96442	6.3e-82	311.2	2CMBE@1|root,2QPVM@2759|Eukaryota,37I63@33090|Viridiplantae,3GCEG@35493|Streptophyta	2759|Eukaryota	S	Protein BPS1, chloroplastic-like	-	GO:0000003,GO:0003006,GO:0005575,GO:0005623,GO:0005886,GO:0007275,GO:0008150,GO:0009790,GO:0009791,GO:0009793,GO:0010154,GO:0016020,GO:0022414,GO:0022622,GO:0032501,GO:0032502,GO:0044464,GO:0048316,GO:0048364,GO:0048367,GO:0048608,GO:0048731,GO:0048856,GO:0061458,GO:0071944,GO:0099402	-	-	-	-	-	-	-	-	-	-	BPS1
TRINITY_DN412_c1_g4_1	29730.Gorai.013G270600.1	0.0	1137.9	COG0443@1|root,KOG0101@2759|Eukaryota,37HJ7@33090|Viridiplantae,3G8YX@35493|Streptophyta	2759|Eukaryota	O	Belongs to the heat shock protein 70 family	HSP70A	-	-	ko:K03283	ko03040,ko04010,ko04141,ko04144,ko04213,ko04612,ko04915,ko05134,ko05145,ko05162,ko05164,ko05169,map03040,map04010,map04141,map04144,map04213,map04612,map04915,map05134,map05145,map05162,map05164,map05169	M00353,M00355	-	-	ko00000,ko00001,ko00002,ko01009,ko03009,ko03029,ko03041,ko03051,ko03110,ko04131,ko04147,ko04516	1.A.33.1	-	-	HSP70
TRINITY_DN16320_c0_g1_1	161934.XP_010669677.1	6.3e-38	164.1	28NHN@1|root,2QV36@2759|Eukaryota,37K79@33090|Viridiplantae,3G7JZ@35493|Streptophyta	2759|Eukaryota	S	lob domain-containing protein	-	-	-	-	-	-	-	-	-	-	-	-	LOB
TRINITY_DN4553_c0_g1_2	29730.Gorai.009G003000.1	4.5e-53	214.5	COG2217@1|root,KOG0207@2759|Eukaryota,37I5G@33090|Viridiplantae,3GBQH@35493|Streptophyta	2759|Eukaryota	P	cadmium zinc-transporting ATPase	HMA3	GO:0000041,GO:0005575,GO:0005622,GO:0005623,GO:0005737,GO:0005773,GO:0005774,GO:0005886,GO:0005911,GO:0006810,GO:0006811,GO:0006812,GO:0006829,GO:0006950,GO:0008150,GO:0009506,GO:0009636,GO:0010035,GO:0010038,GO:0010043,GO:0015691,GO:0016020,GO:0030001,GO:0030054,GO:0031090,GO:0032025,GO:0042221,GO:0042592,GO:0043226,GO:0043227,GO:0043229,GO:0043231,GO:0044422,GO:0044424,GO:0044437,GO:0044444,GO:…	3.6.3.3,3.6.3.5	ko:K01534	-	-	-	-	ko00000,ko01000	3.A.3.6	-	-	E1-E2_ATPase,HMA,Hydrolase
TRINITY_DN4553_c0_g1_3	3218.PP1S53_207V6.1	1.2e-150	540.4	COG2217@1|root,KOG0207@2759|Eukaryota,37I5G@33090|Viridiplantae,3GBQH@35493|Streptophyta	2759|Eukaryota	P	cadmium zinc-transporting ATPase	HMA3	GO:0000041,GO:0005575,GO:0005622,GO:0005623,GO:0005737,GO:0005773,GO:0005774,GO:0005886,GO:0005911,GO:0006810,GO:0006811,GO:0006812,GO:0006829,GO:0006950,GO:0008150,GO:0009506,GO:0009636,GO:0010035,GO:0010038,GO:0010043,GO:0015691,GO:0016020,GO:0030001,GO:0030054,GO:0031090,GO:0032025,GO:0042221,GO:0042592,GO:0043226,GO:0043227,GO:0043229,GO:0043231,GO:0044422,GO:0044424,GO:0044437,GO:0044444,GO:…	3.6.3.3,3.6.3.5	ko:K01534	-	-	-	-	ko00000,ko01000	3.A.3.6	-	-	E1-E2_ATPase,HMA,Hydrolase
TRINITY_DN11524_c0_g2_2	2711.XP_006466060.1	0.0	1603.2	COG1132@1|root,KOG0054@2759|Eukaryota,37PPY@33090|Viridiplantae,3GB00@35493|Streptophyta	2759|Eukaryota	Q	ABC transporter C family member	-	GO:0000325,GO:0003674,GO:0003824,GO:0005215,GO:0005575,GO:0005622,GO:0005623,GO:0005737,GO:0005773,GO:0005774,GO:0006810,GO:0008150,GO:0015399,GO:0015405,GO:0016020,GO:0016462,GO:0016787,GO:0016817,GO:0016818,GO:0016887,GO:0017111,GO:0022804,GO:0022857,GO:0031090,GO:0042623,GO:0042626,GO:0043226,GO:0043227,GO:0043229,GO:0043231,GO:0043492,GO:0044422,GO:0044424,GO:0044437,GO:0044444,GO:0044446,GO:…	-	ko:K05666,ko:K05670	ko01523,ko01524,ko02010,ko04976,map01523,map01524,map02010,map04976	-	-	-	ko00000,ko00001,ko02000	3.A.1.208,3.A.1.208.2	-	-	ABC_membrane,ABC_tran
TRINITY_DN6375_c0_g1_1	3847.GLYMA20G28490.1	9.5e-14	84.0	2CDT0@1|root,2S3F2@2759|Eukaryota,37VER@33090|Viridiplantae,3GJRZ@35493|Streptophyta,4JUDE@91835|fabids	2759|Eukaryota	O	Belongs to the plant LTP family	-	-	-	-	-	-	-	-	-	-	-	-	LTP_2
TRINITY_DN1486_c2_g1_1	71139.XP_010057789.1	5.8e-14	85.1	2CVBX@1|root,2S4G1@2759|Eukaryota,37VYE@33090|Viridiplantae,3GIRF@35493|Streptophyta	2759|Eukaryota	S	Pollen proteins Ole e I like	-	-	-	-	-	-	-	-	-	-	-	-	Pollen_Ole_e_I
TRINITY_DN24126_c0_g1_4	4432.XP_010243051.1	2.4e-36	159.5	28K3S@1|root,2QUGD@2759|Eukaryota,37IAF@33090|Viridiplantae,3G93R@35493|Streptophyta	2759|Eukaryota	K	dof zinc finger protein	-	GO:0000003,GO:0003006,GO:0003674,GO:0003700,GO:0005575,GO:0005622,GO:0005623,GO:0005634,GO:0006355,GO:0007275,GO:0008150,GO:0009790,GO:0009791,GO:0009793,GO:0009888,GO:0009889,GO:0009891,GO:0009893,GO:0010065,GO:0010067,GO:0010087,GO:0010154,GO:0010468,GO:0010556,GO:0010557,GO:0010604,GO:0010628,GO:0019219,GO:0019222,GO:0022414,GO:0031323,GO:0031325,GO:0031326,GO:0031328,GO:0032501,GO:0032502,GO:…	-	-	-	-	-	-	-	-	-	-	zf-Dof
TRINITY_DN12112_c0_g2_1	4432.XP_010249130.1	1e-109	403.7	COG0584@1|root,KOG2421@2759|Eukaryota,37PE3@33090|Viridiplantae,3G7H4@35493|Streptophyta	2759|Eukaryota	C	glycerophosphodiester phosphodiesterase	-	GO:0000287,GO:0003674,GO:0003824,GO:0005488,GO:0005575,GO:0005622,GO:0005623,GO:0005737,GO:0006629,GO:0006644,GO:0006650,GO:0006793,GO:0006796,GO:0006873,GO:0008081,GO:0008150,GO:0008152,GO:0008889,GO:0009056,GO:0009395,GO:0009536,GO:0009987,GO:0016042,GO:0016787,GO:0016788,GO:0019637,GO:0019725,GO:0030002,GO:0030320,GO:0030643,GO:0042578,GO:0042592,GO:0043167,GO:0043169,GO:0043226,GO:0043227,GO:…	3.1.4.46	ko:K18696	ko00564,map00564	-	R01030,R01470	RC00017,RC00425	ko00000,ko00001,ko01000	-	-	-	GDPD
TRINITY_DN6179_c0_g2_1	3880.AES72158	3.9e-35	156.0	KOG0251@1|root,KOG0251@2759|Eukaryota,37QUG@33090|Viridiplantae,3GG8M@35493|Streptophyta,4JD5Q@91835|fabids	2759|Eukaryota	TU	clathrin assembly protein	-	-	4.2.1.9	ko:K01687,ko:K20043,ko:K20044	ko00290,ko00770,ko01100,ko01110,ko01130,ko01210,ko01230,map00290,map00770,map01100,map01110,map01130,map01210,map01230	M00019,M00570	R01209,R04441,R05070	RC00468,RC01714	ko00000,ko00001,ko00002,ko01000,ko04131	-	-	-	ANTH
TRINITY_DN17674_c0_g1_2	4432.XP_010254418.1	8.5e-112	411.4	KOG1947@1|root,KOG1947@2759|Eukaryota,37KZ0@33090|Viridiplantae,3GE8Z@35493|Streptophyta	2759|Eukaryota	Q	EIN3-binding F-box protein	EBF1	GO:0000151,GO:0005575,GO:0005622,GO:0005623,GO:0005634,GO:0006508,GO:0006511,GO:0006807,GO:0008150,GO:0008152,GO:0009056,GO:0009057,GO:0009719,GO:0009723,GO:0009725,GO:0009966,GO:0009968,GO:0009987,GO:0010033,GO:0010104,GO:0010105,GO:0010646,GO:0010648,GO:0019005,GO:0019538,GO:0019941,GO:0023051,GO:0023057,GO:0030163,GO:0031461,GO:0032991,GO:0042221,GO:0043170,GO:0043226,GO:0043227,GO:0043229,GO:…	-	ko:K14515	ko04016,ko04075,map04016,map04075	-	-	-	ko00000,ko00001,ko04121	-	-	-	F-box,F-box-like,LRR_6
TRINITY_DN30739_c0_g2_1	4432.XP_010255074.1	9.4e-72	276.9	2CNI6@1|root,2QWH1@2759|Eukaryota,37KXR@33090|Viridiplantae,3G86U@35493|Streptophyta	2759|Eukaryota	S	Cell division cycle-associated	CDCA7L	GO:0001650,GO:0005575,GO:0005622,GO:0005623,GO:0005634,GO:0005730,GO:0005737,GO:0005829,GO:0008150,GO:0008284,GO:0031974,GO:0031981,GO:0042127,GO:0043226,GO:0043227,GO:0043228,GO:0043229,GO:0043231,GO:0043232,GO:0043233,GO:0044422,GO:0044424,GO:0044428,GO:0044444,GO:0044446,GO:0044452,GO:0044464,GO:0048518,GO:0048522,GO:0050789,GO:0050794,GO:0065007,GO:0070013	-	-	-	-	-	-	-	-	-	-	zf-4CXXC_R1
TRINITY_DN2376_c0_g1_1	981085.XP_010091682.1	1.6e-106	392.9	2C0PQ@1|root,2QT8W@2759|Eukaryota,37P89@33090|Viridiplantae,3GFV5@35493|Streptophyta,4JN5U@91835|fabids	2759|Eukaryota	Q	Belongs to the peroxidase family. Classical plant (class III) peroxidase subfamily	GP1	GO:0003674,GO:0003824,GO:0004601,GO:0005575,GO:0005576,GO:0005618,GO:0005622,GO:0005623,GO:0005737,GO:0005773,GO:0005911,GO:0008150,GO:0008152,GO:0009505,GO:0009506,GO:0009636,GO:0009664,GO:0009987,GO:0016020,GO:0016043,GO:0016209,GO:0016491,GO:0016684,GO:0030054,GO:0030312,GO:0042221,GO:0043226,GO:0043227,GO:0043229,GO:0043231,GO:0044424,GO:0044444,GO:0044464,GO:0045229,GO:0050896,GO:0051716,GO:…	1.11.1.13,1.11.1.7	ko:K00430,ko:K20205	ko00940,ko01100,ko01110,map00940,map01100,map01110	-	R00602,R02596,R03919,R04007,R07443	RC00034	ko00000,ko00001,ko01000	-	-	-	Peroxidase_ext,peroxidase
TRINITY_DN12448_c0_g1_1	29760.VIT_17s0000g00950.t01	1.9e-178	632.1	28JQ4@1|root,2QS3E@2759|Eukaryota,37I7V@33090|Viridiplantae,3GAAV@35493|Streptophyta	2759|Eukaryota	S	Omega-hydroxypalmitate O-feruloyl	-	GO:0000271,GO:0003674,GO:0003824,GO:0005975,GO:0005976,GO:0006082,GO:0006725,GO:0008150,GO:0008152,GO:0009058,GO:0009059,GO:0009664,GO:0009698,GO:0009699,GO:0009712,GO:0009713,GO:0009801,GO:0009802,GO:0009803,GO:0009832,GO:0009987,GO:0010345,GO:0010383,GO:0010393,GO:0016043,GO:0016051,GO:0016740,GO:0016746,GO:0016747,GO:0017144,GO:0018958,GO:0019438,GO:0019748,GO:0019752,GO:0032787,GO:0033692,GO:…	2.3.1.188	ko:K15400	ko00073,map00073	-	R09106	RC00004,RC00041	ko00000,ko00001,ko01000	-	-	-	Transferase
TRINITY_DN8263_c0_g2_1	4577.GRMZM2G003002_P01	1e-19	104.0	29ZPE@1|root,2RXWQ@2759|Eukaryota,37U2I@33090|Viridiplantae,3GIAV@35493|Streptophyta,3KZWT@4447|Liliopsida,3I9SE@38820|Poales	2759|Eukaryota	B	Histone H1	-	GO:0005575,GO:0005622,GO:0005623,GO:0005634,GO:0005694,GO:0005730,GO:0005737,GO:0005739,GO:0031974,GO:0031981,GO:0043226,GO:0043227,GO:0043228,GO:0043229,GO:0043231,GO:0043232,GO:0043233,GO:0044422,GO:0044424,GO:0044428,GO:0044444,GO:0044446,GO:0044464,GO:0070013	-	ko:K11275	-	-	-	-	ko00000,ko03036	-	-	-	Linker_histone
TRINITY_DN42770_c1_g1_1	3983.cassava4.1_024094m	3.4e-21	107.8	KOG1192@1|root,KOG1192@2759|Eukaryota,37IVJ@33090|Viridiplantae,3G9WC@35493|Streptophyta,4JRKM@91835|fabids	2759|Eukaryota	CG	Belongs to the UDP-glycosyltransferase family	-	GO:0000302,GO:0001101,GO:0003674,GO:0003824,GO:0005575,GO:0005622,GO:0005623,GO:0006082,GO:0006725,GO:0006807,GO:0006950,GO:0006970,GO:0006972,GO:0006979,GO:0007154,GO:0007275,GO:0008150,GO:0008152,GO:0008194,GO:0009414,GO:0009415,GO:0009605,GO:0009628,GO:0009636,GO:0009651,GO:0009653,GO:0009719,GO:0009725,GO:0009737,GO:0009850,GO:0009987,GO:0009991,GO:0010016,GO:0010033,GO:0010035,GO:0010817,GO:…	2.4.1.350	ko:K13691,ko:K22426	-	-	-	-	ko00000,ko01000,ko01003	-	GT1	-	UDPGT
TRINITY_DN42770_c1_g1_2	4572.TRIUR3_10380-P1	7.2e-12	75.5	COG4451@1|root,2QT0M@2759|Eukaryota,37T3C@33090|Viridiplantae,3GFPQ@35493|Streptophyta,3M2V4@4447|Liliopsida,3IEI4@38820|Poales	2759|Eukaryota	E	RuBisCO catalyzes two reactions the carboxylation of D- ribulose 1,5-bisphosphate, the primary event in carbon dioxide fixation, as well as the oxidative fragmentation of the pentose substrate. Both reactions occur simultaneously and in competition at the same active site	RBCS	GO:0005575,GO:0005622,GO:0005623,GO:0005737,GO:0009507,GO:0009536,GO:0043226,GO:0043227,GO:0043229,GO:0043231,GO:0044424,GO:0044444,GO:0044464	4.1.1.39	ko:K01602	ko00630,ko00710,ko01100,ko01120,ko01200,map00630,map00710,map01100,map01120,map01200	M00165,M00166,M00532	R00024,R03140	RC00172,RC00859	ko00000,ko00001,ko00002,ko01000	-	-	-	RbcS,RuBisCO_small
TRINITY_DN23115_c0_g1_1	3641.EOX94680	1.2e-56	226.1	COG0659@1|root,KOG0236@2759|Eukaryota,37IZZ@33090|Viridiplantae,3G7T0@35493|Streptophyta	2759|Eukaryota	P	sulfate transporter	-	GO:0003674,GO:0005215,GO:0005575,GO:0005622,GO:0005623,GO:0005737,GO:0005886,GO:0005887,GO:0006810,GO:0006811,GO:0006820,GO:0008150,GO:0008272,GO:0008509,GO:0009507,GO:0009536,GO:0015075,GO:0015103,GO:0015116,GO:0015318,GO:0015698,GO:0016020,GO:0016021,GO:0022857,GO:0031224,GO:0031226,GO:0034220,GO:0043226,GO:0043227,GO:0043229,GO:0043231,GO:0044424,GO:0044425,GO:0044444,GO:0044459,GO:0044464,GO:…	-	ko:K17470,ko:K17471	-	-	-	-	ko00000,ko02000	2.A.53.1	-	-	STAS,Sulfate_transp
TRINITY_DN9202_c0_g1_2	3641.EOY06555	1.8e-11	77.0	28KSA@1|root,2QT8F@2759|Eukaryota,37IC3@33090|Viridiplantae,3GGR2@35493|Streptophyta	2759|Eukaryota	-	-	-	-	-	-	-	-	-	-	-	-	-	-	-
TRINITY_DN3303_c0_g1_1	13333.ERM94694	4.6e-19	101.7	2CKJS@1|root,2QQN6@2759|Eukaryota,37RTC@33090|Viridiplantae,3G8Z6@35493|Streptophyta	2759|Eukaryota	S	Belongs to the terpene synthase family	-	GO:0003674,GO:0003824,GO:0006629,GO:0006644,GO:0006720,GO:0006721,GO:0006793,GO:0006796,GO:0008150,GO:0008152,GO:0008299,GO:0008300,GO:0008610,GO:0008654,GO:0009056,GO:0009058,GO:0009395,GO:0009987,GO:0016042,GO:0016101,GO:0016102,GO:0016103,GO:0016114,GO:0016115,GO:0016853,GO:0016872,GO:0019637,GO:0042214,GO:0044237,GO:0044238,GO:0044242,GO:0044248,GO:0044249,GO:0044255,GO:0046246,GO:0046434,GO:…	3.1.7.10,4.2.3.131,4.2.3.19,4.2.3.27,5.5.1.12,5.5.1.13	ko:K04120,ko:K12742,ko:K16086,ko:K18113,ko:K20657	ko00900,ko00904,ko01100,ko01110,map00900,map00904,map01100,map01110	-	R02068,R05092,R06298,R08199,R09874,R10585	RC00637,RC00642,RC01263,RC02590,RC03205	ko00000,ko00001,ko01000	-	-	-	Terpene_synth,Terpene_synth_C
TRINITY_DN14587_c0_g1_1	29760.VIT_16s0050g01900.t01	5.4e-14	84.7	COG4886@1|root,KOG0619@2759|Eukaryota	2759|Eukaryota	U	regulation of response to stimulus	-	-	-	-	-	-	-	-	-	-	-	-	LRRNT_2,LRR_1,LRR_6,LRR_8
TRINITY_DN44817_c0_g1_1	13333.ERN01694	2.9e-38	165.6	2CURR@1|root,2QQZ8@2759|Eukaryota,37KQJ@33090|Viridiplantae,3G7K3@35493|Streptophyta	2759|Eukaryota	S	Protein of unknown function (DUF760)	-	-	-	-	-	-	-	-	-	-	-	-	DUF760
TRINITY_DN44817_c0_g1_2	3885.XP_007151155.1	4.7e-31	141.0	2CURR@1|root,2QQZ8@2759|Eukaryota,37KQJ@33090|Viridiplantae,3G7K3@35493|Streptophyta,4JHIW@91835|fabids	2759|Eukaryota	S	Protein of unknown function (DUF760)	-	-	-	-	-	-	-	-	-	-	-	-	DUF760
TRINITY_DN3758_c0_g1_5	88036.EFJ14138	1.4e-46	193.4	COG0642@1|root,KOG0519@2759|Eukaryota,37SWM@33090|Viridiplantae,3G7M4@35493|Streptophyta	2759|Eukaryota	T	Histidine kinase	-	GO:0000302,GO:0002237,GO:0003674,GO:0003824,GO:0004672,GO:0004673,GO:0005575,GO:0005622,GO:0005623,GO:0005737,GO:0005773,GO:0005886,GO:0006464,GO:0006468,GO:0006793,GO:0006796,GO:0006807,GO:0006950,GO:0006979,GO:0007154,GO:0007165,GO:0007275,GO:0008150,GO:0008152,GO:0009605,GO:0009607,GO:0009617,GO:0009636,GO:0009719,GO:0009725,GO:0009735,GO:0009736,GO:0009755,GO:0009787,GO:0009788,GO:0009966,GO:…	-	-	-	-	-	-	-	-	-	-	Bac_rhodopsin,HATPase_c,HisKA,Response_reg
TRINITY_DN14595_c0_g1_2	161934.XP_010669677.1	3.5e-07	60.8	28NHN@1|root,2QV36@2759|Eukaryota,37K79@33090|Viridiplantae,3G7JZ@35493|Streptophyta	2759|Eukaryota	S	lob domain-containing protein	-	-	-	-	-	-	-	-	-	-	-	-	LOB
TRINITY_DN16798_c0_g1_1	4577.GRMZM2G065585_P01	1.3e-39	169.1	2CME4@1|root,2QQ3M@2759|Eukaryota,37JV7@33090|Viridiplantae,3GC14@35493|Streptophyta,3KM4Y@4447|Liliopsida,3I6PA@38820|Poales	2759|Eukaryota	G	Belongs to the glycosyl hydrolase 17 family	BG3	GO:0001871,GO:0002215,GO:0002376,GO:0003674,GO:0003824,GO:0004553,GO:0005488,GO:0005575,GO:0005576,GO:0005618,GO:0005622,GO:0005623,GO:0005737,GO:0005773,GO:0005774,GO:0005886,GO:0006950,GO:0006952,GO:0006955,GO:0006970,GO:0008150,GO:0008810,GO:0009605,GO:0009607,GO:0009617,GO:0009620,GO:0009628,GO:0009651,GO:0009814,GO:0009817,GO:0016020,GO:0016787,GO:0016798,GO:0030246,GO:0030247,GO:0030312,GO:…	-	-	-	-	-	-	-	-	-	-	Glyco_hydro_17
TRINITY_DN14922_c0_g2_1	3760.EMJ10385	1.8e-134	486.1	KOG1441@1|root,KOG1441@2759|Eukaryota,37IB1@33090|Viridiplantae,3GA3U@35493|Streptophyta,4JMER@91835|fabids	2759|Eukaryota	EG	Triose phosphate phosphate translocator, non-green plastid	SLC35E3	GO:0003674,GO:0005215,GO:0005342,GO:0005575,GO:0005622,GO:0005623,GO:0005737,GO:0005739,GO:0006810,GO:0006811,GO:0006820,GO:0008028,GO:0008150,GO:0008509,GO:0008514,GO:0008643,GO:0009507,GO:0009526,GO:0009528,GO:0009536,GO:0009670,GO:0009941,GO:0015075,GO:0015120,GO:0015121,GO:0015144,GO:0015291,GO:0015297,GO:0015301,GO:0015318,GO:0015355,GO:0015605,GO:0015711,GO:0015713,GO:0015714,GO:0015717,GO:…	2.3.2.27	ko:K05287,ko:K06643,ko:K15283,ko:K15285	ko00563,ko01100,ko01522,ko01524,ko04068,ko04110,ko04115,ko04120,ko04144,ko04151,ko04218,ko04919,ko05165,ko05169,ko05200,ko05202,ko05203,ko05205,ko05206,ko05214,ko05215,ko05218,ko05219,ko05220,map00563,map01100,map01522,map01524,map04068,map04110,map04115,map04120,map04144,map04151,map04218,map04919,map05165,map05169,map05200,map05202,map05203,map05205,map05206,map05214,map05215,map05218,map05219,…	M00065	R05923,R05924,R08107	RC00017	ko00000,ko00001,ko00002,ko01000,ko02000,ko04121,ko04131	2.A.7.9	-	-	TPT
TRINITY_DN16101_c1_g1_1	38727.Pavir.J08768.1.p	5.4e-16	91.7	KOG1192@1|root,KOG1192@2759|Eukaryota,386AE@33090|Viridiplantae,3GU7C@35493|Streptophyta,3M65Q@4447|Liliopsida,3ITZ4@38820|Poales	2759|Eukaryota	CG	Belongs to the UDP-glycosyltransferase family	-	-	-	-	-	-	-	-	-	-	-	-	UDPGT
TRINITY_DN969_c0_g1_1	13333.ERN04825	4.6e-55	220.7	COG0071@1|root,KOG0710@2759|Eukaryota,37TQV@33090|Viridiplantae,3GC1C@35493|Streptophyta	2759|Eukaryota	O	Belongs to the small heat shock protein (HSP20) family	-	GO:0000302,GO:0003674,GO:0005488,GO:0005515,GO:0005575,GO:0005622,GO:0005623,GO:0005737,GO:0005829,GO:0006457,GO:0006950,GO:0006970,GO:0006972,GO:0006979,GO:0008150,GO:0009266,GO:0009314,GO:0009408,GO:0009416,GO:0009628,GO:0009636,GO:0009642,GO:0009644,GO:0009987,GO:0010035,GO:0042221,GO:0042493,GO:0042542,GO:0044424,GO:0044444,GO:0044464,GO:0046677,GO:0050896,GO:0051082,GO:1901700	-	ko:K13993	ko04141,map04141	-	-	-	ko00000,ko00001,ko03110	-	-	-	HSP20
TRINITY_DN45507_c0_g1_1	4641.GSMUA_Achr4P07060_001	3.3e-65	255.4	KOG1944@1|root,KOG1944@2759|Eukaryota,37MM8@33090|Viridiplantae,3GCA3@35493|Streptophyta,3KTYA@4447|Liliopsida	2759|Eukaryota	S	Belongs to the peroxisomal membrane protein PXMP2 4 family	-	GO:0005575,GO:0005622,GO:0005623,GO:0005737,GO:0044424,GO:0044464	-	ko:K13347,ko:K13348	ko04146,map04146	-	-	-	ko00000,ko00001	-	-	-	Mpv17_PMP22
TRINITY_DN6674_c1_g2_1	4432.XP_010275648.1	1.3e-42	181.0	28JIG@1|root,2QQYS@2759|Eukaryota,37SXP@33090|Viridiplantae,3GH4E@35493|Streptophyta	2759|Eukaryota	K	WRKY Transcription Factor	WRKY28	GO:0000003,GO:0000302,GO:0001101,GO:0002252,GO:0002376,GO:0003006,GO:0003674,GO:0003676,GO:0003677,GO:0003690,GO:0003700,GO:0005488,GO:0005575,GO:0005622,GO:0005623,GO:0005634,GO:0006355,GO:0006950,GO:0006952,GO:0006979,GO:0007275,GO:0008150,GO:0009605,GO:0009607,GO:0009615,GO:0009617,GO:0009620,GO:0009636,GO:0009719,GO:0009725,GO:0009737,GO:0009791,GO:0009889,GO:0009891,GO:0009893,GO:0009987,GO:…	-	-	-	-	-	-	-	-	-	-	WRKY
TRINITY_DN24217_c0_g1_2	57918.XP_004297737.1	1.4e-195	689.5	COG2124@1|root,KOG0157@2759|Eukaryota,37IK4@33090|Viridiplantae,3G7CM@35493|Streptophyta,4JM7W@91835|fabids	2759|Eukaryota	Q	Cytochrome p450	-	GO:0000038,GO:0005575,GO:0005622,GO:0005623,GO:0005737,GO:0005783,GO:0006082,GO:0006629,GO:0006631,GO:0006633,GO:0006725,GO:0008150,GO:0008152,GO:0008610,GO:0009058,GO:0009698,GO:0009699,GO:0009987,GO:0010345,GO:0012505,GO:0016053,GO:0019438,GO:0019748,GO:0019752,GO:0032787,GO:0042761,GO:0043226,GO:0043227,GO:0043229,GO:0043231,GO:0043436,GO:0044237,GO:0044238,GO:0044249,GO:0044255,GO:0044281,GO:…	-	ko:K15402	ko00073,map00073	-	R09454	RC00797	ko00000,ko00001,ko00199,ko01000	-	-	-	p450
TRINITY_DN3854_c1_g1_1	71139.XP_010057789.1	9.3e-14	84.3	2CVBX@1|root,2S4G1@2759|Eukaryota,37VYE@33090|Viridiplantae,3GIRF@35493|Streptophyta	2759|Eukaryota	S	Pollen proteins Ole e I like	-	-	-	-	-	-	-	-	-	-	-	-	Pollen_Ole_e_I
TRINITY_DN51716_c0_g1_1	4432.XP_010262454.1	2.9e-171	608.6	2CMJB@1|root,2QQHV@2759|Eukaryota,37I1T@33090|Viridiplantae,3G8WU@35493|Streptophyta	2759|Eukaryota	S	BEST Arabidopsis thaliana protein match is Plant protein of	-	-	-	-	-	-	-	-	-	-	-	-	Vps62
TRINITY_DN1005_c0_g1_1	4432.XP_010252957.1	1.3e-153	549.7	COG0814@1|root,KOG1303@2759|Eukaryota,37IJM@33090|Viridiplantae,3G7GR@35493|Streptophyta	2759|Eukaryota	E	Amino acid permease	-	-	-	-	-	-	-	-	-	-	-	-	Aa_trans
TRINITY_DN12903_c0_g1_2	7176.CPIJ040080-PA	2.5e-22	110.9	COG1622@1|root,KOG4767@2759|Eukaryota,38FF8@33154|Opisthokonta,3BEBX@33208|Metazoa,3D20G@33213|Bilateria,421PU@6656|Arthropoda,3SMHI@50557|Insecta,44Z4Z@7147|Diptera,45GI0@7148|Nematocera	2759|Eukaryota	C	Cytochrome c oxidase is the component of the respiratory chain that catalyzes the reduction of oxygen to water. Subunits 1- 3 form the functional core of the enzyme complex. Subunit 2 transfers the electrons from cytochrome c via its binuclear copper A center to the bimetallic center of the catalytic subunit 1	COX2	GO:0003674,GO:0003824,GO:0004129,GO:0005215,GO:0005575,GO:0005622,GO:0005623,GO:0005737,GO:0005739,GO:0005740,GO:0005743,GO:0005746,GO:0005751,GO:0006091,GO:0006119,GO:0006123,GO:0006139,GO:0006140,GO:0006163,GO:0006725,GO:0006753,GO:0006793,GO:0006796,GO:0006807,GO:0006810,GO:0006811,GO:0006812,GO:0006950,GO:0006979,GO:0007275,GO:0007589,GO:0007595,GO:0008150,GO:0008152,GO:0008324,GO:0009055,GO:…	1.9.3.1	ko:K02256,ko:K02261	ko00190,ko01100,ko04260,ko04714,ko04932,ko05010,ko05012,ko05016,map00190,map01100,map04260,map04714,map04932,map05010,map05012,map05016	M00154	-	-	ko00000,ko00001,ko00002,ko01000,ko03029	3.D.4.11,3.D.4.7,3.D.4.8	-	-	COX2,COX2_TM
TRINITY_DN1857_c0_g1_1	13333.ERN17730	1.7e-170	605.5	KOG2262@1|root,KOG2262@2759|Eukaryota,37NB0@33090|Viridiplantae,3GDUQ@35493|Streptophyta	2759|Eukaryota	T	oligopeptide transporter	-	GO:0000041,GO:0003674,GO:0005215,GO:0005575,GO:0005623,GO:0005886,GO:0005911,GO:0006810,GO:0006811,GO:0006812,GO:0006826,GO:0006873,GO:0006875,GO:0008150,GO:0008324,GO:0009506,GO:0009987,GO:0010232,GO:0010233,GO:0015075,GO:0015318,GO:0016020,GO:0019725,GO:0022857,GO:0022890,GO:0030001,GO:0030003,GO:0030054,GO:0032501,GO:0034220,GO:0042592,GO:0044464,GO:0046873,GO:0046915,GO:0048878,GO:0050801,GO:…	-	ko:K04773	-	-	-	-	ko00000,ko01000,ko01002	-	-	-	OPT
TRINITY_DN26608_c0_g1_1	981085.XP_010094597.1	2.1e-64	251.9	COG0318@1|root,KOG1176@2759|Eukaryota,37P70@33090|Viridiplantae,3GBJ7@35493|Streptophyta,4JKTF@91835|fabids	2759|Eukaryota	I	4-coumarate--CoA ligase-like	OPCL1	GO:0005575,GO:0005622,GO:0005623,GO:0005737,GO:0005777,GO:0006082,GO:0006950,GO:0008150,GO:0008152,GO:0009058,GO:0009611,GO:0009694,GO:0009695,GO:0009987,GO:0010817,GO:0016053,GO:0019752,GO:0032787,GO:0042445,GO:0042446,GO:0042579,GO:0043226,GO:0043227,GO:0043229,GO:0043231,GO:0043436,GO:0044237,GO:0044249,GO:0044281,GO:0044283,GO:0044424,GO:0044444,GO:0044464,GO:0046394,GO:0050896,GO:0065007,GO:…	6.2.1.12	ko:K01904,ko:K10526	ko00130,ko00360,ko00592,ko00940,ko01100,ko01110,map00130,map00360,map00592,map00940,map01100,map01110	M00039,M00113,M00137,M00350	R01616,R01943,R02194,R02221,R02255,R06583,R07887	RC00004,RC00014,RC00131	ko00000,ko00001,ko00002,ko01000	-	-	-	AMP-binding,AMP-binding_C
TRINITY_DN2312_c0_g2_1	57918.XP_004297737.1	1.4e-195	689.5	COG2124@1|root,KOG0157@2759|Eukaryota,37IK4@33090|Viridiplantae,3G7CM@35493|Streptophyta,4JM7W@91835|fabids	2759|Eukaryota	Q	Cytochrome p450	-	GO:0000038,GO:0005575,GO:0005622,GO:0005623,GO:0005737,GO:0005783,GO:0006082,GO:0006629,GO:0006631,GO:0006633,GO:0006725,GO:0008150,GO:0008152,GO:0008610,GO:0009058,GO:0009698,GO:0009699,GO:0009987,GO:0010345,GO:0012505,GO:0016053,GO:0019438,GO:0019748,GO:0019752,GO:0032787,GO:0042761,GO:0043226,GO:0043227,GO:0043229,GO:0043231,GO:0043436,GO:0044237,GO:0044238,GO:0044249,GO:0044255,GO:0044281,GO:…	-	ko:K15402	ko00073,map00073	-	R09454	RC00797	ko00000,ko00001,ko00199,ko01000	-	-	-	p450
TRINITY_DN18137_c0_g1_1	4641.GSMUA_Achr3P31110_001	4e-68	265.0	COG0451@1|root,KOG1502@2759|Eukaryota,37KRK@33090|Viridiplantae,3GDF2@35493|Streptophyta,3KWZT@4447|Liliopsida	2759|Eukaryota	V	dihydroflavonol-4-reductase	-	-	1.1.1.219,1.1.1.234	ko:K13082	ko00941,ko01100,ko01110,map00941,map01100,map01110	M00138	R03123,R03636,R04901,R05038,R06610,R07998,R07999	RC00234,RC00235	ko00000,ko00001,ko00002,ko01000	-	-	-	Epimerase
TRINITY_DN202534_c0_g1_1	13333.ERN09449	4.5e-17	94.4	COG1297@1|root,2QQ2H@2759|Eukaryota,37MXX@33090|Viridiplantae,3G7VN@35493|Streptophyta	2759|Eukaryota	S	metal-nicotianamine transporter	-	GO:0003674,GO:0005215,GO:0005575,GO:0005623,GO:0005886,GO:0006810,GO:0008150,GO:0016020,GO:0022857,GO:0044464,GO:0051179,GO:0051234,GO:0055085,GO:0071944	-	-	-	-	-	-	-	-	-	-	OPT
TRINITY_DN4746_c0_g1_1	90675.XP_010507591.1	2.3e-08	65.1	COG0515@1|root,2QSBF@2759|Eukaryota,37Q7Z@33090|Viridiplantae,3GEV0@35493|Streptophyta,3HPAX@3699|Brassicales	2759|Eukaryota	T	LRR receptor-like serine threonine-protein kinase At1g67720	-	-	3.6.4.12	ko:K10737	-	-	-	-	ko00000,ko01000,ko03032	-	-	-	LRR_4,LRR_8,Malectin_like,Pkinase,Pkinase_Tyr
TRINITY_DN16683_c0_g1_2	29760.VIT_08s0040g01540.t01	7.3e-48	199.5	COG4886@1|root,2QRD1@2759|Eukaryota,37PA1@33090|Viridiplantae,3GAF8@35493|Streptophyta	2759|Eukaryota	T	Belongs to the protein kinase superfamily. Ser Thr protein kinase family	-	-	-	-	-	-	-	-	-	-	-	-	LRRNT_2,LRR_1,LRR_6,LRR_8,Pkinase,Pkinase_Tyr
TRINITY_DN82691_c1_g1_1	4006.Lus10001169	8.2e-58	229.6	2CMAT@1|root,2QPU1@2759|Eukaryota,37HF1@33090|Viridiplantae,3GBSG@35493|Streptophyta	2759|Eukaryota	C	The light-harvesting complex (LHC) functions as a light receptor, it captures and delivers excitation energy to photosystems with which it is closely associated	Lhcb2-1	GO:0001101,GO:0003674,GO:0005488,GO:0005515,GO:0005575,GO:0005622,GO:0005623,GO:0005737,GO:0005773,GO:0005774,GO:0006091,GO:0006950,GO:0008150,GO:0008152,GO:0009266,GO:0009269,GO:0009314,GO:0009409,GO:0009414,GO:0009415,GO:0009416,GO:0009503,GO:0009507,GO:0009517,GO:0009521,GO:0009522,GO:0009523,GO:0009526,GO:0009532,GO:0009534,GO:0009535,GO:0009536,GO:0009570,GO:0009579,GO:0009628,GO:0009637,GO:…	-	ko:K08912,ko:K08913	ko00196,ko01100,map00196,map01100	-	-	-	ko00000,ko00001,ko00194	-	-	-	Chloroa_b-bind
TRINITY_DN8041_c0_g2_3	88036.EFJ28736	3.6e-24	117.9	2CY13@1|root,2S17V@2759|Eukaryota,37UYT@33090|Viridiplantae,3GINC@35493|Streptophyta	2759|Eukaryota	S	gpi-anchored protein	-	GO:0000003,GO:0003006,GO:0005575,GO:0005623,GO:0005886,GO:0006935,GO:0008150,GO:0008219,GO:0009566,GO:0009567,GO:0009605,GO:0009856,GO:0009987,GO:0010183,GO:0010198,GO:0010483,GO:0010623,GO:0012501,GO:0016020,GO:0019953,GO:0022414,GO:0030154,GO:0031224,GO:0031225,GO:0032501,GO:0032502,GO:0040008,GO:0040011,GO:0042221,GO:0042330,GO:0042995,GO:0044425,GO:0044464,GO:0044703,GO:0044706,GO:0045927,GO:…	-	-	-	-	-	-	-	-	-	-	-
TRINITY_DN3878_c0_g1_1	4081.Solyc01g112000.2.1	1.6e-60	239.6	2CMX2@1|root,2QSGZ@2759|Eukaryota,37HHX@33090|Viridiplantae,3GD4R@35493|Streptophyta,44FQI@71274|asterids	2759|Eukaryota	S	Belongs to the expansin family	EXLA1	GO:0005575,GO:0005618,GO:0005622,GO:0005623,GO:0005737,GO:0005794,GO:0005829,GO:0005911,GO:0009505,GO:0009506,GO:0012505,GO:0016020,GO:0030054,GO:0030312,GO:0043226,GO:0043227,GO:0043229,GO:0043231,GO:0044424,GO:0044444,GO:0044464,GO:0055044,GO:0071944	-	-	-	-	-	-	-	-	-	-	DPBB_1,Pollen_allerg_1
TRINITY_DN1777_c2_g1_1	42345.XP_008813720.1	7.1e-19	100.5	COG0515@1|root,2QW5Y@2759|Eukaryota,37MHW@33090|Viridiplantae,3GGGV@35493|Streptophyta	2759|Eukaryota	T	LRR receptor-like serine threonine-protein kinase	-	-	-	-	-	-	-	-	-	-	-	-	LRR_4,LRR_8,Malectin_like,Pkinase,Pkinase_Tyr
TRINITY_DN1777_c2_g1_2	3712.Bo11332s010.1	2.6e-14	84.0	COG0515@1|root,2QQH6@2759|Eukaryota,37I3H@33090|Viridiplantae,3GED1@35493|Streptophyta,3HTB4@3699|Brassicales	2759|Eukaryota	T	Belongs to the protein kinase superfamily. Ser Thr protein kinase family	-	-	-	-	-	-	-	-	-	-	-	-	LRRNT_2,LRR_1,LRR_4,Pkinase,Pkinase_Tyr
TRINITY_DN10362_c0_g2_1	4432.XP_010277017.1	2.6e-105	389.0	KOG1308@1|root,KOG1308@2759|Eukaryota,37KU3@33090|Viridiplantae,3GAS7@35493|Streptophyta	2759|Eukaryota	OT	FAM10 family protein At4g22670-like	ST13	GO:0000166,GO:0003674,GO:0005488,GO:0005515,GO:0005575,GO:0005622,GO:0005623,GO:0005737,GO:0005829,GO:0006457,GO:0006458,GO:0008150,GO:0009987,GO:0010035,GO:0010038,GO:0016043,GO:0017076,GO:0019904,GO:0022607,GO:0030544,GO:0030554,GO:0030674,GO:0031072,GO:0032552,GO:0032554,GO:0032558,GO:0032564,GO:0032991,GO:0036094,GO:0042221,GO:0042802,GO:0043167,GO:0043168,GO:0043933,GO:0044085,GO:0044424,GO:…	-	ko:K09560	-	-	-	-	ko00000,ko03110,ko04131	-	-	-	TPR_8
TRINITY_DN7168_c0_g1_1	57918.XP_004307415.1	4.3e-13	80.9	28NHN@1|root,2QV36@2759|Eukaryota,37K79@33090|Viridiplantae,3G7JZ@35493|Streptophyta,4JH11@91835|fabids	2759|Eukaryota	S	LOB domain-containing protein	-	-	-	-	-	-	-	-	-	-	-	-	LOB
TRINITY_DN7168_c0_g1_2	4513.MLOC_68570.1	3.4e-15	87.0	28NHN@1|root,2QV36@2759|Eukaryota,37K79@33090|Viridiplantae,3G7JZ@35493|Streptophyta,3KYR3@4447|Liliopsida,3I7TU@38820|Poales	2759|Eukaryota	S	Lateral organ boundaries (LOB) domain	-	-	-	-	-	-	-	-	-	-	-	-	LOB
TRINITY_DN16057_c0_g1_2	3641.EOX94155	3.1e-42	178.7	28SV3@1|root,2QZJ1@2759|Eukaryota,37SG3@33090|Viridiplantae,3GD60@35493|Streptophyta	2759|Eukaryota	S	Domain of unknown function (DUF4228)	-	-	-	-	-	-	-	-	-	-	-	-	DUF4228
TRINITY_DN10388_c0_g1_2	2711.XP_006479098.1	1.7e-91	344.0	28ICQ@1|root,2QQPA@2759|Eukaryota,37I6I@33090|Viridiplantae,3GB97@35493|Streptophyta	2759|Eukaryota	-	-	-	GO:0002376,GO:0003674,GO:0003779,GO:0005488,GO:0005515,GO:0005575,GO:0005622,GO:0005623,GO:0005634,GO:0005635,GO:0006950,GO:0006952,GO:0006955,GO:0008092,GO:0008150,GO:0009605,GO:0009607,GO:0009620,GO:0012505,GO:0031967,GO:0031975,GO:0043207,GO:0043226,GO:0043227,GO:0043229,GO:0043231,GO:0044422,GO:0044424,GO:0044428,GO:0044446,GO:0044464,GO:0045087,GO:0050832,GO:0050896,GO:0051704,GO:0051707,GO:…	-	-	-	-	-	-	-	-	-	-	-
TRINITY_DN3082_c0_g4_2	3988.XP_002514268.1	1.7e-21	109.0	2C11N@1|root,2QUMC@2759|Eukaryota,37QWB@33090|Viridiplantae,3GH33@35493|Streptophyta,4JDPE@91835|fabids	2759|Eukaryota	K	Transcription factor	-	-	-	-	-	-	-	-	-	-	-	-	-
TRINITY_DN2718_c0_g1_1	3847.GLYMA12G01580.1	2.1e-37	162.5	COG0071@1|root,KOG0710@2759|Eukaryota,37TFZ@33090|Viridiplantae,3GHUN@35493|Streptophyta,4JK65@91835|fabids	2759|Eukaryota	O	Belongs to the small heat shock protein (HSP20) family	-	GO:0006950,GO:0006970,GO:0008150,GO:0009266,GO:0009408,GO:0009628,GO:0010035,GO:0010038,GO:0042221,GO:0046686,GO:0050896	-	ko:K13993	ko04141,map04141	-	-	-	ko00000,ko00001,ko03110	-	-	-	HSP20
TRINITY_DN6637_c0_g1_1	64363.EME49180	7.7e-24	116.7	COG0378@1|root,2QR6E@2759|Eukaryota,38GQT@33154|Opisthokonta,3NV6U@4751|Fungi,3QM7C@4890|Ascomycota,200EP@147541|Dothideomycetes,3MGWC@451867|Dothideomycetidae	2759|Eukaryota	KO	CobW/HypB/UreG, nucleotide-binding domain	UREG	GO:0006807,GO:0008150,GO:0008152,GO:0009987,GO:0019627,GO:0034641,GO:0043085,GO:0043603,GO:0044093,GO:0044237,GO:0044281,GO:0050790,GO:0065007,GO:0065009,GO:0071704,GO:0071941,GO:1901564	-	ko:K03189	-	-	-	-	ko00000	-	-	-	cobW
TRINITY_DN27667_c0_g2_1	3218.PP1S108_97V6.1	1.7e-19	103.6	COG5641@1|root,KOG1601@2759|Eukaryota,37RDZ@33090|Viridiplantae,3G8M4@35493|Streptophyta	2759|Eukaryota	K	Zinc finger protein CONSTANS-like	BBX14	GO:0001763,GO:0003674,GO:0003700,GO:0005575,GO:0005622,GO:0005623,GO:0005634,GO:0005730,GO:0006355,GO:0007275,GO:0008150,GO:0009314,GO:0009416,GO:0009628,GO:0009639,GO:0009641,GO:0009653,GO:0009889,GO:0009891,GO:0009893,GO:0010016,GO:0010223,GO:0010346,GO:0010468,GO:0010556,GO:0010557,GO:0010604,GO:0010628,GO:0016020,GO:0019219,GO:0019222,GO:0031323,GO:0031325,GO:0031326,GO:0031328,GO:0031974,GO:…	-	-	-	-	-	-	-	-	-	-	CCT,zf-B_box
TRINITY_DN387_c0_g1_1	4513.MLOC_76910.1	5e-26	124.0	KOG2262@1|root,KOG2262@2759|Eukaryota,37NB0@33090|Viridiplantae,3GDUQ@35493|Streptophyta,3KU79@4447|Liliopsida,3I5HT@38820|Poales	2759|Eukaryota	T	OPT oligopeptide transporter protein	-	GO:0000041,GO:0003674,GO:0005215,GO:0005575,GO:0005623,GO:0005886,GO:0005911,GO:0006810,GO:0006811,GO:0006812,GO:0006826,GO:0006873,GO:0006875,GO:0008150,GO:0008324,GO:0009506,GO:0009987,GO:0010232,GO:0010233,GO:0015075,GO:0015318,GO:0016020,GO:0019725,GO:0022857,GO:0022890,GO:0030001,GO:0030003,GO:0030054,GO:0032501,GO:0034220,GO:0042592,GO:0044464,GO:0046873,GO:0046915,GO:0048878,GO:0050801,GO:…	-	ko:K04773	-	-	-	-	ko00000,ko01000,ko01002	-	-	-	OPT
TRINITY_DN1979_c0_g1_2	4432.XP_010241170.1	2.8e-190	671.8	COG0477@1|root,KOG2533@2759|Eukaryota,37IU5@33090|Viridiplantae,3GC6T@35493|Streptophyta	2759|Eukaryota	G	glycerol-3-phosphate transporter	-	GO:0005575,GO:0005622,GO:0005623,GO:0005737,GO:0005773,GO:0005774,GO:0008150,GO:0016020,GO:0031090,GO:0042592,GO:0043226,GO:0043227,GO:0043229,GO:0043231,GO:0044422,GO:0044424,GO:0044437,GO:0044444,GO:0044446,GO:0044464,GO:0048878,GO:0050801,GO:0055062,GO:0055081,GO:0055083,GO:0065007,GO:0065008,GO:0072505,GO:0072506,GO:0098588,GO:0098771,GO:0098805	-	ko:K13783	-	-	-	-	ko00000,ko02000	2.A.1.4	-	-	MFS_1
TRINITY_DN18296_c0_g1_1	88036.EFJ15519	7.8e-104	384.4	28JN2@1|root,2QS17@2759|Eukaryota,37NAC@33090|Viridiplantae,3G71Z@35493|Streptophyta	2759|Eukaryota	S	Protein of unknown function (DUF3537)	-	-	-	-	-	-	-	-	-	-	-	-	DUF3537
TRINITY_DN1592_c0_g1_1	3827.XP_004487422.1	1.2e-35	157.5	28KH1@1|root,2QSY8@2759|Eukaryota,37P2H@33090|Viridiplantae,3GDXC@35493|Streptophyta,4JMK4@91835|fabids	2759|Eukaryota	K	WRKY transcription factor	-	GO:0001067,GO:0003674,GO:0003676,GO:0003677,GO:0003700,GO:0005488,GO:0006355,GO:0006950,GO:0007154,GO:0008150,GO:0009267,GO:0009605,GO:0009889,GO:0009890,GO:0009892,GO:0009987,GO:0009991,GO:0010033,GO:0010036,GO:0010200,GO:0010243,GO:0010468,GO:0010556,GO:0010558,GO:0010605,GO:0010629,GO:0016036,GO:0019219,GO:0019222,GO:0031323,GO:0031324,GO:0031326,GO:0031327,GO:0031667,GO:0031668,GO:0031669,GO:…	-	-	-	-	-	-	-	-	-	-	WRKY
TRINITY_DN643_c0_g1_1	42345.XP_008811876.1	1.1e-53	216.9	COG0071@1|root,KOG0710@2759|Eukaryota,37T95@33090|Viridiplantae,3GCXW@35493|Streptophyta,3KZ4U@4447|Liliopsida	2759|Eukaryota	O	Belongs to the small heat shock protein (HSP20) family	HSP21	GO:0000302,GO:0003674,GO:0005488,GO:0005515,GO:0005575,GO:0005622,GO:0005623,GO:0005737,GO:0006355,GO:0006950,GO:0006979,GO:0006996,GO:0008150,GO:0009266,GO:0009295,GO:0009314,GO:0009408,GO:0009416,GO:0009507,GO:0009532,GO:0009536,GO:0009570,GO:0009628,GO:0009636,GO:0009642,GO:0009644,GO:0009657,GO:0009658,GO:0009889,GO:0009987,GO:0010035,GO:0010468,GO:0010556,GO:0016043,GO:0019219,GO:0019222,GO:…	-	ko:K13993	ko04141,map04141	-	-	-	ko00000,ko00001,ko03110	-	-	-	HSP20
TRINITY_DN1255_c0_g1_1	57918.XP_004294719.1	5.4e-75	287.7	2AIJ0@1|root,2RZ4X@2759|Eukaryota,37UIZ@33090|Viridiplantae,3GJ5Y@35493|Streptophyta,4JSYP@91835|fabids	2759|Eukaryota	S	Alpha/beta hydrolase family	-	GO:0003674,GO:0003824,GO:0006082,GO:0006725,GO:0006807,GO:0007275,GO:0008150,GO:0008152,GO:0009683,GO:0009850,GO:0009987,GO:0010817,GO:0016787,GO:0016788,GO:0019752,GO:0032501,GO:0032502,GO:0032787,GO:0033473,GO:0034641,GO:0034754,GO:0042430,GO:0042445,GO:0043436,GO:0044237,GO:0044281,GO:0046483,GO:0048367,GO:0048731,GO:0048856,GO:0052689,GO:0065007,GO:0065008,GO:0071704,GO:0080030,GO:1901360,GO:…	-	-	-	-	-	-	-	-	-	-	Abhydrolase_1,Abhydrolase_6
TRINITY_DN531_c0_g2_1	4641.GSMUA_Achr11P05740_001	5.8e-76	291.2	COG3491@1|root,KOG0143@2759|Eukaryota,37IUR@33090|Viridiplantae,3GBPQ@35493|Streptophyta,3KTJ4@4447|Liliopsida	2759|Eukaryota	Q	Belongs to the iron ascorbate-dependent oxidoreductase family	-	GO:0003674,GO:0003824,GO:0007275,GO:0007568,GO:0008150,GO:0008152,GO:0010150,GO:0016491,GO:0016679,GO:0016682,GO:0032501,GO:0032502,GO:0048366,GO:0048367,GO:0048731,GO:0048827,GO:0048856,GO:0055114,GO:0090693,GO:0099402	-	-	-	-	-	-	-	-	-	-	2OG-FeII_Oxy,DIOX_N
TRINITY_DN13547_c1_g1_1	4641.GSMUA_Achr2P22340_001	2.2e-73	282.3	COG3621@1|root,KOG0513@2759|Eukaryota,37MPP@33090|Viridiplantae,3G8BE@35493|Streptophyta	2759|Eukaryota	I	lipolytic acyl hydrolase (LAH)	-	-	-	-	-	-	-	-	-	-	-	-	Patatin
TRINITY_DN13547_c1_g1_2	42345.XP_008808514.1	8.2e-35	152.9	COG3621@1|root,KOG0513@2759|Eukaryota,37MPP@33090|Viridiplantae,3G8BE@35493|Streptophyta	2759|Eukaryota	I	lipolytic acyl hydrolase (LAH)	-	-	-	-	-	-	-	-	-	-	-	-	Patatin
TRINITY_DN17734_c4_g1_2	42345.XP_008792741.1	4.9e-140	505.0	2CN71@1|root,2QUA6@2759|Eukaryota,37QPJ@33090|Viridiplantae,3GBFU@35493|Streptophyta,3KS3X@4447|Liliopsida	2759|Eukaryota	S	NYN domain	-	-	-	-	-	-	-	-	-	-	-	-	NYN,OST-HTH
TRINITY_DN33268_c1_g1_1	32264.tetur08g02980.1	9.3e-240	835.9	COG5256@1|root,KOG0052@2759|Eukaryota,38G33@33154|Opisthokonta,3BB5I@33208|Metazoa,3CZIS@33213|Bilateria,41TFC@6656|Arthropoda	2759|Eukaryota	J	This protein promotes the GTP-dependent binding of aminoacyl-tRNA to the A-site of ribosomes during protein biosynthesis	EEF1A1	GO:0000049,GO:0000166,GO:0000323,GO:0001726,GO:0001775,GO:0001882,GO:0001883,GO:0002252,GO:0002263,GO:0002274,GO:0002275,GO:0002283,GO:0002366,GO:0002376,GO:0002443,GO:0002444,GO:0002446,GO:0003674,GO:0003676,GO:0003723,GO:0003729,GO:0003746,GO:0003824,GO:0003924,GO:0005488,GO:0005515,GO:0005516,GO:0005525,GO:0005575,GO:0005576,GO:0005622,GO:0005623,GO:0005634,GO:0005730,GO:0005737,GO:0005764,GO:…	-	ko:K03231,ko:K13199	ko03013,ko05134,map03013,map05134	-	-	-	ko00000,ko00001,ko03012,ko03016,ko03019,ko03041,ko04131,ko04147	-	-	-	GTP_EFTU,GTP_EFTU_D2,GTP_EFTU_D3
TRINITY_DN10633_c0_g1_1	29760.VIT_00s0313g00070.t01	6e-48	197.6	COG5068@1|root,KOG0014@2759|Eukaryota,37R6C@33090|Viridiplantae,3GGS1@35493|Streptophyta	2759|Eukaryota	K	MADS-box protein	-	GO:0000003,GO:0000900,GO:0003006,GO:0003674,GO:0003676,GO:0003677,GO:0003700,GO:0005488,GO:0005575,GO:0005622,GO:0005623,GO:0005634,GO:0006355,GO:0006417,GO:0007275,GO:0008150,GO:0009266,GO:0009628,GO:0009791,GO:0009889,GO:0009890,GO:0009892,GO:0009908,GO:0009909,GO:0009910,GO:0009987,GO:0010468,GO:0010556,GO:0010558,GO:0010605,GO:0010608,GO:0010629,GO:0017148,GO:0019219,GO:0019222,GO:0022414,GO:…	-	ko:K09260	ko04013,ko04022,ko04371,ko05418,map04013,map04022,map04371,map05418	-	-	-	ko00000,ko00001,ko03000	-	-	-	K-box,SRF-TF
TRINITY_DN25281_c0_g6_2	4432.XP_010270964.1	3.9e-127	461.5	COG1446@1|root,KOG1592@2759|Eukaryota,37K97@33090|Viridiplantae,3G93W@35493|Streptophyta	2759|Eukaryota	E	isoaspartyl peptidase L-asparaginase	-	GO:0003674,GO:0003824,GO:0004067,GO:0004175,GO:0004190,GO:0006508,GO:0006807,GO:0008150,GO:0008152,GO:0008233,GO:0009056,GO:0009057,GO:0016787,GO:0016810,GO:0016811,GO:0019538,GO:0030163,GO:0043170,GO:0044238,GO:0070001,GO:0070011,GO:0071704,GO:0140096,GO:1901564,GO:1901565,GO:1901575	3.4.19.5	ko:K13051	-	-	-	-	ko00000,ko01000,ko01002	-	-	-	Asparaginase_2
TRINITY_DN10216_c0_g1_2	4432.XP_010269210.1	4.1e-308	1063.5	COG1960@1|root,KOG0135@2759|Eukaryota,37JSC@33090|Viridiplantae,3GG4V@35493|Streptophyta	2759|Eukaryota	IQ	Belongs to the acyl-CoA oxidase family	-	GO:0000166,GO:0001676,GO:0003674,GO:0003824,GO:0003995,GO:0003997,GO:0005488,GO:0005575,GO:0005622,GO:0005623,GO:0005737,GO:0005777,GO:0006082,GO:0006629,GO:0006631,GO:0006635,GO:0008150,GO:0008152,GO:0009056,GO:0009062,GO:0009987,GO:0016042,GO:0016054,GO:0016491,GO:0016627,GO:0016634,GO:0019395,GO:0019752,GO:0030258,GO:0032787,GO:0033539,GO:0034440,GO:0036094,GO:0042579,GO:0043167,GO:0043168,GO:…	1.3.3.6	ko:K00232	ko00071,ko00592,ko01040,ko01100,ko01110,ko01212,ko03320,ko04024,ko04146,map00071,map00592,map01040,map01100,map01110,map01212,map03320,map04024,map04146	M00087,M00113	R01175,R01279,R03777,R03857,R03990,R04751,R04754,R07888,R07892,R07896,R07934,R07950	RC00052,RC00076	ko00000,ko00001,ko00002,ko01000	-	-	-	ACOX,Acyl-CoA_dh_1,Acyl-CoA_dh_M
TRINITY_DN10497_c0_g1_1	3218.PP1S165_3V6.1	1.8e-117	430.3	KOG1721@1|root,KOG1721@2759|Eukaryota,37NQH@33090|Viridiplantae,3GA8B@35493|Streptophyta	2759|Eukaryota	O	Zinc finger protein	-	-	-	-	-	-	-	-	-	-	-	-	zf-C2H2
TRINITY_DN1096_c4_g1_1	3694.POPTR_0004s08520.1	1.2e-65	256.5	COG3240@1|root,2QW3W@2759|Eukaryota,37MR9@33090|Viridiplantae,3G8S9@35493|Streptophyta,4JRZ9@91835|fabids	2759|Eukaryota	I	Belongs to the 'GDSL' lipolytic enzyme family	-	-	-	-	-	-	-	-	-	-	-	-	Lipase_GDSL
TRINITY_DN13232_c0_g3_1	3885.XP_007142706.1	4.8e-22	110.2	2CBV9@1|root,2S3ZQ@2759|Eukaryota,37W6Y@33090|Viridiplantae,3GKFH@35493|Streptophyta,4JQFM@91835|fabids	2759|Eukaryota	S	Plant protein 1589 of unknown function (A_thal_3526)	-	-	-	-	-	-	-	-	-	-	-	-	A_thal_3526
TRINITY_DN1059_c0_g3_1	29730.Gorai.009G413000.1	7.5e-105	386.7	COG0580@1|root,KOG0223@2759|Eukaryota,37HHG@33090|Viridiplantae,3GA6H@35493|Streptophyta	2759|Eukaryota	G	Belongs to the MIP aquaporin (TC 1.A.8) family	-	GO:0000322,GO:0000325,GO:0000326,GO:0003674,GO:0005215,GO:0005372,GO:0005575,GO:0005576,GO:0005622,GO:0005623,GO:0005737,GO:0005773,GO:0005774,GO:0005783,GO:0005794,GO:0005886,GO:0005887,GO:0006810,GO:0006811,GO:0006833,GO:0006855,GO:0006950,GO:0006952,GO:0008150,GO:0009507,GO:0009526,GO:0009536,GO:0009605,GO:0009607,GO:0009617,GO:0009705,GO:0009941,GO:0012505,GO:0015204,GO:0015250,GO:0015267,GO:…	-	ko:K09873	-	-	-	-	ko00000,ko02000	1.A.8.10	-	-	MIP
TRINITY_DN33277_c0_g2_2	3885.XP_007136545.1	3.5e-32	145.2	COG0069@1|root,KOG0399@2759|Eukaryota,37RTT@33090|Viridiplantae,3G7BE@35493|Streptophyta,4JK1V@91835|fabids	2759|Eukaryota	E	glutamate synthase	GLT1	GO:0003674,GO:0003824,GO:0005575,GO:0005622,GO:0005623,GO:0005737,GO:0006082,GO:0006520,GO:0006536,GO:0006537,GO:0006541,GO:0006807,GO:0008150,GO:0008152,GO:0008652,GO:0009058,GO:0009064,GO:0009084,GO:0009507,GO:0009532,GO:0009536,GO:0009570,GO:0009719,GO:0009725,GO:0009735,GO:0009987,GO:0010033,GO:0010035,GO:0010038,GO:0015930,GO:0016040,GO:0016053,GO:0016491,GO:0016638,GO:0016639,GO:0019676,GO:…	1.4.1.13,1.4.1.14,1.4.7.1	ko:K00264,ko:K00266,ko:K00284	ko00250,ko00630,ko00910,ko01100,ko01110,ko01120,ko01130,ko01230,map00250,map00630,map00910,map01100,map01110,map01120,map01130,map01230	-	R00021,R00093,R00114,R00248,R10086	RC00006,RC00010,RC02799	ko00000,ko00001,ko01000	-	-	-	Fer4_20,GATase_2,GXGXG,Glu_syn_central,Glu_synthase,Pyr_redox_2
TRINITY_DN4722_c0_g1_1	13333.ERN02249	0.0	1222.6	KOG0413@1|root,KOG0413@2759|Eukaryota,37SRZ@33090|Viridiplantae,3GDY0@35493|Streptophyta	2759|Eukaryota	C	Condensin-2 complex subunit	-	-	-	ko:K11491	-	-	-	-	ko00000,ko03036	-	-	-	Cnd1
TRINITY_DN33062_c0_g1_3	3694.POPTR_0002s15610.1	1.7e-201	709.5	2CN77@1|root,2QUAY@2759|Eukaryota,37JZ8@33090|Viridiplantae,3G7RD@35493|Streptophyta,4JGJW@91835|fabids	2759|Eukaryota	K	Homeobox-leucine zipper protein ANTHOCYANINLESS	-	GO:0000003,GO:0003006,GO:0003674,GO:0003700,GO:0006355,GO:0007275,GO:0008150,GO:0009314,GO:0009411,GO:0009416,GO:0009605,GO:0009628,GO:0009653,GO:0009664,GO:0009791,GO:0009827,GO:0009888,GO:0009889,GO:0009908,GO:0009987,GO:0010015,GO:0010053,GO:0010054,GO:0010468,GO:0010556,GO:0016043,GO:0019219,GO:0019222,GO:0021700,GO:0022414,GO:0022622,GO:0030154,GO:0031323,GO:0031326,GO:0032501,GO:0032502,GO:…	-	ko:K09338	-	-	-	-	ko00000,ko03000	-	-	-	Homeobox,START
TRINITY_DN529_c0_g2_2	72658.Bostr.28794s0028.1.p	2.7e-14	86.3	COG4886@1|root,2QPYS@2759|Eukaryota,37Q18@33090|Viridiplantae,3GA2W@35493|Streptophyta,3HWRD@3699|Brassicales	2759|Eukaryota	T	Belongs to the protein kinase superfamily. Ser Thr protein kinase family	-	GO:0005575,GO:0005623,GO:0005886,GO:0016020,GO:0044464,GO:0071944	2.7.11.1	ko:K04730	ko04010,ko04064,ko04620,ko04624,ko04722,ko05133,ko05140,ko05142,ko05145,ko05152,ko05162,ko05169,map04010,map04064,map04620,map04624,map04722,map05133,map05140,map05142,map05145,map05152,map05162,map05169	M00686	-	-	ko00000,ko00001,ko00002,ko01000,ko01001	-	-	-	LRRNT_2,LRR_1,LRR_8,Pkinase,Pkinase_Tyr
TRINITY_DN14268_c0_g1_1	218851.Aquca_022_00339.1	2.3e-125	456.1	28I9G@1|root,2QQJV@2759|Eukaryota,37M6M@33090|Viridiplantae,3GC4G@35493|Streptophyta	2759|Eukaryota	S	Tryptophan aminotransferase-related protein	-	-	-	-	-	-	-	-	-	-	-	-	Alliinase_C,EGF_alliinase
TRINITY_DN25351_c0_g3_2	13333.ERM96442	6.3e-82	311.2	2CMBE@1|root,2QPVM@2759|Eukaryota,37I63@33090|Viridiplantae,3GCEG@35493|Streptophyta	2759|Eukaryota	S	Protein BPS1, chloroplastic-like	-	GO:0000003,GO:0003006,GO:0005575,GO:0005623,GO:0005886,GO:0007275,GO:0008150,GO:0009790,GO:0009791,GO:0009793,GO:0010154,GO:0016020,GO:0022414,GO:0022622,GO:0032501,GO:0032502,GO:0044464,GO:0048316,GO:0048364,GO:0048367,GO:0048608,GO:0048731,GO:0048856,GO:0061458,GO:0071944,GO:0099402	-	-	-	-	-	-	-	-	-	-	BPS1
TRINITY_DN21888_c0_g1_1	3712.Bo6g110900.1	1.6e-49	202.6	COG0515@1|root,2QUW9@2759|Eukaryota,37KJP@33090|Viridiplantae,3G96G@35493|Streptophyta	2759|Eukaryota	T	LRR receptor-like serine threonine-protein kinase	-	-	-	-	-	-	-	-	-	-	-	-	Malectin,Pkinase,Pkinase_Tyr
TRINITY_DN2168_c0_g1_1	13333.ERN16774	4.4e-25	121.3	2CYDJ@1|root,2S3R1@2759|Eukaryota,37VHQ@33090|Viridiplantae,3GKCK@35493|Streptophyta	2759|Eukaryota	-	-	-	-	-	-	-	-	-	-	-	-	-	-	-
TRINITY_DN15040_c0_g1_1	88036.EFJ12588	1e-26	126.7	29XXM@1|root,2S7A5@2759|Eukaryota,37WR7@33090|Viridiplantae,3GMCT@35493|Streptophyta	2759|Eukaryota	S	Dirigent proteins impart stereoselectivity on the phenoxy radical-coupling reaction, yielding optically active lignans from two molecules of coniferyl alcohol in the biosynthesis of lignans, flavonolignans, and alkaloids and thus plays a central role in plant secondary metabolism	-	-	-	-	-	-	-	-	-	-	-	-	Dirigent
TRINITY_DN45619_c0_g1_1	13333.ERN12562	2.8e-17	95.9	2CRJC@1|root,2S47G@2759|Eukaryota,37W36@33090|Viridiplantae,3GKDY@35493|Streptophyta	2759|Eukaryota	S	Preprotein translocase subunit	-	GO:0005575,GO:0005622,GO:0005623,GO:0005737,GO:0009507,GO:0009534,GO:0009535,GO:0009536,GO:0009579,GO:0016020,GO:0031976,GO:0031984,GO:0034357,GO:0042651,GO:0043226,GO:0043227,GO:0043229,GO:0043231,GO:0044422,GO:0044424,GO:0044434,GO:0044435,GO:0044436,GO:0044444,GO:0044446,GO:0044464,GO:0055035	-	-	-	-	-	-	-	-	-	-	SecE
TRINITY_DN15019_c0_g1_1	4432.XP_010270754.1	2.8e-106	392.9	KOG1721@1|root,KOG1721@2759|Eukaryota,37K9M@33090|Viridiplantae,3GEEU@35493|Streptophyta	2759|Eukaryota	S	Zinc finger protein	-	GO:0003674,GO:0003700,GO:0005575,GO:0005622,GO:0005623,GO:0005634,GO:0006355,GO:0007275,GO:0008150,GO:0008356,GO:0009889,GO:0009987,GO:0010468,GO:0010556,GO:0019219,GO:0019222,GO:0022622,GO:0031323,GO:0031326,GO:0032501,GO:0032502,GO:0043226,GO:0043227,GO:0043229,GO:0043231,GO:0044424,GO:0044464,GO:0048364,GO:0048731,GO:0048856,GO:0050789,GO:0050794,GO:0051171,GO:0051252,GO:0051301,GO:0060255,GO:…	-	-	-	-	-	-	-	-	-	-	zf-C2H2,zf-C2H2_6,zf-C2H2_jaz
TRINITY_DN42980_c0_g1_1	28532.XP_010544204.1	5e-24	116.7	28MAT@1|root,2SMCB@2759|Eukaryota,37YX7@33090|Viridiplantae,3GNC0@35493|Streptophyta,3I20V@3699|Brassicales	2759|Eukaryota	S	Nicotianamine synthase protein	-	-	2.5.1.43	ko:K05953	-	-	-	-	ko00000,ko01000	-	-	-	NAS
TRINITY_DN502_c0_g2_4	29730.Gorai.004G124600.1	5.1e-27	126.7	COG0071@1|root,KOG0710@2759|Eukaryota,37T95@33090|Viridiplantae,3GHMX@35493|Streptophyta	2759|Eukaryota	O	Belongs to the small heat shock protein (HSP20) family	HSP21	GO:0000302,GO:0003674,GO:0005488,GO:0005515,GO:0005575,GO:0005622,GO:0005623,GO:0005737,GO:0006355,GO:0006950,GO:0006979,GO:0006996,GO:0008150,GO:0009266,GO:0009295,GO:0009314,GO:0009408,GO:0009416,GO:0009507,GO:0009532,GO:0009536,GO:0009570,GO:0009628,GO:0009636,GO:0009642,GO:0009644,GO:0009657,GO:0009658,GO:0009889,GO:0009987,GO:0010035,GO:0010468,GO:0010556,GO:0016043,GO:0019219,GO:0019222,GO:…	-	ko:K13993	ko04141,map04141	-	-	-	ko00000,ko00001,ko03110	-	-	-	HSP20
TRINITY_DN3652_c0_g2_3	3218.PP1S127_37V6.1	2.4e-26	126.3	28MR7@1|root,2QU99@2759|Eukaryota,37T34@33090|Viridiplantae,3G9ZZ@35493|Streptophyta	2759|Eukaryota	S	Starch binding domain	-	-	-	ko:K22267	-	-	-	-	ko00000,ko04131	9.B.207.1	-	-	CBM_20
TRINITY_DN16421_c0_g1_1	981085.XP_010094102.1	5.3e-41	174.1	COG3979@1|root,KOG4742@2759|Eukaryota,37QEZ@33090|Viridiplantae,3GB98@35493|Streptophyta,4JJ7N@91835|fabids	2759|Eukaryota	S	Endochitinase	Cht4	GO:0003674,GO:0003824,GO:0004553,GO:0004568,GO:0016787,GO:0016798	3.2.1.14	ko:K01183	ko00520,ko01100,map00520,map01100	-	R01206,R02334	RC00467	ko00000,ko00001,ko01000	-	GH18	-	Chitin_bind_1,Glyco_hydro_19
TRINITY_DN3316_c0_g1_1	13333.ERN07277	1.2e-133	483.0	COG1412@1|root,COG4992@1|root,KOG1401@2759|Eukaryota,KOG3165@2759|Eukaryota,37MBE@33090|Viridiplantae,3GFCS@35493|Streptophyta	2759|Eukaryota	E	Bifunctional dethiobiotin synthetase 7,8-diamino-pelargonic acid aminotransferase	FCF1	GO:0000447,GO:0000460,GO:0000462,GO:0000466,GO:0000469,GO:0000472,GO:0000478,GO:0000479,GO:0000480,GO:0000966,GO:0000967,GO:0003674,GO:0003824,GO:0004015,GO:0004141,GO:0005575,GO:0005622,GO:0005623,GO:0005634,GO:0005730,GO:0005737,GO:0005739,GO:0006082,GO:0006139,GO:0006364,GO:0006396,GO:0006725,GO:0006732,GO:0006766,GO:0006767,GO:0006768,GO:0006790,GO:0006807,GO:0008150,GO:0008152,GO:0008483,GO:…	2.6.1.62,6.3.3.3	ko:K14566,ko:K19562	ko00780,ko01100,ko03008,map00780,map01100,map03008	M00123	R03182,R03231	RC00006,RC00868,RC00887	ko00000,ko00001,ko00002,ko01000,ko03009	-	-	-	AAA_26,Aminotran_3,Fcf1
TRINITY_DN3316_c0_g1_2	4096.XP_009774565.1	2e-60	238.8	COG4992@1|root,KOG1401@2759|Eukaryota,37MBE@33090|Viridiplantae,3GFCS@35493|Streptophyta,44EHA@71274|asterids	2759|Eukaryota	E	Belongs to the class-III pyridoxal-phosphate-dependent aminotransferase family	bioDA	GO:0003674,GO:0003824,GO:0004015,GO:0004141,GO:0005575,GO:0005622,GO:0005623,GO:0005737,GO:0005739,GO:0006082,GO:0006732,GO:0006766,GO:0006767,GO:0006768,GO:0006790,GO:0006807,GO:0008150,GO:0008152,GO:0008483,GO:0009058,GO:0009102,GO:0009108,GO:0009110,GO:0009987,GO:0016053,GO:0016740,GO:0016769,GO:0016874,GO:0016879,GO:0016882,GO:0017144,GO:0018130,GO:0019752,GO:0032787,GO:0034641,GO:0042364,GO:…	2.6.1.62,6.3.3.3	ko:K19562	ko00780,ko01100,map00780,map01100	M00123	R03182,R03231	RC00006,RC00868,RC00887	ko00000,ko00001,ko00002,ko01000	-	-	-	AAA_26,Aminotran_3
TRINITY_DN2773_c0_g3_2	4096.XP_009799940.1	1.1e-36	159.8	KOG3057@1|root,KOG3057@2759|Eukaryota,37VNC@33090|Viridiplantae,3GIVX@35493|Streptophyta,44NXM@71274|asterids	2759|Eukaryota	C	Cytochrome c oxidase	COX6B1	GO:0003674,GO:0003824,GO:0004129,GO:0005215,GO:0005488,GO:0005507,GO:0005575,GO:0005622,GO:0005623,GO:0005737,GO:0005739,GO:0005740,GO:0005743,GO:0005746,GO:0005751,GO:0005758,GO:0006091,GO:0006810,GO:0006811,GO:0006812,GO:0006950,GO:0006970,GO:0006996,GO:0007005,GO:0008150,GO:0008152,GO:0008324,GO:0008535,GO:0009055,GO:0009507,GO:0009534,GO:0009535,GO:0009536,GO:0009579,GO:0009628,GO:0009651,GO:…	1.1.1.1,1.1.1.284	ko:K00121,ko:K02267,ko:K08008,ko:K17347	ko00010,ko00071,ko00190,ko00350,ko00625,ko00626,ko00680,ko00830,ko00980,ko00982,ko01100,ko01110,ko01120,ko01130,ko01200,ko01220,ko04260,ko04380,ko04714,ko04932,ko04933,ko05010,ko05012,ko05016,ko05204,ko05418,map00010,map00071,map00190,map00350,map00625,map00626,map00680,map00830,map00980,map00982,map01100,map01110,map01120,map01130,map01200,map01220,map04260,map04380,map04714,map04932,map04933,ma…	M00154	R00623,R00754,R02124,R04880,R05233,R05234,R06917,R06927,R06983,R07105,R08281,R08306,R08310	RC00050,RC00087,RC00088,RC00099,RC00116,RC00649,RC01715,RC01734,RC02273	ko00000,ko00001,ko00002,ko01000,ko04131,ko04147	3.D.4.11,3.D.4.8,5.B.1.1.3	-	-	COX6B
TRINITY_DN217_c0_g1_2	13333.ERN13090	6e-139	501.1	COG3320@1|root,KOG1221@2759|Eukaryota,37IRY@33090|Viridiplantae,3G7T7@35493|Streptophyta	2759|Eukaryota	I	Catalyzes the reduction of fatty acyl-CoA to fatty alcohols	FAR5	GO:0003674,GO:0003824,GO:0005575,GO:0005622,GO:0005623,GO:0005737,GO:0005783,GO:0005886,GO:0006139,GO:0006163,GO:0006637,GO:0006725,GO:0006732,GO:0006753,GO:0006790,GO:0006793,GO:0006796,GO:0006807,GO:0006950,GO:0006970,GO:0008150,GO:0008152,GO:0009058,GO:0009117,GO:0009150,GO:0009259,GO:0009507,GO:0009536,GO:0009611,GO:0009628,GO:0009651,GO:0009698,GO:0009699,GO:0009987,GO:0010025,GO:0010166,GO:…	1.2.1.84	ko:K13356	ko00073,ko04146,ko04212,map00073,map04146,map04212	-	R09470	RC00004	ko00000,ko00001,ko01000	-	-	-	NAD_binding_4,Sterile
TRINITY_DN5771_c0_g1_1	29760.VIT_15s0024g00660.t01	1.9e-112	412.5	COG1075@1|root,2QS8K@2759|Eukaryota,37RWS@33090|Viridiplantae,3G7FV@35493|Streptophyta	2759|Eukaryota	S	Alpha beta-Hydrolases superfamily protein	-	-	-	-	-	-	-	-	-	-	-	-	PGAP1
TRINITY_DN2537_c0_g2_2	3641.EOY17685	6.4e-77	294.3	COG1528@1|root,KOG2332@2759|Eukaryota,37KU9@33090|Viridiplantae,3G7TB@35493|Streptophyta	2759|Eukaryota	P	Stores iron in a soluble, non-toxic, readily available form. Important for iron homeostasis. Iron is taken up in the ferrous form and deposited as ferric hydroxides after oxidation	FTN	GO:0000003,GO:0000041,GO:0000302,GO:0001101,GO:0003006,GO:0003674,GO:0005488,GO:0005506,GO:0005575,GO:0005622,GO:0005623,GO:0005737,GO:0005739,GO:0006810,GO:0006811,GO:0006812,GO:0006826,GO:0006873,GO:0006875,GO:0006879,GO:0006880,GO:0006950,GO:0006979,GO:0007275,GO:0008150,GO:0008152,GO:0009507,GO:0009526,GO:0009532,GO:0009536,GO:0009570,GO:0009719,GO:0009725,GO:0009737,GO:0009791,GO:0009908,GO:…	1.16.3.2,3.2.1.96	ko:K00522,ko:K01227	ko00511,ko04216,ko04217,ko04978,map00511,map04216,map04217,map04978	-	-	-	ko00000,ko00001,ko01000,ko04147	-	-	-	Ferritin
TRINITY_DN74532_c0_g1_1	4641.GSMUA_Achr5P01200_001	1.5e-48	199.1	COG0633@1|root,2RXFZ@2759|Eukaryota,37TYQ@33090|Viridiplantae,3GYZ8@35493|Streptophyta	2759|Eukaryota	C	Ferredoxins are iron-sulfur proteins that transfer electrons in a wide variety of metabolic reactions	-	GO:0003674,GO:0003824,GO:0005488,GO:0005575,GO:0005622,GO:0005623,GO:0005737,GO:0006091,GO:0006124,GO:0006807,GO:0008150,GO:0008152,GO:0009055,GO:0009314,GO:0009416,GO:0009507,GO:0009532,GO:0009536,GO:0009570,GO:0009628,GO:0009642,GO:0009643,GO:0009767,GO:0009987,GO:0015979,GO:0016491,GO:0019538,GO:0019684,GO:0022900,GO:0043170,GO:0043226,GO:0043227,GO:0043229,GO:0043231,GO:0044237,GO:0044238,GO:…	-	ko:K02639	ko00195,map00195	-	-	-	ko00000,ko00001,ko00194	-	-	-	Fer2
TRINITY_DN34224_c0_g2_1	88036.EFJ14678	1.2e-190	672.9	COG0366@1|root,KOG0471@2759|Eukaryota,37I4R@33090|Viridiplantae,3GEK8@35493|Streptophyta	2759|Eukaryota	G	Belongs to the glycosyl hydrolase 13 family	AMY1	GO:0000272,GO:0001101,GO:0003674,GO:0003824,GO:0004553,GO:0004556,GO:0005575,GO:0005576,GO:0005615,GO:0005975,GO:0005976,GO:0005982,GO:0005983,GO:0005984,GO:0005985,GO:0005987,GO:0006073,GO:0008150,GO:0008152,GO:0009056,GO:0009057,GO:0009251,GO:0009311,GO:0009313,GO:0009719,GO:0009725,GO:0009737,GO:0009739,GO:0009987,GO:0010033,GO:0016052,GO:0016160,GO:0016787,GO:0016798,GO:0033993,GO:0042221,GO:…	3.2.1.1	ko:K01176	ko00500,ko01100,ko04973,map00500,map01100,map04973	-	R02108,R02112,R11262	-	ko00000,ko00001,ko01000	-	GH13	-	Alpha-amyl_C2,Alpha-amylase
TRINITY_DN15730_c0_g2_1	4533.OB09G24860.1	1.1e-09	70.9	COG2801@1|root,KOG0017@2759|Eukaryota,37UK8@33090|Viridiplantae,3GIU4@35493|Streptophyta,3KWAR@4447|Liliopsida,3I8DE@38820|Poales	2759|Eukaryota	L	Protein of unknown function (DUF674)	-	-	-	-	-	-	-	-	-	-	-	-	DUF674
TRINITY_DN17809_c0_g5_1	3988.XP_002511505.1	1.6e-81	311.2	KOG4197@1|root,KOG4197@2759|Eukaryota,37HG6@33090|Viridiplantae,3GG3V@35493|Streptophyta,4JK86@91835|fabids	2759|Eukaryota	S	Pentatricopeptide repeat-containing protein	-	GO:0003674,GO:0003676,GO:0003723,GO:0003824,GO:0004518,GO:0004519,GO:0005488,GO:0005575,GO:0005622,GO:0005623,GO:0006139,GO:0006725,GO:0006807,GO:0008150,GO:0008152,GO:0009451,GO:0009987,GO:0016070,GO:0016787,GO:0016788,GO:0034641,GO:0043170,GO:0043226,GO:0043227,GO:0043229,GO:0043231,GO:0043412,GO:0044237,GO:0044238,GO:0044424,GO:0044464,GO:0046483,GO:0071704,GO:0090304,GO:0090305,GO:0097159,GO:…	-	-	-	-	-	-	-	-	-	-	PPR,PPR_2,PPR_3
TRINITY_DN13260_c1_g1_1	4432.XP_010261780.1	5.8e-91	341.3	KOG2344@1|root,KOG2344@2759|Eukaryota,37K2K@33090|Viridiplantae,3G7VQ@35493|Streptophyta	2759|Eukaryota	U	exocyst complex component	-	GO:0006810,GO:0006887,GO:0008150,GO:0009987,GO:0016192,GO:0032940,GO:0046903,GO:0051179,GO:0051234	-	ko:K07195	ko04910,map04910	-	-	-	ko00000,ko00001,ko03036,ko04131	-	-	-	Exo70
TRINITY_DN3654_c0_g1_1	4432.XP_010272845.1	2.6e-108	398.7	COG3491@1|root,KOG0143@2759|Eukaryota,37JSP@33090|Viridiplantae,3GAY3@35493|Streptophyta	2759|Eukaryota	Q	Belongs to the iron ascorbate-dependent oxidoreductase family	FLS1	GO:0003674,GO:0003824,GO:0005575,GO:0005622,GO:0005623,GO:0005737,GO:0008150,GO:0008152,GO:0009058,GO:0009314,GO:0009416,GO:0009628,GO:0009719,GO:0009725,GO:0009733,GO:0009812,GO:0009813,GO:0010033,GO:0016491,GO:0016705,GO:0016706,GO:0042221,GO:0042440,GO:0044424,GO:0044464,GO:0045431,GO:0046148,GO:0050896,GO:0051213,GO:0051552,GO:0051553,GO:0051554,GO:0051555,GO:0055114,GO:0071704,GO:0080167,GO:…	1.14.11.23	ko:K05278	ko00941,ko01100,ko01110,map00941,map01100,map01110	-	R02160,R03126,R06539,R08082	RC00657	ko00000,ko00001,ko01000	-	-	-	2OG-FeII_Oxy,DIOX_N
TRINITY_DN11092_c0_g1_1	3885.XP_007136914.1	2.2e-69	268.9	COG3424@1|root,2QU93@2759|Eukaryota,37JW2@33090|Viridiplantae,3GFCF@35493|Streptophyta,4JGF6@91835|fabids	2759|Eukaryota	I	3-ketoacyl-CoA synthase	-	GO:0005575,GO:0005622,GO:0005623,GO:0005737,GO:0005783,GO:0006950,GO:0008150,GO:0009266,GO:0009314,GO:0009409,GO:0009416,GO:0009628,GO:0012505,GO:0016020,GO:0043226,GO:0043227,GO:0043229,GO:0043231,GO:0044424,GO:0044444,GO:0044464,GO:0050896,GO:0080167	2.3.1.199	ko:K15397	ko00062,ko01110,map00062,map01110	M00415	R09419,R10825	RC00004,RC02888,RC02997	ko00000,ko00001,ko00002,ko01000	-	-	-	ACP_syn_III_C,FAE1_CUT1_RppA
TRINITY_DN1545_c0_g1_1	3750.XP_008371688.1	1.1e-14	87.4	28I92@1|root,2QQJE@2759|Eukaryota,37M5G@33090|Viridiplantae,3GG0S@35493|Streptophyta,4JNTG@91835|fabids	2759|Eukaryota	T	TMV resistance protein N-like	-	-	-	-	-	-	-	-	-	-	-	-	NB-ARC,TIR
TRINITY_DN17389_c0_g1_2	81985.XP_006282977.1	1.3e-19	102.8	COG0443@1|root,KOG0100@2759|Eukaryota,37ISV@33090|Viridiplantae,3GGBZ@35493|Streptophyta,3HPJS@3699|Brassicales	2759|Eukaryota	O	Belongs to the heat shock protein 70 family	-	GO:0000003,GO:0000082,GO:0000166,GO:0000278,GO:0000323,GO:0000974,GO:0001655,GO:0001664,GO:0001822,GO:0001910,GO:0001912,GO:0001914,GO:0001916,GO:0001917,GO:0002682,GO:0002684,GO:0002697,GO:0002699,GO:0002703,GO:0002705,GO:0002706,GO:0002708,GO:0002709,GO:0002711,GO:0002819,GO:0002821,GO:0002822,GO:0002824,GO:0003008,GO:0003674,GO:0003676,GO:0003723,GO:0003824,GO:0005102,GO:0005488,GO:0005504,GO:…	-	ko:K09490	ko03060,ko04141,ko04918,ko05020,map03060,map04141,map04918,map05020	-	-	-	ko00000,ko00001,ko03110,ko04131,ko04147	1.A.33	-	-	HSP70
TRINITY_DN8694_c0_g2_3	3649.evm.model.supercontig_487.4	6.1e-14	86.3	2B0S3@1|root,2S08M@2759|Eukaryota,37UN6@33090|Viridiplantae,3GIG7@35493|Streptophyta,3HUJH@3699|Brassicales	2759|Eukaryota	S	Proline-rich nuclear receptor coactivator motif	-	-	-	-	-	-	-	-	-	-	-	-	PNRC
TRINITY_DN10697_c0_g1_2	42345.XP_008782033.1	2.4e-207	728.4	COG0061@1|root,KOG2178@2759|Eukaryota,37QRM@33090|Viridiplantae,3G9KF@35493|Streptophyta,3KX3V@4447|Liliopsida	2759|Eukaryota	G	NAD kinase 1	-	-	2.7.1.23	ko:K00858	ko00760,ko01100,map00760,map01100	-	R00104	RC00002,RC00078	ko00000,ko00001,ko01000	-	-	-	NAD_kinase
TRINITY_DN32617_c0_g2_2	4155.Migut.B00504.1.p	2.5e-53	216.9	KOG4197@1|root,KOG4197@2759|Eukaryota,37IZ4@33090|Viridiplantae,3GARY@35493|Streptophyta,44J2E@71274|asterids	2759|Eukaryota	S	Pentatricopeptide repeat-containing protein	-	GO:0003674,GO:0003676,GO:0003723,GO:0003729,GO:0003824,GO:0004518,GO:0004519,GO:0005488,GO:0005575,GO:0005622,GO:0005623,GO:0005634,GO:0005737,GO:0005739,GO:0006139,GO:0006725,GO:0006807,GO:0008150,GO:0008152,GO:0009451,GO:0009987,GO:0016070,GO:0016787,GO:0016788,GO:0034641,GO:0043170,GO:0043226,GO:0043227,GO:0043229,GO:0043231,GO:0043412,GO:0044237,GO:0044238,GO:0044424,GO:0044444,GO:0044464,GO:…	-	-	-	-	-	-	-	-	-	-	PPR,PPR_2,PPR_3
TRINITY_DN5541_c1_g1_2	3983.cassava4.1_014463m	4.2e-73	281.2	COG0625@1|root,KOG0867@2759|Eukaryota,37MNY@33090|Viridiplantae,3G7ZT@35493|Streptophyta,4JM3U@91835|fabids	2759|Eukaryota	O	Belongs to the GST superfamily	-	GO:0003674,GO:0003824,GO:0004364,GO:0005488,GO:0005575,GO:0005622,GO:0005623,GO:0005634,GO:0005737,GO:0005773,GO:0005774,GO:0006518,GO:0006575,GO:0006749,GO:0006790,GO:0006807,GO:0006950,GO:0006952,GO:0006970,GO:0008150,GO:0008152,GO:0009056,GO:0009266,GO:0009404,GO:0009407,GO:0009409,GO:0009507,GO:0009526,GO:0009532,GO:0009536,GO:0009570,GO:0009579,GO:0009605,GO:0009607,GO:0009617,GO:0009628,GO:…	2.5.1.18	ko:K00799,ko:K13153	ko00480,ko00980,ko00982,ko00983,ko01524,ko05200,ko05204,ko05225,ko05418,map00480,map00980,map00982,map00983,map01524,map05200,map05204,map05225,map05418	-	R03522,R07002,R07003,R07004,R07023,R07024,R07025,R07026,R07069,R07070,R07083,R07084,R07091,R07092,R07093,R07094,R07100,R07113,R07116,R08280,R09409,R11905	RC00004,RC00069,RC00840,RC00948,RC01704,RC01705,RC01706,RC01758,RC01759,RC01765,RC01767,RC01769,RC02243,RC02527,RC02939,RC02940,RC02942,RC02943,RC02944	ko00000,ko00001,ko01000,ko02000,ko03041	1.A.12.2.2,1.A.12.3.2	-	-	GST_C,GST_N
TRINITY_DN31383_c0_g1_10	71139.XP_010046695.1	5.3e-74	284.6	COG2801@1|root,KOG0017@2759|Eukaryota,37R6P@33090|Viridiplantae	2759|Eukaryota	E	Uncharacterized protein K02A2.6-like	-	-	-	ko:K07478	-	-	-	-	ko00000	-	-	-	G-patch,RVT_1,RVT_3,Retrotrans_gag,rve
TRINITY_DN31383_c0_g1_11	3750.XP_008381494.1	1.2e-18	100.5	COG2801@1|root,KOG0017@2759|Eukaryota,37R6P@33090|Viridiplantae,3G8BW@35493|Streptophyta,4JN0G@91835|fabids	2759|Eukaryota	L	Uncharacterized protein K02A2.6-like	-	-	-	-	-	-	-	-	-	-	-	-	RVT_1,RVT_3,rve
TRINITY_DN31383_c0_g1_12	161934.XP_010677706.1	6.4e-65	254.6	COG2801@1|root,KOG0017@2759|Eukaryota,37R6P@33090|Viridiplantae,3G8BW@35493|Streptophyta	2759|Eukaryota	E	Uncharacterized protein K02A2.6-like	-	-	-	-	-	-	-	-	-	-	-	-	RVT_1,RVT_3,Retrotrans_gag,rve
TRINITY_DN2673_c0_g2_1	57918.XP_004294329.1	1.1e-55	222.6	COG5262@1|root,KOG1756@2759|Eukaryota,37TTZ@33090|Viridiplantae,3GIA8@35493|Streptophyta,4JTPN@91835|fabids	2759|Eukaryota	B	Histone H2A	HTA2	GO:0000228,GO:0000785,GO:0000790,GO:0003674,GO:0003676,GO:0003677,GO:0005488,GO:0005575,GO:0005618,GO:0005622,GO:0005623,GO:0005634,GO:0005694,GO:0005730,GO:0006325,GO:0006342,GO:0006355,GO:0006996,GO:0008150,GO:0009889,GO:0009890,GO:0009892,GO:0009987,GO:0010468,GO:0010556,GO:0010558,GO:0010605,GO:0010629,GO:0016043,GO:0016458,GO:0019219,GO:0019222,GO:0030312,GO:0031323,GO:0031324,GO:0031326,GO:…	-	ko:K11251,ko:K11253	ko04217,ko05034,ko05202,ko05322,map04217,map05034,map05202,map05322	-	-	-	ko00000,ko00001,ko03036,ko04147	-	-	-	Histone,Histone_H2A_C
TRINITY_DN7059_c0_g3_1	218851.Aquca_004_00227.1	2.8e-16	90.9	COG0071@1|root,KOG0710@2759|Eukaryota,37TQV@33090|Viridiplantae,3GC1C@35493|Streptophyta	2759|Eukaryota	O	Belongs to the small heat shock protein (HSP20) family	-	GO:0005575,GO:0005622,GO:0005623,GO:0005737,GO:0006950,GO:0008150,GO:0009266,GO:0009408,GO:0009628,GO:0044424,GO:0044464,GO:0050896	-	ko:K13993	ko04141,map04141	-	-	-	ko00000,ko00001,ko03110	-	-	-	HSP20
TRINITY_DN7059_c0_g3_2	218851.Aquca_004_00227.1	1.1e-15	89.0	COG0071@1|root,KOG0710@2759|Eukaryota,37TQV@33090|Viridiplantae,3GC1C@35493|Streptophyta	2759|Eukaryota	O	Belongs to the small heat shock protein (HSP20) family	-	GO:0005575,GO:0005622,GO:0005623,GO:0005737,GO:0006950,GO:0008150,GO:0009266,GO:0009408,GO:0009628,GO:0044424,GO:0044464,GO:0050896	-	ko:K13993	ko04141,map04141	-	-	-	ko00000,ko00001,ko03110	-	-	-	HSP20
TRINITY_DN7059_c0_g3_3	13333.ERN04824	2.6e-38	164.9	COG0071@1|root,KOG0710@2759|Eukaryota,37TQV@33090|Viridiplantae,3GC1C@35493|Streptophyta	2759|Eukaryota	O	Belongs to the small heat shock protein (HSP20) family	-	GO:0000302,GO:0003674,GO:0005488,GO:0005515,GO:0005575,GO:0005622,GO:0005623,GO:0005737,GO:0005829,GO:0006457,GO:0006950,GO:0006970,GO:0006972,GO:0006979,GO:0008150,GO:0009266,GO:0009314,GO:0009408,GO:0009416,GO:0009628,GO:0009636,GO:0009642,GO:0009644,GO:0009987,GO:0010035,GO:0042221,GO:0042493,GO:0042542,GO:0044424,GO:0044444,GO:0044464,GO:0046677,GO:0050896,GO:0051082,GO:1901700	-	ko:K13993	ko04141,map04141	-	-	-	ko00000,ko00001,ko03110	-	-	-	HSP20
TRINITY_DN25261_c0_g2_1	13333.ERN20483	1.9e-234	818.5	COG0699@1|root,KOG0446@2759|Eukaryota,37JBC@33090|Viridiplantae,3GF9E@35493|Streptophyta	2759|Eukaryota	U	Belongs to the TRAFAC class dynamin-like GTPase superfamily. Dynamin Fzo YdjA family	DRP5A	GO:0000266,GO:0000278,GO:0000281,GO:0000910,GO:0000911,GO:0003373,GO:0003374,GO:0003674,GO:0003824,GO:0003924,GO:0005488,GO:0005515,GO:0005575,GO:0005622,GO:0005623,GO:0005737,GO:0005739,GO:0005740,GO:0006996,GO:0007005,GO:0007049,GO:0008017,GO:0008092,GO:0008150,GO:0009504,GO:0009987,GO:0015631,GO:0016020,GO:0016043,GO:0016462,GO:0016787,GO:0016817,GO:0016818,GO:0017111,GO:0022402,GO:0022607,GO:…	-	-	-	-	-	-	-	-	-	-	Dynamin_N
TRINITY_DN25261_c0_g2_2	13333.ERN20483	2e-60	239.2	COG0699@1|root,KOG0446@2759|Eukaryota,37JBC@33090|Viridiplantae,3GF9E@35493|Streptophyta	2759|Eukaryota	U	Belongs to the TRAFAC class dynamin-like GTPase superfamily. Dynamin Fzo YdjA family	DRP5A	GO:0000266,GO:0000278,GO:0000281,GO:0000910,GO:0000911,GO:0003373,GO:0003374,GO:0003674,GO:0003824,GO:0003924,GO:0005488,GO:0005515,GO:0005575,GO:0005622,GO:0005623,GO:0005737,GO:0005739,GO:0005740,GO:0006996,GO:0007005,GO:0007049,GO:0008017,GO:0008092,GO:0008150,GO:0009504,GO:0009987,GO:0015631,GO:0016020,GO:0016043,GO:0016462,GO:0016787,GO:0016817,GO:0016818,GO:0017111,GO:0022402,GO:0022607,GO:…	-	-	-	-	-	-	-	-	-	-	Dynamin_N
TRINITY_DN14746_c0_g1_1	4641.GSMUA_Achr9P25530_001	6.3e-180	637.1	COG5061@1|root,KOG2608@2759|Eukaryota,37JX8@33090|Viridiplantae,3GAIK@35493|Streptophyta,3KSMI@4447|Liliopsida	2759|Eukaryota	OU	Endoplasmic	ERO1LB	GO:0001666,GO:0003674,GO:0003756,GO:0003824,GO:0005488,GO:0005515,GO:0005575,GO:0005622,GO:0005623,GO:0005737,GO:0005783,GO:0005788,GO:0005789,GO:0006082,GO:0006457,GO:0006458,GO:0006464,GO:0006508,GO:0006518,GO:0006520,GO:0006575,GO:0006807,GO:0006810,GO:0006811,GO:0006812,GO:0006816,GO:0006873,GO:0006874,GO:0006875,GO:0006915,GO:0006950,GO:0006979,GO:0006986,GO:0007154,GO:0007165,GO:0007204,GO:…	-	ko:K10950,ko:K10976	ko04141,ko05110,map04141,map05110	-	-	-	ko00000,ko00001,ko01000	-	-	-	ERO1
TRINITY_DN10883_c0_g2_1	88036.EFJ19377	1.4e-66	260.0	COG5531@1|root,KOG1946@2759|Eukaryota,37Q9W@33090|Viridiplantae,3GDB0@35493|Streptophyta	2759|Eukaryota	K	Upstream activation factor subunit	-	GO:0000120,GO:0000226,GO:0000278,GO:0000280,GO:0000500,GO:0005575,GO:0005622,GO:0005623,GO:0005634,GO:0005667,GO:0005730,GO:0006355,GO:0006356,GO:0006996,GO:0007010,GO:0007017,GO:0007049,GO:0007051,GO:0007052,GO:0008150,GO:0009889,GO:0009891,GO:0009893,GO:0009987,GO:0010468,GO:0010556,GO:0010557,GO:0010604,GO:0010628,GO:0016043,GO:0019219,GO:0019222,GO:0022402,GO:0022607,GO:0031323,GO:0031325,GO:…	2.3.2.27	ko:K15223,ko:K22381	-	-	-	-	ko00000,ko01000,ko03021,ko04121	-	-	-	DEK_C,SWIB
TRINITY_DN8013_c0_g1_1	4641.GSMUA_Achr8P05150_001	1.8e-10	72.4	2CYW8@1|root,2S6UG@2759|Eukaryota,37X1D@33090|Viridiplantae,3GKTK@35493|Streptophyta,3M19J@4447|Liliopsida	2759|Eukaryota	J	Family of unknown function (DUF5323)	-	GO:0005575,GO:0005622,GO:0005623,GO:0005737,GO:0009507,GO:0009536,GO:0043226,GO:0043227,GO:0043229,GO:0043231,GO:0044424,GO:0044444,GO:0044464	-	ko:K19035	-	-	-	-	br01610,ko00000,ko03011	-	-	-	DUF5323
TRINITY_DN5668_c0_g2_2	4432.XP_010242575.1	8.8e-54	216.5	KOG4747@1|root,KOG4747@2759|Eukaryota,37U61@33090|Viridiplantae,3GHX2@35493|Streptophyta	2759|Eukaryota	T	histidine-containing phosphotransfer protein	AHP5	GO:0000003,GO:0000160,GO:0001932,GO:0001934,GO:0003006,GO:0003674,GO:0003824,GO:0004672,GO:0005488,GO:0005515,GO:0005575,GO:0005622,GO:0005623,GO:0005634,GO:0005737,GO:0005829,GO:0006464,GO:0006468,GO:0006793,GO:0006796,GO:0006807,GO:0006950,GO:0006970,GO:0006979,GO:0007154,GO:0007165,GO:0007231,GO:0007234,GO:0007275,GO:0007276,GO:0007292,GO:0007346,GO:0008150,GO:0008152,GO:0009553,GO:0009557,GO:…	2.7.4.8,2.8.3.13	ko:K00942,ko:K11232,ko:K14490,ko:K18703	ko00230,ko01100,ko02020,ko04011,ko04075,map00230,map01100,map02020,map04011,map04075	M00050,M00516	R00332,R02090	RC00002	ko00000,ko00001,ko00002,ko01000,ko02022	-	-	-	Hpt
TRINITY_DN42774_c1_g1_1	161934.XP_010694121.1	5.1e-77	294.7	2CMKA@1|root,2QQNS@2759|Eukaryota,37PKP@33090|Viridiplantae,3GDGW@35493|Streptophyta	2759|Eukaryota	Q	Belongs to the cytochrome P450 family	AOS	GO:0001101,GO:0001676,GO:0003674,GO:0003824,GO:0004497,GO:0005488,GO:0005575,GO:0005622,GO:0005623,GO:0005737,GO:0005739,GO:0006082,GO:0006629,GO:0006631,GO:0006690,GO:0006950,GO:0006952,GO:0008144,GO:0008150,GO:0008152,GO:0008202,GO:0009058,GO:0009507,GO:0009526,GO:0009532,GO:0009534,GO:0009535,GO:0009536,GO:0009570,GO:0009579,GO:0009605,GO:0009607,GO:0009611,GO:0009620,GO:0009694,GO:0009695,GO:…	4.2.1.92	ko:K01723,ko:K10528	ko00592,ko01100,ko01110,map00592,map01100,map01110	M00113	R07863,R07865,R07868,R07870	RC01950,RC02104,RC02105	ko00000,ko00001,ko00002,ko00199,ko01000	-	-	-	p450
TRINITY_DN2131_c1_g1_1	3218.PP1S379_16V6.1	1.2e-75	290.0	28M3I@1|root,2QTKC@2759|Eukaryota,37R4J@33090|Viridiplantae,3G9RS@35493|Streptophyta	2759|Eukaryota	S	Maltose excess protein	MEX1	GO:0000023,GO:0000272,GO:0003674,GO:0005215,GO:0005363,GO:0005575,GO:0005622,GO:0005623,GO:0005737,GO:0005975,GO:0005976,GO:0005982,GO:0005983,GO:0005984,GO:0006073,GO:0006810,GO:0008150,GO:0008152,GO:0008643,GO:0009056,GO:0009057,GO:0009251,GO:0009311,GO:0009507,GO:0009526,GO:0009528,GO:0009536,GO:0009605,GO:0009607,GO:0009624,GO:0009706,GO:0009941,GO:0009987,GO:0015144,GO:0015154,GO:0015157,GO:…	-	-	-	-	-	-	-	-	-	-	-
TRINITY_DN11403_c0_g2_1	13333.ERN17606	4.2e-206	724.2	KOG1703@1|root,KOG1703@2759|Eukaryota,37HEC@33090|Viridiplantae,3G8Q5@35493|Streptophyta	2759|Eukaryota	TZ	DA1-related	rga1	GO:0000003,GO:0000131,GO:0000278,GO:0000281,GO:0000746,GO:0000747,GO:0000755,GO:0000910,GO:0000917,GO:0003006,GO:0003674,GO:0003824,GO:0005096,GO:0005488,GO:0005515,GO:0005575,GO:0005622,GO:0005623,GO:0005634,GO:0005737,GO:0005739,GO:0005886,GO:0005933,GO:0005934,GO:0005935,GO:0005937,GO:0006109,GO:0006508,GO:0006807,GO:0006996,GO:0007010,GO:0007049,GO:0007275,GO:0008047,GO:0008150,GO:0008152,GO:…	-	ko:K17964	-	-	-	-	ko00000,ko03029	-	-	-	DA1-like,LIM,RhoGAP,UIM
TRINITY_DN3197_c0_g3_1	71139.XP_010043678.1	1.7e-85	322.0	COG0685@1|root,2QR1E@2759|Eukaryota,37RD2@33090|Viridiplantae,3GADY@35493|Streptophyta	2759|Eukaryota	E	Belongs to the peroxidase family	-	GO:0005575,GO:0005622,GO:0005623,GO:0005737,GO:0044424,GO:0044464	1.11.1.11,1.11.1.5	ko:K00428,ko:K00434	ko00053,ko00480,map00053,map00480	-	R00644	RC00092	ko00000,ko00001,ko01000	-	-	-	peroxidase
TRINITY_DN277_c1_g1_1	42345.XP_008788945.1	4e-89	335.5	KOG1192@1|root,KOG1192@2759|Eukaryota,37M5H@33090|Viridiplantae,3G79K@35493|Streptophyta,3KWPX@4447|Liliopsida	2759|Eukaryota	CG	Belongs to the UDP-glycosyltransferase family	-	GO:0003674,GO:0003824,GO:0005575,GO:0005622,GO:0005623,GO:0005737,GO:0005829,GO:0008194,GO:0016740,GO:0016757,GO:0016758,GO:0035251,GO:0043226,GO:0043227,GO:0043229,GO:0043231,GO:0044424,GO:0044444,GO:0044464,GO:0046527,GO:0080043,GO:0080044	2.4.1.273	ko:K18823	-	-	-	-	ko00000,ko01000	-	-	-	UDPGT
TRINITY_DN786_c0_g1_1	29760.VIT_08s0007g03670.t01	2.3e-59	235.7	28MK9@1|root,2QU3Y@2759|Eukaryota,37SDV@33090|Viridiplantae,3GGNT@35493|Streptophyta	2759|Eukaryota	S	GDSL esterase lipase	-	-	-	-	-	-	-	-	-	-	-	-	Lipase_GDSL
TRINITY_DN14870_c0_g1_1	4432.XP_010275755.1	0.0	1426.8	COG0542@1|root,KOG1051@2759|Eukaryota,37I9H@33090|Viridiplantae,3GEGN@35493|Streptophyta	2759|Eukaryota	O	Belongs to the ClpA ClpB family	CLPB1	GO:0003674,GO:0003824,GO:0005488,GO:0005515,GO:0005575,GO:0005622,GO:0005623,GO:0005737,GO:0005739,GO:0005829,GO:0006950,GO:0006986,GO:0008150,GO:0009266,GO:0009408,GO:0009507,GO:0009526,GO:0009532,GO:0009536,GO:0009570,GO:0009628,GO:0009941,GO:0010033,GO:0016462,GO:0016787,GO:0016817,GO:0016818,GO:0016887,GO:0017111,GO:0031967,GO:0031975,GO:0035966,GO:0042221,GO:0042623,GO:0042802,GO:0043226,GO:…	-	ko:K03695	ko04213,map04213	-	-	-	ko00000,ko00001,ko03110	-	-	-	AAA,AAA_2,ClpB_D2-small,Clp_N
TRINITY_DN43629_c0_g2_2	3218.PP1S379_16V6.1	2.7e-76	292.7	28M3I@1|root,2QTKC@2759|Eukaryota,37R4J@33090|Viridiplantae,3G9RS@35493|Streptophyta	2759|Eukaryota	S	Maltose excess protein	MEX1	GO:0000023,GO:0000272,GO:0003674,GO:0005215,GO:0005363,GO:0005575,GO:0005622,GO:0005623,GO:0005737,GO:0005975,GO:0005976,GO:0005982,GO:0005983,GO:0005984,GO:0006073,GO:0006810,GO:0008150,GO:0008152,GO:0008643,GO:0009056,GO:0009057,GO:0009251,GO:0009311,GO:0009507,GO:0009526,GO:0009528,GO:0009536,GO:0009605,GO:0009607,GO:0009624,GO:0009706,GO:0009941,GO:0009987,GO:0015144,GO:0015154,GO:0015157,GO:…	-	-	-	-	-	-	-	-	-	-	-
TRINITY_DN53584_c0_g2_2	13333.ERN05755	4.9e-201	708.0	KOG2381@1|root,KOG2381@2759|Eukaryota,37QG7@33090|Viridiplantae,3G9IU@35493|Streptophyta	2759|Eukaryota	T	Phosphatidylinositol 4-kinase	-	GO:0003674,GO:0003824,GO:0004430,GO:0005488,GO:0005515,GO:0006464,GO:0006468,GO:0006629,GO:0006644,GO:0006650,GO:0006793,GO:0006796,GO:0006807,GO:0008150,GO:0008152,GO:0009987,GO:0016301,GO:0016310,GO:0016740,GO:0016772,GO:0016773,GO:0019538,GO:0019637,GO:0019899,GO:0019900,GO:0019901,GO:0030258,GO:0036211,GO:0043170,GO:0043412,GO:0043424,GO:0044237,GO:0044238,GO:0044255,GO:0044260,GO:0044267,GO:…	-	-	-	-	-	-	-	-	-	-	PI3_PI4_kinase
TRINITY_DN14296_c0_g2_2	13333.ERN14083	1.3e-250	873.2	28IFB@1|root,2QQS5@2759|Eukaryota,37IXM@33090|Viridiplantae,3GEE7@35493|Streptophyta	2759|Eukaryota	S	gamma-irradiation and mitomycin c induced	-	GO:0000724,GO:0000725,GO:0006139,GO:0006259,GO:0006281,GO:0006302,GO:0006310,GO:0006725,GO:0006807,GO:0006950,GO:0006974,GO:0008150,GO:0008152,GO:0009987,GO:0033554,GO:0034641,GO:0043170,GO:0044237,GO:0044238,GO:0044260,GO:0046483,GO:0050896,GO:0051716,GO:0071704,GO:0090304,GO:1901360	-	-	-	-	-	-	-	-	-	-	HATPase_c_3
TRINITY_DN14296_c0_g2_3	161934.XP_010671438.1	1.7e-62	247.3	28IFB@1|root,2QS96@2759|Eukaryota,37Q4Z@33090|Viridiplantae,3G9B1@35493|Streptophyta	2759|Eukaryota	S	Protein DEFECTIVE IN MERISTEM SILENCING	-	GO:0000419,GO:0000428,GO:0003674,GO:0005488,GO:0005515,GO:0005575,GO:0005622,GO:0005623,GO:0005634,GO:0006139,GO:0006259,GO:0006304,GO:0006305,GO:0006306,GO:0006355,GO:0006725,GO:0006807,GO:0008150,GO:0008152,GO:0009889,GO:0009892,GO:0009987,GO:0010468,GO:0010556,GO:0010605,GO:0010629,GO:0010964,GO:0016070,GO:0016458,GO:0019219,GO:0019222,GO:0030880,GO:0031047,GO:0031323,GO:0031326,GO:0031935,GO:…	-	-	-	-	-	-	-	-	-	-	-
TRINITY_DN21181_c0_g1_2	4113.PGSC0003DMT400062109	2.3e-07	60.5	COG1472@1|root,2QQ55@2759|Eukaryota,37HXP@33090|Viridiplantae,3G7F4@35493|Streptophyta,44B6G@71274|asterids	2759|Eukaryota	G	Fibronectin type III-like domain	xlnD	GO:0000272,GO:0002376,GO:0003674,GO:0003824,GO:0004553,GO:0005575,GO:0005576,GO:0005618,GO:0005622,GO:0005623,GO:0005975,GO:0005976,GO:0006950,GO:0006952,GO:0006955,GO:0008150,GO:0008152,GO:0009044,GO:0009056,GO:0009057,GO:0009605,GO:0009607,GO:0009627,GO:0009814,GO:0009987,GO:0010383,GO:0010410,GO:0016052,GO:0016740,GO:0016757,GO:0016763,GO:0016787,GO:0016798,GO:0030312,GO:0031221,GO:0031222,GO:…	3.2.1.37	ko:K15920	ko00520,ko01100,map00520,map01100	-	R01433	RC00467	ko00000,ko00001,ko01000	-	GH3	-	Fn3-like,Glyco_hydro_3,Glyco_hydro_3_C
TRINITY_DN6963_c0_g1_1	28532.XP_010549886.1	1.8e-37	162.2	28K65@1|root,2QSKS@2759|Eukaryota,37JKR@33090|Viridiplantae,3GA95@35493|Streptophyta,3HS3K@3699|Brassicales	2759|Eukaryota	S	NC domain-containing protein	-	-	-	-	-	-	-	-	-	-	-	-	LRAT
TRINITY_DN45290_c0_g1_2	42345.XP_008813541.1	3.9e-200	704.1	28I6U@1|root,2QRZJ@2759|Eukaryota,37QCT@33090|Viridiplantae,3GDHK@35493|Streptophyta,3KWXN@4447|Liliopsida	2759|Eukaryota	S	Putative S-adenosyl-L-methionine-dependent methyltransferase	-	GO:0003674,GO:0003824,GO:0005575,GO:0005622,GO:0005623,GO:0005737,GO:0008150,GO:0008152,GO:0008168,GO:0008757,GO:0016740,GO:0016741,GO:0032259,GO:0044424,GO:0044464	-	-	-	-	-	-	-	-	-	-	Methyltransf_29
TRINITY_DN19422_c0_g1_1	225117.XP_009375432.1	7e-23	113.2	COG5126@1|root,KOG0028@2759|Eukaryota,37V8P@33090|Viridiplantae,3GJCP@35493|Streptophyta,4JQ81@91835|fabids	2759|Eukaryota	DZ	calcium-binding protein	-	GO:0000902,GO:0000904,GO:0003674,GO:0005488,GO:0005509,GO:0008150,GO:0009653,GO:0009888,GO:0009987,GO:0010026,GO:0010090,GO:0010091,GO:0016043,GO:0030154,GO:0032502,GO:0032989,GO:0043167,GO:0043169,GO:0046872,GO:0048468,GO:0048856,GO:0048869,GO:0071840,GO:0090558,GO:0090626	3.1.2.6	ko:K01069,ko:K02183,ko:K10840,ko:K13448,ko:K16465	ko00620,ko03420,ko04014,ko04015,ko04016,ko04020,ko04022,ko04024,ko04070,ko04114,ko04218,ko04261,ko04270,ko04371,ko04626,ko04713,ko04720,ko04722,ko04728,ko04740,ko04744,ko04745,ko04750,ko04910,ko04912,ko04915,ko04916,ko04921,ko04922,ko04924,ko04925,ko04970,ko04971,ko05010,ko05031,ko05034,ko05133,ko05152,ko05167,ko05200,ko05214,ko05418,map00620,map03420,map04014,map04015,map04016,map04020,map04022,…	-	R01736	RC00004,RC00137	ko00000,ko00001,ko01000,ko01009,ko03036,ko03400,ko04131,ko04147	-	-	-	EF-hand_8
TRINITY_DN14870_c0_g2_1	4432.XP_010275755.1	9.6e-112	410.2	COG0542@1|root,KOG1051@2759|Eukaryota,37I9H@33090|Viridiplantae,3GEGN@35493|Streptophyta	2759|Eukaryota	O	Belongs to the ClpA ClpB family	CLPB1	GO:0003674,GO:0003824,GO:0005488,GO:0005515,GO:0005575,GO:0005622,GO:0005623,GO:0005737,GO:0005739,GO:0005829,GO:0006950,GO:0006986,GO:0008150,GO:0009266,GO:0009408,GO:0009507,GO:0009526,GO:0009532,GO:0009536,GO:0009570,GO:0009628,GO:0009941,GO:0010033,GO:0016462,GO:0016787,GO:0016817,GO:0016818,GO:0016887,GO:0017111,GO:0031967,GO:0031975,GO:0035966,GO:0042221,GO:0042623,GO:0042802,GO:0043226,GO:…	-	ko:K03695	ko04213,map04213	-	-	-	ko00000,ko00001,ko03110	-	-	-	AAA,AAA_2,ClpB_D2-small,Clp_N
TRINITY_DN12930_c0_g4_1	42345.XP_008788945.1	1.7e-87	330.1	KOG1192@1|root,KOG1192@2759|Eukaryota,37M5H@33090|Viridiplantae,3G79K@35493|Streptophyta,3KWPX@4447|Liliopsida	2759|Eukaryota	CG	Belongs to the UDP-glycosyltransferase family	-	GO:0003674,GO:0003824,GO:0005575,GO:0005622,GO:0005623,GO:0005737,GO:0005829,GO:0008194,GO:0016740,GO:0016757,GO:0016758,GO:0035251,GO:0043226,GO:0043227,GO:0043229,GO:0043231,GO:0044424,GO:0044444,GO:0044464,GO:0046527,GO:0080043,GO:0080044	2.4.1.273	ko:K18823	-	-	-	-	ko00000,ko01000	-	-	-	UDPGT
TRINITY_DN1096_c0_g1_2	13333.ERM95926	7.7e-110	404.1	COG3240@1|root,2QW3W@2759|Eukaryota,37MR9@33090|Viridiplantae,3G8S9@35493|Streptophyta	2759|Eukaryota	I	Belongs to the 'GDSL' lipolytic enzyme family	-	-	-	-	-	-	-	-	-	-	-	-	Lipase_GDSL
TRINITY_DN9939_c0_g2_2	4432.XP_010271480.1	2.8e-73	283.1	COG0666@1|root,KOG0504@2759|Eukaryota,37S5Q@33090|Viridiplantae,3GDQU@35493|Streptophyta	2759|Eukaryota	S	ankyrin repeat-containing protein	-	GO:0005575,GO:0005623,GO:0005886,GO:0016020,GO:0044464,GO:0071944	-	-	-	-	-	-	-	-	-	-	Ank,Ank_2,Ank_3,Ank_4,PGG
TRINITY_DN133515_c0_g1_2	32264.tetur02g07430.1	1.4e-28	133.7	KOG1003@1|root,KOG1003@2759|Eukaryota,38BKJ@33154|Opisthokonta,3B9ZX@33208|Metazoa,3CREJ@33213|Bilateria,41UMI@6656|Arthropoda	2759|Eukaryota	Z	Belongs to the tropomyosin family	Tm2	GO:0000003,GO:0003008,GO:0003012,GO:0003674,GO:0003779,GO:0005198,GO:0005488,GO:0005515,GO:0005575,GO:0005622,GO:0005623,GO:0005737,GO:0005856,GO:0005862,GO:0005865,GO:0005884,GO:0006936,GO:0006996,GO:0007010,GO:0007015,GO:0007275,GO:0007507,GO:0007610,GO:0007617,GO:0007618,GO:0008064,GO:0008092,GO:0008150,GO:0008307,GO:0009790,GO:0009792,GO:0009987,GO:0010638,GO:0010639,GO:0010720,GO:0015629,GO:…	-	ko:K09290,ko:K10373,ko:K10374	ko04260,ko04261,ko05200,ko05206,ko05216,ko05410,ko05414,map04260,map04261,map05200,map05206,map05216,map05410,map05414	-	-	-	ko00000,ko00001,ko04147,ko04812	-	-	-	Tropomyosin,Tropomyosin_1
TRINITY_DN7973_c0_g2_2	225117.XP_009338318.1	4.6e-37	162.2	28NGJ@1|root,2QV26@2759|Eukaryota,37PB2@33090|Viridiplantae,3G8QC@35493|Streptophyta,4JHS9@91835|fabids	2759|Eukaryota	K	ethylene-responsive transcription factor	-	GO:0001666,GO:0003032,GO:0003674,GO:0003676,GO:0003677,GO:0003700,GO:0005488,GO:0005575,GO:0005622,GO:0005623,GO:0005634,GO:0005886,GO:0006355,GO:0006950,GO:0008150,GO:0009593,GO:0009628,GO:0009889,GO:0010468,GO:0010556,GO:0016020,GO:0019219,GO:0019222,GO:0031323,GO:0031326,GO:0036293,GO:0042221,GO:0043226,GO:0043227,GO:0043229,GO:0043231,GO:0043565,GO:0044424,GO:0044464,GO:0050789,GO:0050793,GO:…	-	ko:K09286	-	-	-	-	ko00000,ko03000	-	-	-	AP2
TRINITY_DN30761_c0_g2_1	13333.ERN06571	1.4e-86	327.0	28IZK@1|root,2QSC9@2759|Eukaryota,37IHP@33090|Viridiplantae,3G7D3@35493|Streptophyta	2759|Eukaryota	K	Protein CUP-SHAPED COTYLEDON	NAM	GO:0000003,GO:0001763,GO:0003006,GO:0003674,GO:0003700,GO:0006355,GO:0007275,GO:0008150,GO:0009653,GO:0009790,GO:0009791,GO:0009793,GO:0009888,GO:0009889,GO:0009933,GO:0010014,GO:0010016,GO:0010072,GO:0010154,GO:0010223,GO:0010346,GO:0010468,GO:0010556,GO:0019219,GO:0019222,GO:0022414,GO:0022603,GO:0031323,GO:0031326,GO:0032501,GO:0032502,GO:0040034,GO:0048316,GO:0048366,GO:0048367,GO:0048507,GO:…	-	-	-	-	-	-	-	-	-	-	NAM
TRINITY_DN10049_c0_g1_1	218851.Aquca_009_00989.1	1.7e-13	82.4	COG0678@1|root,KOG0541@2759|Eukaryota,37NRB@33090|Viridiplantae,3GB0Z@35493|Streptophyta	2759|Eukaryota	O	chloroplastic-like	-	GO:0005575,GO:0005618,GO:0005622,GO:0005623,GO:0005737,GO:0006950,GO:0006952,GO:0008150,GO:0009505,GO:0009507,GO:0009526,GO:0009532,GO:0009536,GO:0009570,GO:0009579,GO:0009605,GO:0009607,GO:0009617,GO:0009941,GO:0030312,GO:0031967,GO:0031975,GO:0042742,GO:0043207,GO:0043226,GO:0043227,GO:0043229,GO:0043231,GO:0044422,GO:0044424,GO:0044434,GO:0044435,GO:0044444,GO:0044446,GO:0044464,GO:0050896,GO:…	-	-	-	-	-	-	-	-	-	-	Redoxin
TRINITY_DN24605_c0_g2_2	50452.A0A087GFD8	6.5e-172	610.5	COG2124@1|root,KOG0157@2759|Eukaryota,37IVW@33090|Viridiplantae,3GFCG@35493|Streptophyta,3HWGE@3699|Brassicales	2759|Eukaryota	Q	Belongs to the cytochrome P450 family	CYP707A1	GO:0003674,GO:0003824,GO:0004497,GO:0006066,GO:0006082,GO:0006629,GO:0006694,GO:0006714,GO:0006720,GO:0006721,GO:0007275,GO:0008150,GO:0008152,GO:0008202,GO:0008610,GO:0009058,GO:0009687,GO:0009987,GO:0010268,GO:0010817,GO:0016125,GO:0016128,GO:0016129,GO:0016131,GO:0016132,GO:0016491,GO:0016705,GO:0016709,GO:0019752,GO:0032501,GO:0032502,GO:0032787,GO:0042445,GO:0042446,GO:0042592,GO:0043288,GO:…	1.14.13.93	ko:K09843	ko00906,map00906	-	R07202	RC00257	ko00000,ko00001,ko00199,ko01000	-	-	-	p450
TRINITY_DN29522_c0_g1_1	3656.XP_008466479.1	1.8e-92	345.9	COG2132@1|root,2QR4X@2759|Eukaryota,37N45@33090|Viridiplantae,3GBPZ@35493|Streptophyta,4JDAV@91835|fabids	2759|Eukaryota	Q	Belongs to the multicopper oxidase family	LPR2	GO:0003674,GO:0003824,GO:0005575,GO:0005618,GO:0005622,GO:0005623,GO:0005737,GO:0005783,GO:0005794,GO:0005829,GO:0006950,GO:0007154,GO:0008150,GO:0008152,GO:0009267,GO:0009605,GO:0009628,GO:0009888,GO:0009987,GO:0009991,GO:0010073,GO:0012505,GO:0016020,GO:0016036,GO:0016491,GO:0016679,GO:0016682,GO:0016722,GO:0030312,GO:0031667,GO:0031668,GO:0031669,GO:0032501,GO:0032502,GO:0033554,GO:0042594,GO:…	-	-	-	-	-	-	-	-	-	-	Cu-oxidase,Cu-oxidase_2,Cu-oxidase_3
TRINITY_DN2307_c2_g2_1	225117.XP_009348336.1	6.1e-13	81.6	COG0515@1|root,2QQCZ@2759|Eukaryota,37PZK@33090|Viridiplantae,3GA01@35493|Streptophyta,4JK92@91835|fabids	2759|Eukaryota	T	LRR receptor-like serine threonine-protein kinase	-	-	-	-	-	-	-	-	-	-	-	-	LRR_8,Malectin_like,Pkinase,Pkinase_Tyr
TRINITY_DN872_c0_g3_2	4081.Solyc05g048740.2.1	1.1e-33	149.8	28NHN@1|root,2QV36@2759|Eukaryota,37K79@33090|Viridiplantae,3G7JZ@35493|Streptophyta,44P27@71274|asterids	2759|Eukaryota	S	LOB domain-containing protein	-	-	-	-	-	-	-	-	-	-	-	-	LOB
TRINITY_DN6228_c0_g1_2	4641.GSMUA_Achr1P20340_001	1.1e-121	444.5	COG2940@1|root,KOG1082@2759|Eukaryota,37KGT@33090|Viridiplantae,3G8YP@35493|Streptophyta,3KVV0@4447|Liliopsida	2759|Eukaryota	B	Histone-lysine N-methyltransferase	-	GO:0003674,GO:0005488,GO:0005515,GO:0005575,GO:0005622,GO:0005623,GO:0005634,GO:0005694,GO:0005730,GO:0006139,GO:0006259,GO:0006304,GO:0006305,GO:0006306,GO:0006725,GO:0006807,GO:0008150,GO:0008152,GO:0009892,GO:0009987,GO:0010468,GO:0010605,GO:0010629,GO:0016070,GO:0016458,GO:0019222,GO:0031047,GO:0031974,GO:0031981,GO:0032259,GO:0034641,GO:0042802,GO:0043170,GO:0043226,GO:0043227,GO:0043228,GO:…	2.1.1.43	ko:K11420,ko:K11433	ko00310,ko04211,map00310,map04211	-	R03875,R03938,R04866,R04867	RC00003,RC00060,RC00181,RC00496	ko00000,ko00001,ko01000,ko03036	-	-	-	Pre-SET,SET,WIYLD
TRINITY_DN10002_c0_g1_3	3659.XP_004150429.1	5.5e-07	62.0	KOG1075@1|root,KOG1075@2759|Eukaryota,37Q53@33090|Viridiplantae,3GHAQ@35493|Streptophyta,4JSM9@91835|fabids	2759|Eukaryota	L	ribonuclease H protein At1g65750	-	-	-	-	-	-	-	-	-	-	-	-	DUF4283,RVT_1,RVT_3,zf-RVT
TRINITY_DN10002_c0_g1_4	3750.XP_008351965.1	1.8e-46	193.0	KOG1075@1|root,KOG1075@2759|Eukaryota,37TIF@33090|Viridiplantae,3G9IZ@35493|Streptophyta	2759|Eukaryota	L	ribonuclease H protein	-	-	-	-	-	-	-	-	-	-	-	-	RVT_1,RVT_3,zf-RVT
TRINITY_DN3188_c0_g6_1	218851.Aquca_057_00101.1	7.7e-27	127.5	2A8UU@1|root,2RYH6@2759|Eukaryota,37UB1@33090|Viridiplantae,3GI4C@35493|Streptophyta	2759|Eukaryota	S	Belongs to the Casparian strip membrane proteins (CASP) family	-	GO:0003674,GO:0005488,GO:0005575,GO:0005623,GO:0005886,GO:0016020,GO:0044464,GO:0048037,GO:0051536,GO:0051540,GO:0071944	-	-	-	-	-	-	-	-	-	-	DUF588
TRINITY_DN2975_c0_g1_2	42345.XP_008808337.1	4.2e-75	288.1	2CMEA@1|root,2QQ42@2759|Eukaryota,37HR0@33090|Viridiplantae,3GBKY@35493|Streptophyta,3KN6H@4447|Liliopsida	2759|Eukaryota	S	Calmodulin binding protein-like	-	-	-	-	-	-	-	-	-	-	-	-	Calmodulin_bind
TRINITY_DN1126_c3_g1_1	38727.Pavir.Cb01459.1.p	8.3e-19	99.8	28IFU@1|root,2QQSP@2759|Eukaryota,37IPE@33090|Viridiplantae,3G9GW@35493|Streptophyta,3KNFI@4447|Liliopsida,3I60B@38820|Poales	2759|Eukaryota	E	Plant lipoxygenase may be involved in a number of diverse aspects of plant physiology including growth and development, pest resistance, and senescence or responses to wounding	-	GO:0000003,GO:0000302,GO:0001101,GO:0003006,GO:0003674,GO:0003824,GO:0005575,GO:0005622,GO:0005623,GO:0005737,GO:0006629,GO:0006950,GO:0006979,GO:0007275,GO:0008150,GO:0008152,GO:0009314,GO:0009416,GO:0009507,GO:0009532,GO:0009534,GO:0009536,GO:0009555,GO:0009570,GO:0009579,GO:0009605,GO:0009607,GO:0009611,GO:0009617,GO:0009620,GO:0009628,GO:0009642,GO:0009644,GO:0009719,GO:0009725,GO:0009753,GO:…	1.13.11.12,1.13.11.58	ko:K00454,ko:K15718	ko00591,ko00592,ko01100,ko01110,map00591,map00592,map01100,map01110	M00113	R03626,R07057,R07864,R07869	RC00561	ko00000,ko00001,ko00002,ko01000	-	-	-	Lipoxygenase,PLAT
TRINITY_DN246835_c0_g1_1	126957.SMAR012403-PA	1.3e-23	116.7	KOG4012@1|root,KOG4012@2759|Eukaryota,38FHA@33154|Opisthokonta,3BJV7@33208|Metazoa,3D2G8@33213|Bilateria	2759|Eukaryota	B	nucleosome assembly	H1F0	GO:0000228,GO:0000737,GO:0000785,GO:0000786,GO:0000790,GO:0000791,GO:0000793,GO:0000794,GO:0003674,GO:0003676,GO:0003677,GO:0003680,GO:0003682,GO:0003690,GO:0005488,GO:0005575,GO:0005622,GO:0005623,GO:0005634,GO:0005654,GO:0005694,GO:0005719,GO:0005737,GO:0005794,GO:0005856,GO:0006139,GO:0006259,GO:0006308,GO:0006309,GO:0006323,GO:0006325,GO:0006333,GO:0006334,GO:0006725,GO:0006807,GO:0006915,GO:…	-	ko:K11275	-	-	-	-	ko00000,ko03036	-	-	-	Linker_histone
TRINITY_DN1035_c0_g1_2	42345.XP_008801294.1	5e-54	217.6	2CMND@1|root,2QQZ2@2759|Eukaryota,37KVH@33090|Viridiplantae,3G9P2@35493|Streptophyta,3KR7Y@4447|Liliopsida	2759|Eukaryota	-	-	-	-	-	-	-	-	-	-	-	-	-	-	-
TRINITY_DN6524_c0_g1_1	4537.OPUNC10G15010.1	9.9e-48	196.4	KOG0406@1|root,KOG0406@2759|Eukaryota,37P8V@33090|Viridiplantae,3GBW7@35493|Streptophyta,3KZCS@4447|Liliopsida,3I5FW@38820|Poales	2759|Eukaryota	O	Glutathione S-transferase, N-terminal domain	-	-	2.5.1.18	ko:K00799	ko00480,ko00980,ko00982,ko00983,ko01524,ko05200,ko05204,ko05225,ko05418,map00480,map00980,map00982,map00983,map01524,map05200,map05204,map05225,map05418	-	R03522,R07002,R07003,R07004,R07023,R07024,R07025,R07026,R07069,R07070,R07083,R07084,R07091,R07092,R07093,R07094,R07100,R07113,R07116,R08280,R09409,R11905	RC00004,RC00069,RC00840,RC00948,RC01704,RC01705,RC01706,RC01758,RC01759,RC01765,RC01767,RC01769,RC02243,RC02527,RC02939,RC02940,RC02942,RC02943,RC02944	ko00000,ko00001,ko01000,ko02000	1.A.12.2.2,1.A.12.3.2	-	-	GST_C,GST_C_2,GST_N,GST_N_3
TRINITY_DN2773_c0_g1_2	40148.OGLUM07G22520.1	4.9e-37	161.0	KOG3057@1|root,KOG3057@2759|Eukaryota,37VNC@33090|Viridiplantae,3GIVX@35493|Streptophyta,3KZU3@4447|Liliopsida,3IHP7@38820|Poales	2759|Eukaryota	C	Cytochrome oxidase c subunit VIb	COX6B1	GO:0003674,GO:0003824,GO:0004129,GO:0005215,GO:0005488,GO:0005507,GO:0005575,GO:0005622,GO:0005623,GO:0005737,GO:0005739,GO:0005740,GO:0005743,GO:0005746,GO:0005751,GO:0005758,GO:0006091,GO:0006810,GO:0006811,GO:0006812,GO:0006950,GO:0006970,GO:0006996,GO:0007005,GO:0008150,GO:0008152,GO:0008324,GO:0008535,GO:0009055,GO:0009507,GO:0009534,GO:0009535,GO:0009536,GO:0009579,GO:0009628,GO:0009651,GO:…	3.6.4.13	ko:K02267,ko:K08008,ko:K12818,ko:K17347	ko00190,ko01100,ko03040,ko04260,ko04380,ko04714,ko04932,ko04933,ko05010,ko05012,ko05016,ko05418,map00190,map01100,map03040,map04260,map04380,map04714,map04932,map04933,map05010,map05012,map05016,map05418	M00154	-	-	ko00000,ko00001,ko00002,ko01000,ko03041,ko04131,ko04147	3.D.4.11,3.D.4.8,5.B.1.1.3	-	-	COX6B
TRINITY_DN8598_c0_g1_1	981085.XP_010110389.1	5.2e-14	84.0	28N77@1|root,2QUSI@2759|Eukaryota,37SZF@33090|Viridiplantae,3GCN3@35493|Streptophyta,4JKZI@91835|fabids	2759|Eukaryota	S	Benzyl alcohol	-	-	2.3.1.196,2.3.1.232	ko:K19861	-	-	-	-	ko00000,ko01000	-	-	-	Transferase
TRINITY_DN100884_c2_g1_1	4530.OS12T0291733-00	1.6e-15	89.7	28XGE@1|root,2R49I@2759|Eukaryota,38573@33090|Viridiplantae,3GZJ2@35493|Streptophyta,3M7KZ@4447|Liliopsida,3IRG9@38820|Poales	2759|Eukaryota	-	-	-	-	-	-	-	-	-	-	-	-	-	-	-
TRINITY_DN1695_c0_g1_2	4558.Sb07g026560.2	3.1e-218	764.6	COG0545@1|root,KOG0543@2759|Eukaryota,37IRS@33090|Viridiplantae,3GDKB@35493|Streptophyta,3KRN3@4447|Liliopsida,3IDS6@38820|Poales	2759|Eukaryota	O	peptidylprolyl isomerase	-	GO:0000413,GO:0003674,GO:0003755,GO:0003824,GO:0005488,GO:0005527,GO:0005528,GO:0005575,GO:0005622,GO:0005623,GO:0005737,GO:0005773,GO:0006457,GO:0006464,GO:0006807,GO:0006950,GO:0008144,GO:0008150,GO:0008152,GO:0009266,GO:0009408,GO:0009628,GO:0009987,GO:0010286,GO:0016853,GO:0016859,GO:0018193,GO:0018208,GO:0019538,GO:0033554,GO:0034605,GO:0036211,GO:0043170,GO:0043226,GO:0043227,GO:0043229,GO:…	5.2.1.8	ko:K01802,ko:K09571	ko04915,map04915	-	-	-	ko00000,ko00001,ko01000,ko03110	-	-	-	FKBP_C,TPR_1,TPR_8
TRINITY_DN9132_c0_g2_1	13333.ERN04070	2.3e-118	432.2	28JTZ@1|root,2QS7X@2759|Eukaryota,37PVY@33090|Viridiplantae,3G7IH@35493|Streptophyta	2759|Eukaryota	S	ubiE/COQ5 methyltransferase family	-	-	-	-	-	-	-	-	-	-	-	-	Methyltransf_11
TRINITY_DN2468_c0_g1_1	3760.EMJ11131	6.4e-139	501.1	COG2124@1|root,KOG0156@2759|Eukaryota,37QSJ@33090|Viridiplantae,3G8WW@35493|Streptophyta,4JH5R@91835|fabids	2759|Eukaryota	Q	Belongs to the cytochrome P450 family	-	GO:0003674,GO:0003824,GO:0004497,GO:0005575,GO:0006629,GO:0006720,GO:0006721,GO:0008150,GO:0008152,GO:0008299,GO:0008610,GO:0009058,GO:0009403,GO:0009404,GO:0009987,GO:0016020,GO:0016101,GO:0016102,GO:0016114,GO:0016491,GO:0016705,GO:0016709,GO:0019748,GO:0036202,GO:0044237,GO:0044238,GO:0044249,GO:0044255,GO:0044550,GO:0051501,GO:0051502,GO:0052314,GO:0052315,GO:0055114,GO:0071704,GO:1901576	1.14.13.145,1.14.13.192,1.14.13.193	ko:K16084,ko:K20556,ko:K21718	ko00904,ko01110,map00904,map01110	-	R09866	RC00524	ko00000,ko00001,ko00199,ko01000	-	-	-	p450
TRINITY_DN17893_c0_g1_5	88036.EFJ38109	1.7e-92	346.3	28KW7@1|root,2QTCR@2759|Eukaryota,37PTH@33090|Viridiplantae,3GBY3@35493|Streptophyta	2759|Eukaryota	S	Hydroxyproline-rich glycoprotein family protein	-	-	-	-	-	-	-	-	-	-	-	-	-
TRINITY_DN2147_c0_g6_1	4006.Lus10033438	1.3e-21	110.2	COG5147@1|root,KOG0048@2759|Eukaryota,37TCT@33090|Viridiplantae,3GGD4@35493|Streptophyta,4JP5T@91835|fabids	2759|Eukaryota	K	Transcription factor	-	GO:0000981,GO:0000988,GO:0000989,GO:0001067,GO:0001076,GO:0001101,GO:0001134,GO:0001135,GO:0003674,GO:0003676,GO:0003677,GO:0003700,GO:0005488,GO:0005575,GO:0005622,GO:0005623,GO:0005634,GO:0006355,GO:0006357,GO:0008150,GO:0009314,GO:0009411,GO:0009416,GO:0009628,GO:0009719,GO:0009725,GO:0009751,GO:0009753,GO:0009889,GO:0009890,GO:0009892,GO:0009987,GO:0010033,GO:0010224,GO:0010468,GO:0010556,GO:…	-	ko:K09422	-	-	-	-	ko00000,ko03000	-	-	-	Myb_DNA-binding
TRINITY_DN2138_c0_g1_1	4432.XP_010253283.1	1.4e-08	66.2	COG5147@1|root,KOG0048@2759|Eukaryota,37UQN@33090|Viridiplantae,3GIJN@35493|Streptophyta	2759|Eukaryota	K	Transcription factor	-	-	-	ko:K09422,ko:K16166	ko04712,map04712	-	-	-	ko00000,ko00001,ko03000	-	-	-	Myb_DNA-binding
TRINITY_DN2138_c0_g1_2	28532.XP_010559129.1	6e-08	64.3	2CUCB@1|root,2S4DP@2759|Eukaryota,37W95@33090|Viridiplantae,3GK4B@35493|Streptophyta,3HV3V@3699|Brassicales	2759|Eukaryota	K	transcription factor	-	GO:0000981,GO:0000988,GO:0000989,GO:0001067,GO:0001076,GO:0001101,GO:0001134,GO:0001135,GO:0003674,GO:0003676,GO:0003677,GO:0003700,GO:0005488,GO:0005575,GO:0005622,GO:0005623,GO:0005634,GO:0006355,GO:0006357,GO:0007275,GO:0008150,GO:0008544,GO:0009653,GO:0009719,GO:0009725,GO:0009751,GO:0009753,GO:0009791,GO:0009888,GO:0009889,GO:0009913,GO:0009987,GO:0010016,GO:0010033,GO:0010061,GO:0010063,GO:…	-	ko:K09422	-	-	-	-	ko00000,ko03000	-	-	-	Myb_DNA-binding
TRINITY_DN6367_c0_g1_2	3218.PP1S145_142V6.1	4.7e-204	717.2	COG0126@1|root,KOG1367@2759|Eukaryota,37SKU@33090|Viridiplantae,3GP1B@35493|Streptophyta	2759|Eukaryota	G	Belongs to the phosphoglycerate kinase family	-	GO:0003674,GO:0003824,GO:0004672,GO:0005575,GO:0005576,GO:0005618,GO:0005622,GO:0005623,GO:0005634,GO:0005737,GO:0005739,GO:0005829,GO:0005975,GO:0006464,GO:0006468,GO:0006793,GO:0006796,GO:0006807,GO:0006950,GO:0008150,GO:0008152,GO:0009058,GO:0009266,GO:0009409,GO:0009507,GO:0009526,GO:0009532,GO:0009536,GO:0009570,GO:0009579,GO:0009628,GO:0009941,GO:0009987,GO:0010035,GO:0010038,GO:0010319,GO:…	2.7.2.3	ko:K00927	ko00010,ko00710,ko01100,ko01110,ko01120,ko01130,ko01200,ko01230,map00010,map00710,map01100,map01110,map01120,map01130,map01200,map01230	M00001,M00002,M00003,M00165,M00166,M00308,M00552	R01512	RC00002,RC00043	ko00000,ko00001,ko00002,ko01000,ko04147	-	-	-	Methyltransf_4,PGK
TRINITY_DN5967_c0_g2_1	29760.VIT_06s0080g00890.t01	1.4e-82	313.2	28YVZ@1|root,2R5Q5@2759|Eukaryota,37KX9@33090|Viridiplantae,3GAJM@35493|Streptophyta	2759|Eukaryota	-	-	-	-	-	-	-	-	-	-	-	-	-	-	-
TRINITY_DN11604_c0_g2_1	3847.GLYMA01G03820.1	8.8e-237	826.2	COG1012@1|root,KOG2450@2759|Eukaryota,37KEV@33090|Viridiplantae,3GBEC@35493|Streptophyta,4JJ9M@91835|fabids	2759|Eukaryota	C	Aldehyde dehydrogenase family	ALDH1A2	GO:0000003,GO:0000166,GO:0001101,GO:0001523,GO:0001568,GO:0001654,GO:0001655,GO:0001756,GO:0001758,GO:0001822,GO:0001889,GO:0001936,GO:0001944,GO:0001947,GO:0002009,GO:0002072,GO:0002138,GO:0002237,GO:0003002,GO:0003007,GO:0003008,GO:0003143,GO:0003674,GO:0003824,GO:0004028,GO:0004029,GO:0004030,GO:0004745,GO:0005096,GO:0005488,GO:0005497,GO:0005501,GO:0005515,GO:0005524,GO:0005575,GO:0005622,GO:…	1.2.1.3,1.2.1.36,1.2.1.5,1.2.1.68	ko:K00128,ko:K00129,ko:K07249,ko:K12355	ko00010,ko00053,ko00071,ko00280,ko00310,ko00330,ko00340,ko00350,ko00360,ko00380,ko00410,ko00561,ko00620,ko00625,ko00830,ko00903,ko00940,ko00980,ko00981,ko00982,ko01100,ko01110,ko01120,ko01130,ko05204,map00010,map00053,map00071,map00280,map00310,map00330,map00340,map00350,map00360,map00380,map00410,map00561,map00620,map00625,map00830,map00903,map00940,map00980,map00981,map00982,map01100,map01110,m…	M00135	R00264,R00631,R00710,R00711,R00904,R01752,R01986,R02123,R02536,R02537,R02549,R02678,R02695,R02697,R02940,R02957,R03283,R03300,R03302,R03869,R04065,R04506,R04882,R04883,R04888,R04889,R04891,R04892,R04903,R04996,R05050,R05237,R05238,R05286,R05700,R05701,R06366,R07104,R07441,R07442,R08146,R08282,R08283,R08307,R08385	RC00047,RC00071,RC00080,RC00186,RC00218,RC00242,RC00816,RC01500,RC01735	ko00000,ko00001,ko00002,ko01000	-	-	-	Aldedh
TRINITY_DN134_c0_g1_3	13333.ERN00657	8.7e-228	796.2	COG0438@1|root,KOG0853@2759|Eukaryota,37Q3U@33090|Viridiplantae,3G9HW@35493|Streptophyta	2759|Eukaryota	M	Sucrose-cleaving enzyme that provides UDP-glucose and fructose for various metabolic pathways	SUS1	GO:0000003,GO:0001101,GO:0001666,GO:0003006,GO:0003674,GO:0003824,GO:0005575,GO:0005622,GO:0005623,GO:0005737,GO:0005773,GO:0005829,GO:0005886,GO:0005911,GO:0005975,GO:0005976,GO:0005982,GO:0005984,GO:0005985,GO:0006073,GO:0006950,GO:0006970,GO:0007275,GO:0008150,GO:0008152,GO:0008194,GO:0009266,GO:0009311,GO:0009409,GO:0009413,GO:0009414,GO:0009415,GO:0009506,GO:0009628,GO:0009743,GO:0009744,GO:…	2.4.1.13	ko:K00695	ko00500,ko01100,map00500,map01100	-	R00806	RC00005,RC00028,RC02748	ko00000,ko00001,ko01000,ko01003	-	GT4	-	Glycos_transf_1,Sucrose_synth
TRINITY_DN16799_c0_g2_1	3760.EMJ22501	9.5e-184	650.2	COG1022@1|root,KOG1256@2759|Eukaryota,37QW0@33090|Viridiplantae,3GEUP@35493|Streptophyta,4JG3R@91835|fabids	2759|Eukaryota	I	acyl-activating enzyme 16	AAE15	GO:0003674,GO:0003824,GO:0005575,GO:0005622,GO:0005623,GO:0005737,GO:0006082,GO:0006629,GO:0006631,GO:0006633,GO:0008150,GO:0008152,GO:0008610,GO:0008922,GO:0009058,GO:0009507,GO:0009526,GO:0009536,GO:0009941,GO:0009987,GO:0015645,GO:0016053,GO:0016874,GO:0016877,GO:0016878,GO:0019752,GO:0030497,GO:0031967,GO:0031975,GO:0032787,GO:0043226,GO:0043227,GO:0043229,GO:0043231,GO:0043436,GO:0044237,GO:…	6.2.1.3	ko:K01897	ko00061,ko00071,ko01100,ko01212,ko02024,ko03320,ko04146,ko04216,ko04714,ko04920,map00061,map00071,map01100,map01212,map02024,map03320,map04146,map04216,map04714,map04920	M00086	R01280	RC00004,RC00014	ko00000,ko00001,ko00002,ko01000,ko01004,ko04147	4.C.1.1	-	-	AMP-binding
TRINITY_DN242_c1_g1_2	4555.Si032056m	6.7e-11	73.9	COG0515@1|root,2QQCZ@2759|Eukaryota,37PZK@33090|Viridiplantae,3GA01@35493|Streptophyta,3KSQA@4447|Liliopsida,3IAH9@38820|Poales	2759|Eukaryota	T	Carbohydrate-binding protein of the ER	-	-	2.7.11.1	ko:K04733	ko04010,ko04064,ko04620,ko04621,ko04624,ko04722,ko05133,ko05140,ko05142,ko05145,ko05152,ko05162,ko05164,map04010,map04064,map04620,map04621,map04624,map04722,map05133,map05140,map05142,map05145,map05152,map05162,map05164	M00686	-	-	ko00000,ko00001,ko00002,ko01000,ko01001	-	-	-	Malectin_like,Pkinase_Tyr
TRINITY_DN13758_c0_g1_1	218851.Aquca_034_00089.1	3.9e-114	418.7	2CMQT@1|root,2QRGZ@2759|Eukaryota,37PMJ@33090|Viridiplantae,3G99N@35493|Streptophyta	2759|Eukaryota	G	Belongs to the glycosyl hydrolase 17 family	-	GO:0000003,GO:0001871,GO:0003006,GO:0003674,GO:0003824,GO:0004553,GO:0005488,GO:0005575,GO:0005623,GO:0005886,GO:0007275,GO:0008150,GO:0009555,GO:0009653,GO:0009790,GO:0009791,GO:0009793,GO:0009987,GO:0010154,GO:0010208,GO:0010584,GO:0010927,GO:0016020,GO:0016043,GO:0016787,GO:0016798,GO:0022414,GO:0022607,GO:0030198,GO:0030246,GO:0030247,GO:0031224,GO:0031225,GO:0031226,GO:0032501,GO:0032502,GO:…	-	-	-	-	-	-	-	-	-	-	Glyco_hydro_17,X8
TRINITY_DN10883_c0_g1_1	88036.EFJ19377	1.4e-66	260.0	COG5531@1|root,KOG1946@2759|Eukaryota,37Q9W@33090|Viridiplantae,3GDB0@35493|Streptophyta	2759|Eukaryota	K	Upstream activation factor subunit	-	GO:0000120,GO:0000226,GO:0000278,GO:0000280,GO:0000500,GO:0005575,GO:0005622,GO:0005623,GO:0005634,GO:0005667,GO:0005730,GO:0006355,GO:0006356,GO:0006996,GO:0007010,GO:0007017,GO:0007049,GO:0007051,GO:0007052,GO:0008150,GO:0009889,GO:0009891,GO:0009893,GO:0009987,GO:0010468,GO:0010556,GO:0010557,GO:0010604,GO:0010628,GO:0016043,GO:0019219,GO:0019222,GO:0022402,GO:0022607,GO:0031323,GO:0031325,GO:…	2.3.2.27	ko:K15223,ko:K22381	-	-	-	-	ko00000,ko01000,ko03021,ko04121	-	-	-	DEK_C,SWIB
TRINITY_DN726_c1_g2_2	13333.ERN06434	2.6e-33	147.9	KOG3446@1|root,KOG3446@2759|Eukaryota,37VKE@33090|Viridiplantae,3GJRS@35493|Streptophyta	2759|Eukaryota	C	NADH dehydrogenase ubiquinone 1 alpha subcomplex subunit	NDUFA2	GO:0003674,GO:0003824,GO:0003954,GO:0005575,GO:0005622,GO:0005623,GO:0005737,GO:0005739,GO:0005740,GO:0005743,GO:0005746,GO:0005747,GO:0006091,GO:0006119,GO:0006120,GO:0006139,GO:0006163,GO:0006725,GO:0006753,GO:0006793,GO:0006796,GO:0006807,GO:0006996,GO:0007005,GO:0008137,GO:0008150,GO:0008152,GO:0009117,GO:0009123,GO:0009126,GO:0009141,GO:0009144,GO:0009150,GO:0009161,GO:0009167,GO:0009199,GO:…	-	ko:K03946	ko00190,ko01100,ko04714,ko04723,ko04932,ko05010,ko05012,ko05016,map00190,map01100,map04714,map04723,map04932,map05010,map05012,map05016	M00146	-	-	ko00000,ko00001,ko00002	3.D.1.6	-	-	L51_S25_CI-B8
TRINITY_DN14221_c0_g2_1	3988.XP_002513793.1	1.9e-25	122.1	COG3703@1|root,KOG3182@2759|Eukaryota,37SVU@33090|Viridiplantae,3GA9U@35493|Streptophyta,4JFVR@91835|fabids	2759|Eukaryota	P	Catalyzes the formation of 5-oxoproline from gamma- glutamyl dipeptides and plays a significant role in glutathione (GSH) homeostasis	-	GO:0003674,GO:0003824,GO:0003839,GO:0005575,GO:0005622,GO:0005623,GO:0005634,GO:0005737,GO:0005829,GO:0006518,GO:0006575,GO:0006749,GO:0006751,GO:0006790,GO:0006807,GO:0008150,GO:0008152,GO:0009056,GO:0009636,GO:0009987,GO:0016603,GO:0016740,GO:0016746,GO:0016755,GO:0016829,GO:0016840,GO:0016842,GO:0034641,GO:0042219,GO:0042221,GO:0043171,GO:0043226,GO:0043227,GO:0043229,GO:0043231,GO:0043603,GO:…	-	ko:K07232	-	-	-	-	ko00000	-	-	-	ChaC
TRINITY_DN11181_c0_g1_1	4432.XP_010278982.1	1.2e-66	260.4	KOG4599@1|root,KOG4599@2759|Eukaryota,37IXN@33090|Viridiplantae,3G9WH@35493|Streptophyta	2759|Eukaryota	J	Mog1 PsbP DUF1795-like photosystem II reaction center PsbP family protein	MRPL45	GO:0000313,GO:0000315,GO:0003674,GO:0003735,GO:0005198,GO:0005575,GO:0005622,GO:0005623,GO:0005737,GO:0005739,GO:0005740,GO:0005743,GO:0005759,GO:0005761,GO:0005762,GO:0005840,GO:0006412,GO:0006414,GO:0006415,GO:0006518,GO:0006807,GO:0008150,GO:0008152,GO:0009058,GO:0009059,GO:0009987,GO:0010467,GO:0015934,GO:0016020,GO:0016043,GO:0019538,GO:0019866,GO:0022411,GO:0031090,GO:0031966,GO:0031967,GO:…	-	ko:K17426	-	-	-	-	br01610,ko00000,ko03011	-	-	-	PsbP,Tim44
TRINITY_DN14351_c0_g1_1	57918.XP_004309528.1	6.7e-24	116.7	COG1062@1|root,KOG0022@2759|Eukaryota,37K00@33090|Viridiplantae,3GGQN@35493|Streptophyta,4JGZ9@91835|fabids	2759|Eukaryota	Q	Alcohol dehydrogenase-like	-	-	1.1.1.1,1.1.1.284	ko:K00001,ko:K00121,ko:K13980,ko:K18857	ko00010,ko00071,ko00350,ko00592,ko00625,ko00626,ko00680,ko00830,ko00980,ko00982,ko01100,ko01110,ko01120,ko01130,ko01200,ko01220,ko05204,map00010,map00071,map00350,map00592,map00625,map00626,map00680,map00830,map00980,map00982,map01100,map01110,map01120,map01130,map01200,map01220,map05204	-	R00623,R00754,R02124,R04805,R04880,R05233,R05234,R06917,R06927,R06983,R07105,R08281,R08306,R08310,R10783	RC00050,RC00087,RC00088,RC00099,RC00116,RC00649,RC01715,RC01734,RC02273	ko00000,ko00001,ko01000	-	-	-	ADH_N,ADH_zinc_N
TRINITY_DN15107_c0_g2_1	42345.XP_008801055.1	3.2e-216	758.1	COG0405@1|root,KOG2410@2759|Eukaryota,37HV8@33090|Viridiplantae,3G7AM@35493|Streptophyta,3KQ4Q@4447|Liliopsida	2759|Eukaryota	E	Gamma-glutamyltranspeptidase	GGT3	GO:0000322,GO:0000323,GO:0000324,GO:0003674,GO:0003824,GO:0005575,GO:0005576,GO:0005618,GO:0005622,GO:0005623,GO:0005737,GO:0005773,GO:0005886,GO:0005911,GO:0006508,GO:0006518,GO:0006575,GO:0006749,GO:0006751,GO:0006790,GO:0006805,GO:0006807,GO:0006810,GO:0006811,GO:0006820,GO:0006857,GO:0006950,GO:0006979,GO:0008150,GO:0008152,GO:0008233,GO:0008238,GO:0008242,GO:0009056,GO:0009410,GO:0009505,GO:…	2.3.2.2,3.4.19.13,3.4.19.14	ko:K00681,ko:K18592	ko00430,ko00460,ko00480,ko00590,ko01100,map00430,map00460,map00480,map00590,map01100	-	R00494,R01262,R01687,R03867,R03916,R03970,R03971,R04935,R09875	RC00064,RC00090,RC00096	ko00000,ko00001,ko01000,ko01002,ko04090	-	-	-	G_glu_transpept
TRINITY_DN17893_c0_g2_1	88036.EFJ38109	3.5e-85	322.0	28KW7@1|root,2QTCR@2759|Eukaryota,37PTH@33090|Viridiplantae,3GBY3@35493|Streptophyta	2759|Eukaryota	S	Hydroxyproline-rich glycoprotein family protein	-	-	-	-	-	-	-	-	-	-	-	-	-
TRINITY_DN5097_c1_g1_2	4513.MLOC_7482.1	1.4e-164	586.6	COG3104@1|root,KOG1237@2759|Eukaryota,37P8K@33090|Viridiplantae,3GDCW@35493|Streptophyta,3M4UB@4447|Liliopsida,3I6QU@38820|Poales	2759|Eukaryota	E	POT family	-	GO:0003674,GO:0005215,GO:0005575,GO:0005622,GO:0005623,GO:0005737,GO:0005794,GO:0005886,GO:0005911,GO:0006810,GO:0006811,GO:0006812,GO:0006820,GO:0008150,GO:0008324,GO:0008509,GO:0008514,GO:0009506,GO:0009628,GO:0010232,GO:0010233,GO:0012505,GO:0015075,GO:0015077,GO:0015078,GO:0015103,GO:0015112,GO:0015291,GO:0015293,GO:0015294,GO:0015295,GO:0015318,GO:0015672,GO:0015698,GO:0015706,GO:0015711,GO:…	-	ko:K14638	-	-	-	-	ko00000,ko02000	2.A.17.3	-	-	PTR2
TRINITY_DN34602_c0_g2_1	42345.XP_008795381.1	2.1e-60	239.6	28IAQ@1|root,2QQM6@2759|Eukaryota,37SJS@33090|Viridiplantae,3GG2S@35493|Streptophyta,3KQ6G@4447|Liliopsida	2759|Eukaryota	S	Cofactor assembly of complex C subunit B, CCB2/CCB4	-	GO:0005575,GO:0005622,GO:0005623,GO:0005737,GO:0008150,GO:0009507,GO:0009536,GO:0009987,GO:0010190,GO:0016043,GO:0017004,GO:0022607,GO:0034622,GO:0043226,GO:0043227,GO:0043229,GO:0043231,GO:0043933,GO:0044085,GO:0044424,GO:0044444,GO:0044464,GO:0065003,GO:0071840	-	-	-	-	-	-	-	-	-	-	CCB2_CCB4
TRINITY_DN370_c1_g1_3	13333.ERM99187	2e-135	488.8	COG1231@1|root,KOG0029@2759|Eukaryota,37SSB@33090|Viridiplantae,3GECY@35493|Streptophyta	2759|Eukaryota	Q	Polyamine oxidase	-	GO:0003674,GO:0003824,GO:0005575,GO:0005622,GO:0005623,GO:0005737,GO:0005777,GO:0006576,GO:0006595,GO:0006598,GO:0006807,GO:0008150,GO:0008152,GO:0009056,GO:0009308,GO:0009310,GO:0009987,GO:0016491,GO:0016645,GO:0016647,GO:0034641,GO:0042402,GO:0042579,GO:0043226,GO:0043227,GO:0043229,GO:0043231,GO:0044106,GO:0044237,GO:0044424,GO:0044444,GO:0044464,GO:0046592,GO:0055114,GO:0071704,GO:1901564,GO:…	1.5.3.17	ko:K17839	ko00330,ko00410,map00330,map00410	-	R09076,R09077	RC00053,RC00225	ko00000,ko00001,ko01000	-	-	-	Amino_oxidase
TRINITY_DN370_c1_g1_4	218851.Aquca_017_00665.1	2.4e-61	241.9	COG1231@1|root,KOG0029@2759|Eukaryota,37SSB@33090|Viridiplantae,3GECY@35493|Streptophyta	2759|Eukaryota	Q	Polyamine oxidase	-	GO:0003674,GO:0003824,GO:0005575,GO:0005622,GO:0005623,GO:0005737,GO:0005777,GO:0006576,GO:0006595,GO:0006598,GO:0006807,GO:0008150,GO:0008152,GO:0009056,GO:0009308,GO:0009310,GO:0009987,GO:0016491,GO:0016645,GO:0016647,GO:0034641,GO:0042402,GO:0042579,GO:0043226,GO:0043227,GO:0043229,GO:0043231,GO:0044106,GO:0044237,GO:0044424,GO:0044444,GO:0044464,GO:0046592,GO:0055114,GO:0071704,GO:1901564,GO:…	1.5.3.17	ko:K17839	ko00330,ko00410,map00330,map00410	-	R09076,R09077	RC00053,RC00225	ko00000,ko00001,ko01000	-	-	-	Amino_oxidase
TRINITY_DN6173_c0_g1_3	42345.XP_008804150.1	1.8e-17	95.9	28KMJ@1|root,2QT2Y@2759|Eukaryota,37RQB@33090|Viridiplantae,3GG7J@35493|Streptophyta,3KQD5@4447|Liliopsida	2759|Eukaryota	-	-	-	-	-	-	-	-	-	-	-	-	-	-	-
TRINITY_DN6173_c0_g1_4	13333.ERM95559	1.9e-74	286.2	28KMJ@1|root,2QT2Y@2759|Eukaryota,37RQB@33090|Viridiplantae,3GG7J@35493|Streptophyta	2759|Eukaryota	-	-	-	-	-	-	-	-	-	-	-	-	-	-	-
TRINITY_DN8050_c0_g2_1	4565.Traes_5AL_72A928516.1	3.3e-10	70.5	COG5133@1|root,KOG3381@2759|Eukaryota,37TX9@33090|Viridiplantae,3G8VC@35493|Streptophyta,3KNGE@4447|Liliopsida,3I986@38820|Poales	2759|Eukaryota	S	MIP18 family protein At1g68310-like	-	GO:0006790,GO:0008150,GO:0008152,GO:0009987,GO:0016043,GO:0016226,GO:0022607,GO:0031163,GO:0044085,GO:0044237,GO:0051186,GO:0071840	-	-	-	-	-	-	-	-	-	-	FeS_assembly_P
TRINITY_DN8050_c0_g2_2	29760.VIT_04s0023g01730.t01	1.1e-14	85.1	COG5133@1|root,KOG3381@2759|Eukaryota,37TX9@33090|Viridiplantae,3G8VC@35493|Streptophyta	2759|Eukaryota	S	MIP18 family protein At1g68310-like	-	GO:0006790,GO:0008150,GO:0008152,GO:0009987,GO:0016043,GO:0016226,GO:0022607,GO:0031163,GO:0044085,GO:0044237,GO:0051186,GO:0071840	-	-	-	-	-	-	-	-	-	-	FeS_assembly_P
TRINITY_DN82281_c0_g1_2	13333.ERM94143	4.3e-36	157.5	COG0071@1|root,KOG0710@2759|Eukaryota,37V1S@33090|Viridiplantae,3GJ7W@35493|Streptophyta	2759|Eukaryota	O	Belongs to the small heat shock protein (HSP20) family	-	GO:0000302,GO:0005575,GO:0005622,GO:0005623,GO:0005737,GO:0005777,GO:0005782,GO:0006457,GO:0006950,GO:0006979,GO:0008150,GO:0009266,GO:0009408,GO:0009628,GO:0009987,GO:0031907,GO:0031974,GO:0042221,GO:0042579,GO:0043226,GO:0043227,GO:0043229,GO:0043231,GO:0043233,GO:0044422,GO:0044424,GO:0044438,GO:0044439,GO:0044444,GO:0044446,GO:0044464,GO:0050896,GO:0070013,GO:1901700	-	ko:K13993	ko04141,map04141	-	-	-	ko00000,ko00001,ko03110	-	-	-	HSP20
TRINITY_DN25294_c0_g1_1	3649.evm.model.supercontig_856.1	3.5e-199	701.4	COG0318@1|root,KOG1176@2759|Eukaryota,37NTI@33090|Viridiplantae,3G7BK@35493|Streptophyta,3HZT2@3699|Brassicales	2759|Eukaryota	I	acyl-activating enzyme	-	GO:0003674,GO:0003824,GO:0005575,GO:0005622,GO:0005623,GO:0005737,GO:0005777,GO:0006082,GO:0006629,GO:0006631,GO:0006790,GO:0006807,GO:0008150,GO:0008152,GO:0009058,GO:0009987,GO:0016143,GO:0016144,GO:0016405,GO:0016874,GO:0016877,GO:0016878,GO:0018858,GO:0019605,GO:0019748,GO:0019752,GO:0019757,GO:0019758,GO:0019760,GO:0019761,GO:0032787,GO:0042579,GO:0043226,GO:0043227,GO:0043229,GO:0043231,GO:…	3.2.1.4	ko:K01179	ko00500,ko01100,map00500,map01100	-	R06200,R11307,R11308	-	ko00000,ko00001,ko01000	-	GH5,GH9	-	AMP-binding,AMP-binding_C
TRINITY_DN1203_c0_g2_1	13333.ERN18594	1.6e-146	526.2	KOG4748@1|root,KOG4748@2759|Eukaryota,37J8H@33090|Viridiplantae,3GFYT@35493|Streptophyta	2759|Eukaryota	GM	Galactosyl transferase GMA12 MNN10 family protein	MNN10	GO:0000003,GO:0000009,GO:0000030,GO:0000032,GO:0000136,GO:0000137,GO:0000139,GO:0000271,GO:0000278,GO:0000281,GO:0000910,GO:0000917,GO:0003006,GO:0003674,GO:0003824,GO:0005575,GO:0005622,GO:0005623,GO:0005737,GO:0005768,GO:0005783,GO:0005794,GO:0005795,GO:0005802,GO:0005975,GO:0005976,GO:0006056,GO:0006057,GO:0006080,GO:0006464,GO:0006486,GO:0006487,GO:0006807,GO:0007049,GO:0007275,GO:0008150,GO:…	2.4.2.39	ko:K05531,ko:K08238	ko00513,ko01100,map00513,map01100	M00074	-	-	ko00000,ko00001,ko00002,ko01000,ko01003	-	GT34	-	Glyco_transf_34
TRINITY_DN218784_c0_g1_3	42345.XP_008792741.1	4.9e-140	505.0	2CN71@1|root,2QUA6@2759|Eukaryota,37QPJ@33090|Viridiplantae,3GBFU@35493|Streptophyta,3KS3X@4447|Liliopsida	2759|Eukaryota	S	NYN domain	-	-	-	-	-	-	-	-	-	-	-	-	NYN,OST-HTH
TRINITY_DN1126_c0_g2_1	4432.XP_010277584.1	3.5e-85	322.4	2CNE6@1|root,2QVKD@2759|Eukaryota,38A0H@33090|Viridiplantae,3GXAV@35493|Streptophyta	2759|Eukaryota	E	Plant lipoxygenase may be involved in a number of diverse aspects of plant physiology including growth and development, pest resistance, and senescence or responses to wounding	ALOX15B	GO:0000003,GO:0001655,GO:0001676,GO:0001817,GO:0001819,GO:0002791,GO:0002793,GO:0003006,GO:0003674,GO:0003824,GO:0005488,GO:0005506,GO:0005509,GO:0005575,GO:0005622,GO:0005623,GO:0005634,GO:0005737,GO:0005829,GO:0005856,GO:0005886,GO:0006082,GO:0006629,GO:0006631,GO:0006633,GO:0006636,GO:0006690,GO:0006915,GO:0007275,GO:0008150,GO:0008152,GO:0008219,GO:0008285,GO:0008610,GO:0009058,GO:0009507,GO:…	1.13.11.12,1.13.11.33,1.13.11.58,4.2.1.152,5.4.4.7	ko:K00454,ko:K08022,ko:K15718,ko:K18684	ko00590,ko00591,ko00592,ko01100,ko01110,ko04726,map00590,map00591,map00592,map01100,map01110,map04726	M00113	R01593,R03626,R07053,R07057,R07864,R07869,R10761,R10766	RC00561	ko00000,ko00001,ko00002,ko01000	-	-	-	Lipoxygenase,PLAT
TRINITY_DN1452_c0_g6_2	4641.GSMUA_Achr5P01200_001	6.7e-49	200.3	COG0633@1|root,2RXFZ@2759|Eukaryota,37TYQ@33090|Viridiplantae,3GYZ8@35493|Streptophyta	2759|Eukaryota	C	Ferredoxins are iron-sulfur proteins that transfer electrons in a wide variety of metabolic reactions	-	GO:0003674,GO:0003824,GO:0005488,GO:0005575,GO:0005622,GO:0005623,GO:0005737,GO:0006091,GO:0006124,GO:0006807,GO:0008150,GO:0008152,GO:0009055,GO:0009314,GO:0009416,GO:0009507,GO:0009532,GO:0009536,GO:0009570,GO:0009628,GO:0009642,GO:0009643,GO:0009767,GO:0009987,GO:0015979,GO:0016491,GO:0019538,GO:0019684,GO:0022900,GO:0043170,GO:0043226,GO:0043227,GO:0043229,GO:0043231,GO:0044237,GO:0044238,GO:…	-	ko:K02639	ko00195,map00195	-	-	-	ko00000,ko00001,ko00194	-	-	-	Fer2
TRINITY_DN17219_c0_g1_1	3885.XP_007138835.1	1.6e-19	101.7	28U8Y@1|root,2R0ZN@2759|Eukaryota,37I49@33090|Viridiplantae,3G99V@35493|Streptophyta,4JG7M@91835|fabids	2759|Eukaryota	S	PLATZ transcription factor	-	-	-	-	-	-	-	-	-	-	-	-	PLATZ
TRINITY_DN20_c0_g1_4	4432.XP_010273849.1	4.1e-151	541.6	28K4X@1|root,2QRJ5@2759|Eukaryota,37HWU@33090|Viridiplantae,3GB2A@35493|Streptophyta	2759|Eukaryota	S	Protein trichome birefringence-like	-	GO:0003674,GO:0003824,GO:0005575,GO:0005622,GO:0005623,GO:0005737,GO:0005768,GO:0005794,GO:0005802,GO:0008150,GO:0008374,GO:0009987,GO:0012505,GO:0016407,GO:0016413,GO:0016740,GO:0016746,GO:0016747,GO:0031410,GO:0031982,GO:0031984,GO:0043226,GO:0043227,GO:0043229,GO:0043231,GO:0044422,GO:0044424,GO:0044431,GO:0044444,GO:0044446,GO:0044464,GO:0071554,GO:0097708,GO:0098791	-	-	-	-	-	-	-	-	-	-	PC-Esterase,PMR5N
TRINITY_DN11258_c0_g1_2	981085.XP_010107079.1	3.5e-62	245.7	28K72@1|root,2RBN6@2759|Eukaryota,37K1I@33090|Viridiplantae,3GXNM@35493|Streptophyta,4JW64@91835|fabids	2759|Eukaryota	S	GDSL-like Lipase/Acylhydrolase	-	GO:0003674,GO:0003824,GO:0016298,GO:0016787,GO:0016788	-	-	-	-	-	-	-	-	-	-	Lipase_GDSL
TRINITY_DN31073_c0_g1_2	42345.XP_008786997.1	4.6e-81	307.4	COG0503@1|root,KOG1712@2759|Eukaryota,37Q7A@33090|Viridiplantae,3GEX4@35493|Streptophyta,3KWST@4447|Liliopsida	2759|Eukaryota	F	Adenine phosphoribosyltransferase 1	-	GO:0003674,GO:0003824,GO:0003999,GO:0005575,GO:0005622,GO:0005623,GO:0005737,GO:0006139,GO:0006163,GO:0006164,GO:0006167,GO:0006725,GO:0006753,GO:0006793,GO:0006796,GO:0006807,GO:0008150,GO:0008152,GO:0009058,GO:0009117,GO:0009123,GO:0009124,GO:0009126,GO:0009127,GO:0009150,GO:0009152,GO:0009156,GO:0009161,GO:0009165,GO:0009167,GO:0009168,GO:0009259,GO:0009260,GO:0009308,GO:0009507,GO:0009536,GO:…	2.4.2.7	ko:K00759	ko00230,ko01100,map00230,map01100	-	R00190,R01229,R04378	RC00063	ko00000,ko00001,ko01000,ko04147	-	-	-	Pribosyltran
TRINITY_DN246114_c0_g1_1	77586.LPERR07G03830.1	8.2e-13	79.0	KOG0406@1|root,KOG0406@2759|Eukaryota,386Z5@33090|Viridiplantae,3GUWH@35493|Streptophyta,3M2GS@4447|Liliopsida,3I72G@38820|Poales	2759|Eukaryota	O	Glutathione S-transferase, N-terminal domain	-	-	2.5.1.18	ko:K00799	ko00480,ko00980,ko00982,ko00983,ko01524,ko05200,ko05204,ko05225,ko05418,map00480,map00980,map00982,map00983,map01524,map05200,map05204,map05225,map05418	-	R03522,R07002,R07003,R07004,R07023,R07024,R07025,R07026,R07069,R07070,R07083,R07084,R07091,R07092,R07093,R07094,R07100,R07113,R07116,R08280,R09409,R11905	RC00004,RC00069,RC00840,RC00948,RC01704,RC01705,RC01706,RC01758,RC01759,RC01765,RC01767,RC01769,RC02243,RC02527,RC02939,RC02940,RC02942,RC02943,RC02944	ko00000,ko00001,ko01000,ko02000	1.A.12.2.2,1.A.12.3.2	-	-	GST_C_2,GST_N,GST_N_3
TRINITY_DN67870_c0_g3_1	4098.XP_009587678.1	4.2e-45	187.6	2C4CF@1|root,2RXG7@2759|Eukaryota,37UP2@33090|Viridiplantae,3GI3X@35493|Streptophyta,44N4B@71274|asterids	2759|Eukaryota	S	Protein of unknown function, DUF538	-	-	-	-	-	-	-	-	-	-	-	-	DUF538
TRINITY_DN10115_c0_g1_1	3847.GLYMA05G08060.4	3.6e-99	368.6	COG3884@1|root,2QQHW@2759|Eukaryota,37I5Y@33090|Viridiplantae,3G74Z@35493|Streptophyta,4JE9A@91835|fabids	2759|Eukaryota	I	Plays an essential role in chain termination during de novo fatty acid synthesis	FATB	GO:0000036,GO:0003674,GO:0003824,GO:0004312,GO:0005488,GO:0005575,GO:0005622,GO:0005623,GO:0005737,GO:0006082,GO:0006629,GO:0006631,GO:0006633,GO:0008150,GO:0008152,GO:0008610,GO:0009058,GO:0009507,GO:0009536,GO:0009987,GO:0016053,GO:0016297,GO:0016740,GO:0016746,GO:0016747,GO:0016787,GO:0016788,GO:0016790,GO:0019752,GO:0032787,GO:0043226,GO:0043227,GO:0043229,GO:0043231,GO:0043436,GO:0044237,GO:…	3.1.2.14,3.1.2.21	ko:K10781	ko00061,ko01100,ko01212,map00061,map01100,map01212	-	R01706,R04014,R08157,R08158,R08159	RC00014,RC00039	ko00000,ko00001,ko01000,ko01004	-	-	-	Acyl-ACP_TE,Acyl-thio_N
TRINITY_DN1970_c0_g2_4	29760.VIT_11s0118g00760.t01	4e-36	159.5	KOG0800@1|root,KOG0800@2759|Eukaryota,37QJP@33090|Viridiplantae,3GD9Y@35493|Streptophyta	2759|Eukaryota	O	Ring finger protein	-	GO:0000578,GO:0003674,GO:0003824,GO:0004842,GO:0005488,GO:0005515,GO:0005575,GO:0005622,GO:0005623,GO:0005634,GO:0006464,GO:0006508,GO:0006511,GO:0006807,GO:0007275,GO:0007389,GO:0008134,GO:0008150,GO:0008152,GO:0009056,GO:0009057,GO:0009790,GO:0009798,GO:0009880,GO:0009987,GO:0016567,GO:0016740,GO:0019538,GO:0019787,GO:0019941,GO:0030163,GO:0032446,GO:0032501,GO:0032502,GO:0036211,GO:0042802,GO:…	2.3.2.27	ko:K16271	-	-	-	-	ko00000,ko01000,ko04121	-	-	-	zf-RING_11,zf-RING_2
TRINITY_DN3169_c0_g2_1	42345.XP_008802807.1	2.1e-270	937.9	COG0459@1|root,KOG0360@2759|Eukaryota,37KY6@33090|Viridiplantae,3GFA2@35493|Streptophyta,3KUMD@4447|Liliopsida	2759|Eukaryota	O	assists the folding of proteins upon ATP hydrolysis	TCP1	GO:0000003,GO:0000166,GO:0000228,GO:0000242,GO:0000785,GO:0000790,GO:0000792,GO:0001669,GO:0002064,GO:0002065,GO:0002066,GO:0002199,GO:0003006,GO:0003674,GO:0005488,GO:0005515,GO:0005524,GO:0005575,GO:0005622,GO:0005623,GO:0005634,GO:0005694,GO:0005720,GO:0005737,GO:0005794,GO:0005813,GO:0005815,GO:0005829,GO:0005832,GO:0005856,GO:0005874,GO:0005886,GO:0006403,GO:0006457,GO:0006458,GO:0006810,GO:…	-	ko:K09493	-	-	-	-	ko00000,ko03036,ko03110,ko04147	-	-	-	Cpn60_TCP1
TRINITY_DN13758_c0_g2_2	218851.Aquca_034_00089.1	3.9e-114	418.7	2CMQT@1|root,2QRGZ@2759|Eukaryota,37PMJ@33090|Viridiplantae,3G99N@35493|Streptophyta	2759|Eukaryota	G	Belongs to the glycosyl hydrolase 17 family	-	GO:0000003,GO:0001871,GO:0003006,GO:0003674,GO:0003824,GO:0004553,GO:0005488,GO:0005575,GO:0005623,GO:0005886,GO:0007275,GO:0008150,GO:0009555,GO:0009653,GO:0009790,GO:0009791,GO:0009793,GO:0009987,GO:0010154,GO:0010208,GO:0010584,GO:0010927,GO:0016020,GO:0016043,GO:0016787,GO:0016798,GO:0022414,GO:0022607,GO:0030198,GO:0030246,GO:0030247,GO:0031224,GO:0031225,GO:0031226,GO:0032501,GO:0032502,GO:…	-	-	-	-	-	-	-	-	-	-	Glyco_hydro_17,X8
TRINITY_DN11524_c0_g1_1	2711.XP_006466060.1	0.0	1603.2	COG1132@1|root,KOG0054@2759|Eukaryota,37PPY@33090|Viridiplantae,3GB00@35493|Streptophyta	2759|Eukaryota	Q	ABC transporter C family member	-	GO:0000325,GO:0003674,GO:0003824,GO:0005215,GO:0005575,GO:0005622,GO:0005623,GO:0005737,GO:0005773,GO:0005774,GO:0006810,GO:0008150,GO:0015399,GO:0015405,GO:0016020,GO:0016462,GO:0016787,GO:0016817,GO:0016818,GO:0016887,GO:0017111,GO:0022804,GO:0022857,GO:0031090,GO:0042623,GO:0042626,GO:0043226,GO:0043227,GO:0043229,GO:0043231,GO:0043492,GO:0044422,GO:0044424,GO:0044437,GO:0044444,GO:0044446,GO:…	-	ko:K05666,ko:K05670	ko01523,ko01524,ko02010,ko04976,map01523,map01524,map02010,map04976	-	-	-	ko00000,ko00001,ko02000	3.A.1.208,3.A.1.208.2	-	-	ABC_membrane,ABC_tran
TRINITY_DN15644_c0_g1_1	225117.XP_009369930.1	4.4e-10	72.0	KOG1339@1|root,KOG1339@2759|Eukaryota,37QU9@33090|Viridiplantae,3GEW8@35493|Streptophyta	2759|Eukaryota	O	Belongs to the peptidase A1 family	pepA	GO:0003674,GO:0003824,GO:0004175,GO:0004190,GO:0005575,GO:0005576,GO:0006508,GO:0006807,GO:0008150,GO:0008152,GO:0008233,GO:0009056,GO:0009057,GO:0016787,GO:0019538,GO:0030163,GO:0043170,GO:0044238,GO:0070001,GO:0070011,GO:0071704,GO:0140096,GO:1901564,GO:1901565,GO:1901575	3.4.23.18,3.4.23.25,3.4.23.5	ko:K01379,ko:K01381,ko:K06004	ko04071,ko04138,ko04140,ko04142,ko04210,ko04915,ko05152,map04071,map04138,map04140,map04142,map04210,map04915,map05152	-	-	-	ko00000,ko00001,ko01000,ko01002,ko04147	-	-	-	Asp,TAXi_C,TAXi_N
TRINITY_DN30114_c0_g1_1	29730.Gorai.004G274100.1	2.5e-32	145.2	KOG1414@1|root,KOG1414@2759|Eukaryota,37U6R@33090|Viridiplantae,3GJ08@35493|Streptophyta	2759|Eukaryota	K	transcription factor	HY5	GO:0000003,GO:0000018,GO:0000122,GO:0000165,GO:0000228,GO:0000280,GO:0000785,GO:0000790,GO:0000976,GO:0000977,GO:0000978,GO:0000981,GO:0000982,GO:0000987,GO:0001012,GO:0001067,GO:0001077,GO:0001101,GO:0001228,GO:0003674,GO:0003676,GO:0003677,GO:0003690,GO:0003700,GO:0003723,GO:0005488,GO:0005575,GO:0005622,GO:0005623,GO:0005634,GO:0005667,GO:0005694,GO:0006139,GO:0006259,GO:0006310,GO:0006323,GO:…	-	ko:K09051,ko:K16241	ko04011,ko04712,map04011,map04712	-	-	-	ko00000,ko00001,ko03000	-	-	-	Aft1_HRA,Aft1_HRR,Aft1_OSA,bZIP_1
TRINITY_DN5400_c1_g1_1	4530.OS12T0629600-00	2.4e-53	215.3	2CM7G@1|root,2QPIR@2759|Eukaryota,384BD@33090|Viridiplantae,3GSAY@35493|Streptophyta,3KZDG@4447|Liliopsida,3IHCI@38820|Poales	2759|Eukaryota	O	thaumatin-like protein	-	-	-	-	-	-	-	-	-	-	-	-	Thaumatin
TRINITY_DN6175_c0_g1_1	42345.XP_008791333.1	3.6e-32	145.2	28JV1@1|root,2QS92@2759|Eukaryota,37HTH@33090|Viridiplantae,3GBUS@35493|Streptophyta,3KSU0@4447|Liliopsida	2759|Eukaryota	S	Myelodysplasia-myeloid leukemia factor 1-interacting protein	-	-	-	ko:K15622	ko05202,map05202	-	-	-	ko00000,ko00001	-	-	-	Mlf1IP
TRINITY_DN3_c0_g2_1	13333.ERM96611	3.3e-259	901.7	COG5078@1|root,KOG0895@2759|Eukaryota,37MBA@33090|Viridiplantae,3GDBW@35493|Streptophyta	2759|Eukaryota	O	Belongs to the ubiquitin-conjugating enzyme family	UBC23	GO:0003674,GO:0003824,GO:0004842,GO:0005488,GO:0005515,GO:0005575,GO:0005622,GO:0005623,GO:0005737,GO:0005829,GO:0006464,GO:0006807,GO:0008150,GO:0008152,GO:0009987,GO:0016567,GO:0016740,GO:0019538,GO:0019787,GO:0019899,GO:0031625,GO:0032446,GO:0036211,GO:0043170,GO:0043412,GO:0044237,GO:0044238,GO:0044260,GO:0044267,GO:0044389,GO:0044424,GO:0044444,GO:0044464,GO:0061630,GO:0061659,GO:0070647,GO:…	2.3.2.24	ko:K10581	ko04120,map04120	-	-	-	ko00000,ko00001,ko01000,ko04121	-	-	-	UQ_con
TRINITY_DN5783_c0_g1_1	13333.ERN05752	2.7e-98	366.7	28MVA@1|root,2QUDM@2759|Eukaryota,37J7K@33090|Viridiplantae,3GDT1@35493|Streptophyta	2759|Eukaryota	K	transcription factor	-	GO:0003674,GO:0003676,GO:0003677,GO:0003700,GO:0005488,GO:0006139,GO:0006351,GO:0006355,GO:0006725,GO:0006807,GO:0008150,GO:0008152,GO:0009058,GO:0009059,GO:0009889,GO:0009987,GO:0010467,GO:0010468,GO:0010556,GO:0016070,GO:0018130,GO:0019219,GO:0019222,GO:0019438,GO:0031323,GO:0031326,GO:0032774,GO:0034641,GO:0034645,GO:0034654,GO:0043170,GO:0043565,GO:0044237,GO:0044238,GO:0044249,GO:0044260,GO:…	-	-	-	-	-	-	-	-	-	-	HLH
TRINITY_DN72376_c0_g2_1	4432.XP_010251266.1	1.7e-116	426.0	COG0847@1|root,KOG2249@2759|Eukaryota,37KIS@33090|Viridiplantae,3GBXD@35493|Streptophyta	2759|Eukaryota	L	RNA exonuclease	-	GO:0000027,GO:0003674,GO:0003824,GO:0004518,GO:0004527,GO:0006139,GO:0006364,GO:0006396,GO:0006725,GO:0006807,GO:0006996,GO:0008150,GO:0008152,GO:0008408,GO:0009987,GO:0010467,GO:0016043,GO:0016070,GO:0016072,GO:0016787,GO:0016788,GO:0022607,GO:0022613,GO:0022618,GO:0034470,GO:0034622,GO:0034641,GO:0034660,GO:0042254,GO:0042255,GO:0042273,GO:0043170,GO:0043933,GO:0044085,GO:0044237,GO:0044238,GO:…	3.1.13.4	ko:K12571,ko:K18327	ko03018,map03018	-	-	-	ko00000,ko00001,ko01000,ko03009,ko03019	-	-	-	RNase_T
TRINITY_DN4223_c0_g1_1	3656.XP_008438620.1	2e-16	91.3	2CXS2@1|root,2RZBJ@2759|Eukaryota,37UKH@33090|Viridiplantae,3GIWX@35493|Streptophyta,4JPF0@91835|fabids	2759|Eukaryota	S	Early light-induced protein	ELIP	GO:0005575,GO:0005622,GO:0005623,GO:0005737,GO:0006810,GO:0006950,GO:0008150,GO:0009266,GO:0009314,GO:0009408,GO:0009409,GO:0009411,GO:0009416,GO:0009507,GO:0009534,GO:0009535,GO:0009536,GO:0009579,GO:0009628,GO:0009637,GO:0009639,GO:0009642,GO:0009644,GO:0009889,GO:0009987,GO:0010029,GO:0010030,GO:0010114,GO:0010117,GO:0010218,GO:0010224,GO:0010380,GO:0016020,GO:0019222,GO:0031323,GO:0031326,GO:…	-	-	-	-	-	-	-	-	-	-	Chloroa_b-bind
TRINITY_DN3651_c0_g1_1	13333.ERN18419	6.6e-37	161.4	COG0515@1|root,2QWDY@2759|Eukaryota,37QJ4@33090|Viridiplantae,3G71R@35493|Streptophyta	2759|Eukaryota	T	Cysteine-rich receptor-like protein kinase	-	-	2.7.11.1	ko:K04733	ko04010,ko04064,ko04620,ko04621,ko04624,ko04722,ko05133,ko05140,ko05142,ko05145,ko05152,ko05162,ko05164,map04010,map04064,map04620,map04621,map04624,map04722,map05133,map05140,map05142,map05145,map05152,map05162,map05164	M00686	-	-	ko00000,ko00001,ko00002,ko01000,ko01001	-	-	-	DUF3403,Pkinase,Pkinase_Tyr,Stress-antifung
TRINITY_DN14325_c0_g1_1	13333.ERN06649	4.7e-34	151.0	COG0847@1|root,KOG2249@2759|Eukaryota,37KIS@33090|Viridiplantae,3GBXD@35493|Streptophyta	2759|Eukaryota	L	RNA exonuclease	-	GO:0000027,GO:0003674,GO:0003824,GO:0004518,GO:0004527,GO:0006139,GO:0006364,GO:0006396,GO:0006725,GO:0006807,GO:0006996,GO:0008150,GO:0008152,GO:0008408,GO:0009987,GO:0010467,GO:0016043,GO:0016070,GO:0016072,GO:0016787,GO:0016788,GO:0022607,GO:0022613,GO:0022618,GO:0034470,GO:0034622,GO:0034641,GO:0034660,GO:0042254,GO:0042255,GO:0042273,GO:0043170,GO:0043933,GO:0044085,GO:0044237,GO:0044238,GO:…	3.1.13.4	ko:K12571,ko:K18327	ko03018,map03018	-	-	-	ko00000,ko00001,ko01000,ko03009,ko03019	-	-	-	RNase_T
TRINITY_DN14325_c0_g1_2	4432.XP_010278721.1	1.9e-78	298.9	COG0847@1|root,KOG2249@2759|Eukaryota,37N9J@33090|Viridiplantae,3GBMG@35493|Streptophyta	2759|Eukaryota	L	exonuclease	-	GO:0000027,GO:0003674,GO:0003824,GO:0004518,GO:0004527,GO:0006139,GO:0006364,GO:0006396,GO:0006725,GO:0006807,GO:0006996,GO:0008150,GO:0008152,GO:0008408,GO:0009987,GO:0010467,GO:0016043,GO:0016070,GO:0016072,GO:0016787,GO:0016788,GO:0022607,GO:0022613,GO:0022618,GO:0034470,GO:0034622,GO:0034641,GO:0034660,GO:0042254,GO:0042255,GO:0042273,GO:0043170,GO:0043933,GO:0044085,GO:0044237,GO:0044238,GO:…	3.1.13.4	ko:K12571,ko:K18327	ko03018,map03018	-	-	-	ko00000,ko00001,ko01000,ko03009,ko03019	-	-	-	RNase_T
TRINITY_DN72376_c0_g1_1	4432.XP_010251266.1	1.7e-116	426.0	COG0847@1|root,KOG2249@2759|Eukaryota,37KIS@33090|Viridiplantae,3GBXD@35493|Streptophyta	2759|Eukaryota	L	RNA exonuclease	-	GO:0000027,GO:0003674,GO:0003824,GO:0004518,GO:0004527,GO:0006139,GO:0006364,GO:0006396,GO:0006725,GO:0006807,GO:0006996,GO:0008150,GO:0008152,GO:0008408,GO:0009987,GO:0010467,GO:0016043,GO:0016070,GO:0016072,GO:0016787,GO:0016788,GO:0022607,GO:0022613,GO:0022618,GO:0034470,GO:0034622,GO:0034641,GO:0034660,GO:0042254,GO:0042255,GO:0042273,GO:0043170,GO:0043933,GO:0044085,GO:0044237,GO:0044238,GO:…	3.1.13.4	ko:K12571,ko:K18327	ko03018,map03018	-	-	-	ko00000,ko00001,ko01000,ko03009,ko03019	-	-	-	RNase_T
TRINITY_DN21933_c0_g1_1	90675.XP_010488320.1	1.1e-10	72.8	2CXS2@1|root,2RZBJ@2759|Eukaryota,37UKH@33090|Viridiplantae,3GIWX@35493|Streptophyta,3HWB4@3699|Brassicales	2759|Eukaryota	S	Early light-induced protein	ELIP	GO:0005575,GO:0005622,GO:0005623,GO:0005737,GO:0006810,GO:0006950,GO:0008150,GO:0009266,GO:0009314,GO:0009408,GO:0009409,GO:0009411,GO:0009416,GO:0009507,GO:0009534,GO:0009535,GO:0009536,GO:0009579,GO:0009628,GO:0009637,GO:0009639,GO:0009642,GO:0009644,GO:0009889,GO:0009987,GO:0010029,GO:0010030,GO:0010114,GO:0010117,GO:0010218,GO:0010380,GO:0016020,GO:0019222,GO:0031323,GO:0031326,GO:0031976,GO:…	-	-	-	-	-	-	-	-	-	-	Chloroa_b-bind
TRINITY_DN2079_c0_g1_1	3760.EMJ13841	1.4e-104	386.3	28MM2@1|root,2QU4V@2759|Eukaryota,37SA9@33090|Viridiplantae,3GA00@35493|Streptophyta,4JRRB@91835|fabids	2759|Eukaryota	S	NmrA-like family	-	-	-	-	-	-	-	-	-	-	-	-	NmrA
TRINITY_DN4223_c0_g2_1	29760.VIT_05s0020g04110.t01	6.6e-14	82.8	2CXS2@1|root,2RZBJ@2759|Eukaryota,37UKH@33090|Viridiplantae,3GIWX@35493|Streptophyta	2759|Eukaryota	S	early light-induced protein	ELIP	GO:0005575,GO:0005622,GO:0005623,GO:0005737,GO:0006810,GO:0006950,GO:0008150,GO:0009266,GO:0009314,GO:0009408,GO:0009409,GO:0009411,GO:0009416,GO:0009507,GO:0009534,GO:0009535,GO:0009536,GO:0009579,GO:0009628,GO:0009637,GO:0009639,GO:0009642,GO:0009644,GO:0009889,GO:0009987,GO:0010029,GO:0010030,GO:0010114,GO:0010117,GO:0010218,GO:0010224,GO:0010380,GO:0016020,GO:0019222,GO:0031323,GO:0031326,GO:…	-	-	-	-	-	-	-	-	-	-	Chloroa_b-bind
TRINITY_DN423_c0_g1_1	7029.ACYPI061343-PA	2.7e-12	77.4	29K1R@1|root,2RTAM@2759|Eukaryota,39YR1@33154|Opisthokonta,3BPA4@33208|Metazoa	2759|Eukaryota	-	-	-	-	-	-	-	-	-	-	-	-	-	-	-
TRINITY_DN23057_c0_g1_3	13333.ERM94909	7.5e-150	537.3	COG5184@1|root,KOG1426@2759|Eukaryota,37RCD@33090|Viridiplantae,3G9NP@35493|Streptophyta	2759|Eukaryota	I	ultraviolet-B receptor	-	-	-	-	-	-	-	-	-	-	-	-	RCC1,RCC1_2
TRINITY_DN14325_c0_g2_1	4432.XP_010251266.1	4.1e-115	421.4	COG0847@1|root,KOG2249@2759|Eukaryota,37KIS@33090|Viridiplantae,3GBXD@35493|Streptophyta	2759|Eukaryota	L	RNA exonuclease	-	GO:0000027,GO:0003674,GO:0003824,GO:0004518,GO:0004527,GO:0006139,GO:0006364,GO:0006396,GO:0006725,GO:0006807,GO:0006996,GO:0008150,GO:0008152,GO:0008408,GO:0009987,GO:0010467,GO:0016043,GO:0016070,GO:0016072,GO:0016787,GO:0016788,GO:0022607,GO:0022613,GO:0022618,GO:0034470,GO:0034622,GO:0034641,GO:0034660,GO:0042254,GO:0042255,GO:0042273,GO:0043170,GO:0043933,GO:0044085,GO:0044237,GO:0044238,GO:…	3.1.13.4	ko:K12571,ko:K18327	ko03018,map03018	-	-	-	ko00000,ko00001,ko01000,ko03009,ko03019	-	-	-	RNase_T
TRINITY_DN26691_c0_g3_5	88036.EFJ28761	1.4e-29	135.6	COG0703@1|root,2QTKR@2759|Eukaryota,37SH5@33090|Viridiplantae,3GCFN@35493|Streptophyta	2759|Eukaryota	F	Shikimate kinase	SK	GO:0000287,GO:0003674,GO:0003824,GO:0004765,GO:0005488,GO:0005575,GO:0005622,GO:0005623,GO:0005737,GO:0006082,GO:0006520,GO:0006725,GO:0006793,GO:0006796,GO:0006807,GO:0008150,GO:0008152,GO:0008652,GO:0009058,GO:0009072,GO:0009073,GO:0009507,GO:0009536,GO:0009987,GO:0016053,GO:0016301,GO:0016310,GO:0016740,GO:0016772,GO:0016773,GO:0019438,GO:0019632,GO:0019752,GO:0032787,GO:0043167,GO:0043169,GO:…	2.7.1.71	ko:K00891	ko00400,ko01100,ko01110,ko01130,ko01230,map00400,map01100,map01110,map01130,map01230	M00022	R02412	RC00002,RC00078	ko00000,ko00001,ko00002,ko01000	-	-	-	SKI
TRINITY_DN26691_c0_g3_6	38727.Pavir.Db01748.1.p	4.1e-24	117.5	COG0703@1|root,2S43P@2759|Eukaryota,388WR@33090|Viridiplantae,3GXNZ@35493|Streptophyta,3MB87@4447|Liliopsida,3IUTW@38820|Poales	2759|Eukaryota	F	Shikimate kinase	-	GO:0000287,GO:0003674,GO:0005488,GO:0006082,GO:0006520,GO:0006725,GO:0006807,GO:0008150,GO:0008152,GO:0008652,GO:0009058,GO:0009072,GO:0009073,GO:0009987,GO:0016053,GO:0019438,GO:0019752,GO:0043167,GO:0043169,GO:0043436,GO:0044237,GO:0044238,GO:0044249,GO:0044281,GO:0044283,GO:0046394,GO:0046872,GO:0071704,GO:1901360,GO:1901362,GO:1901564,GO:1901566,GO:1901576	2.7.1.71	ko:K00891	ko00400,ko01100,ko01110,ko01130,ko01230,map00400,map01100,map01110,map01130,map01230	M00022	R02412	RC00002,RC00078	ko00000,ko00001,ko00002,ko01000	-	-	-	SKI
TRINITY_DN28711_c0_g1_1	3641.EOY31460	1.6e-23	115.2	KOG1414@1|root,KOG1414@2759|Eukaryota,37U6R@33090|Viridiplantae,3GJ08@35493|Streptophyta	2759|Eukaryota	K	transcription factor	HY5	GO:0000003,GO:0000018,GO:0000122,GO:0000165,GO:0000228,GO:0000280,GO:0000785,GO:0000790,GO:0000976,GO:0000977,GO:0000978,GO:0000981,GO:0000982,GO:0000987,GO:0001012,GO:0001067,GO:0001077,GO:0001101,GO:0001228,GO:0003674,GO:0003676,GO:0003677,GO:0003690,GO:0003700,GO:0003723,GO:0005488,GO:0005575,GO:0005622,GO:0005623,GO:0005634,GO:0005667,GO:0005694,GO:0006139,GO:0006259,GO:0006310,GO:0006323,GO:…	-	ko:K09051,ko:K16241	ko04011,ko04712,map04011,map04712	-	-	-	ko00000,ko00001,ko03000	-	-	-	Aft1_HRA,Aft1_HRR,Aft1_OSA,bZIP_1
TRINITY_DN45833_c0_g1_1	3694.POPTR_0010s15410.1	3.4e-59	234.6	2CXHP@1|root,2RXMC@2759|Eukaryota,37U1U@33090|Viridiplantae,3GI12@35493|Streptophyta,4JP4H@91835|fabids	2759|Eukaryota	S	Universal stress protein	-	GO:0000166,GO:0003674,GO:0005488,GO:0005575,GO:0005623,GO:0005886,GO:0008144,GO:0016020,GO:0016208,GO:0017076,GO:0030554,GO:0032553,GO:0032555,GO:0032559,GO:0036094,GO:0043167,GO:0043168,GO:0043169,GO:0044464,GO:0071944,GO:0097159,GO:0097367,GO:1901265,GO:1901363	-	-	-	-	-	-	-	-	-	-	Usp
TRINITY_DN64569_c0_g2_1	3641.EOX94467	4.6e-235	820.5	KOG0252@1|root,KOG0252@2759|Eukaryota,37I5U@33090|Viridiplantae,3GERK@35493|Streptophyta	2759|Eukaryota	P	Inorganic phosphate transporter	-	GO:0001101,GO:0003674,GO:0005215,GO:0005315,GO:0005575,GO:0005622,GO:0005623,GO:0005634,GO:0005737,GO:0005773,GO:0005794,GO:0005886,GO:0005887,GO:0005911,GO:0006810,GO:0006811,GO:0006817,GO:0006820,GO:0008150,GO:0008509,GO:0009506,GO:0009719,GO:0009725,GO:0009737,GO:0010033,GO:0012505,GO:0015075,GO:0015291,GO:0015318,GO:0015698,GO:0016020,GO:0016021,GO:0022804,GO:0022857,GO:0030054,GO:0031224,GO:…	-	ko:K08176	-	-	-	-	ko00000,ko02000	2.A.1.9	-	-	Sugar_tr
TRINITY_DN15480_c0_g1_5	4432.XP_010272822.1	9.3e-150	536.6	2C7J1@1|root,2SNKE@2759|Eukaryota,37ZSC@33090|Viridiplantae,3GPES@35493|Streptophyta	2759|Eukaryota	S	F-box-like	-	-	-	-	-	-	-	-	-	-	-	-	F-box
TRINITY_DN4782_c0_g1_2	3885.XP_007138448.1	2.1e-15	89.4	KOG0800@1|root,KOG0800@2759|Eukaryota,37V5C@33090|Viridiplantae,3GHQG@35493|Streptophyta,4JQ0C@91835|fabids	2759|Eukaryota	O	E3 ubiquitin-protein ligase	-	GO:0001664,GO:0003674,GO:0003824,GO:0004842,GO:0005102,GO:0005109,GO:0005488,GO:0005515,GO:0005575,GO:0005623,GO:0005886,GO:0005887,GO:0006464,GO:0006508,GO:0006511,GO:0006807,GO:0007154,GO:0007165,GO:0007166,GO:0007267,GO:0008150,GO:0008152,GO:0008283,GO:0009056,GO:0009057,GO:0009966,GO:0009968,GO:0009987,GO:0010646,GO:0010648,GO:0016020,GO:0016021,GO:0016055,GO:0016567,GO:0016740,GO:0019538,GO:…	2.3.2.27	ko:K22378	-	-	-	-	ko00000,ko01000,ko04121	-	-	-	zf-RING_2
TRINITY_DN15663_c0_g2_1	28532.XP_010523742.1	1.6e-133	482.3	COG0580@1|root,KOG0223@2759|Eukaryota,37NTV@33090|Viridiplantae,3G7J8@35493|Streptophyta,3HZ9Q@3699|Brassicales	2759|Eukaryota	G	Belongs to the MIP aquaporin (TC 1.A.8) family	MIP	GO:0000003,GO:0000302,GO:0000323,GO:0001101,GO:0001568,GO:0001654,GO:0001655,GO:0001656,GO:0001666,GO:0001822,GO:0001944,GO:0002088,GO:0002237,GO:0002790,GO:0003008,GO:0003014,GO:0003091,GO:0003094,GO:0003097,GO:0003674,GO:0003779,GO:0005102,GO:0005198,GO:0005212,GO:0005215,GO:0005216,GO:0005217,GO:0005221,GO:0005223,GO:0005253,GO:0005261,GO:0005267,GO:0005326,GO:0005372,GO:0005488,GO:0005515,GO:…	-	ko:K09863,ko:K09864,ko:K09865,ko:K09866,ko:K09867,ko:K09868,ko:K09872	ko04924,ko04962,ko04964,ko04970,ko04976,map04924,map04962,map04964,map04970,map04976	-	-	-	ko00000,ko00001,ko02000,ko04147	1.A.8,1.A.8.11,1.A.8.8	-	-	MIP
TRINITY_DN20613_c0_g3_1	3641.EOY09340	6.8e-96	357.1	COG0475@1|root,KOG1650@2759|Eukaryota,37HSQ@33090|Viridiplantae,3G7I6@35493|Streptophyta	2759|Eukaryota	P	cation H( ) antiporter	-	GO:0005575,GO:0005622,GO:0005623,GO:0005737,GO:0005768,GO:0005770,GO:0006810,GO:0006811,GO:0006812,GO:0006885,GO:0008150,GO:0012505,GO:0015672,GO:0031410,GO:0031982,GO:0042592,GO:0043226,GO:0043227,GO:0043229,GO:0044424,GO:0044444,GO:0044464,GO:0048878,GO:0050801,GO:0051179,GO:0051234,GO:0055067,GO:0055080,GO:0065007,GO:0065008,GO:0097708,GO:0098771	-	-	-	-	-	-	-	-	-	-	Na_H_Exchanger
TRINITY_DN13893_c0_g1_2	29760.VIT_05s0020g04110.t01	9.6e-12	75.1	2CXS2@1|root,2RZBJ@2759|Eukaryota,37UKH@33090|Viridiplantae,3GIWX@35493|Streptophyta	2759|Eukaryota	S	early light-induced protein	ELIP	GO:0005575,GO:0005622,GO:0005623,GO:0005737,GO:0006810,GO:0006950,GO:0008150,GO:0009266,GO:0009314,GO:0009408,GO:0009409,GO:0009411,GO:0009416,GO:0009507,GO:0009534,GO:0009535,GO:0009536,GO:0009579,GO:0009628,GO:0009637,GO:0009639,GO:0009642,GO:0009644,GO:0009889,GO:0009987,GO:0010029,GO:0010030,GO:0010114,GO:0010117,GO:0010218,GO:0010224,GO:0010380,GO:0016020,GO:0019222,GO:0031323,GO:0031326,GO:…	-	-	-	-	-	-	-	-	-	-	Chloroa_b-bind
TRINITY_DN13728_c0_g3_2	3218.PP1S143_20V6.1	3.4e-37	162.9	2CN79@1|root,2QUBD@2759|Eukaryota,37TY5@33090|Viridiplantae,3GFVF@35493|Streptophyta	2759|Eukaryota	K	CCT motif	-	-	-	-	-	-	-	-	-	-	-	-	CCT
TRINITY_DN714_c0_g2_1	3218.PP1S198_154V6.3	7.7e-208	729.6	COG5277@1|root,KOG0676@2759|Eukaryota,37I8J@33090|Viridiplantae,3G790@35493|Streptophyta	2759|Eukaryota	Z	Belongs to the actin family	ACT1	GO:0000287,GO:0000902,GO:0000904,GO:0001725,GO:0003674,GO:0003676,GO:0003723,GO:0003729,GO:0003779,GO:0003785,GO:0005198,GO:0005200,GO:0005488,GO:0005507,GO:0005509,GO:0005515,GO:0005523,GO:0005575,GO:0005576,GO:0005618,GO:0005622,GO:0005623,GO:0005634,GO:0005730,GO:0005737,GO:0005739,GO:0005773,GO:0005829,GO:0005856,GO:0005858,GO:0005865,GO:0005875,GO:0005884,GO:0005886,GO:0005911,GO:0005929,GO:…	-	ko:K05692,ko:K10355	ko04015,ko04145,ko04210,ko04390,ko04391,ko04510,ko04520,ko04530,ko04611,ko04670,ko04714,ko04745,ko04810,ko04919,ko04921,ko05100,ko05110,ko05130,ko05131,ko05132,ko05164,ko05205,ko05225,ko05410,ko05412,ko05414,ko05416,ko05418,map04015,map04145,map04210,map04390,map04391,map04510,map04520,map04530,map04611,map04670,map04714,map04745,map04810,map04919,map04921,map05100,map05110,map05130,map05131,map0…	-	-	-	ko00000,ko00001,ko03019,ko03021,ko03029,ko03036,ko04147,ko04812	-	-	-	Actin
TRINITY_DN4538_c0_g1_1	3988.XP_002520166.1	5.4e-18	97.1	KOG0406@1|root,KOG0406@2759|Eukaryota,37P8V@33090|Viridiplantae,3GBW7@35493|Streptophyta,4JRZ5@91835|fabids	2759|Eukaryota	O	Glutathione S-transferase	GSTU6	GO:0003674,GO:0003824,GO:0004364,GO:0005575,GO:0005622,GO:0005623,GO:0005737,GO:0006518,GO:0006575,GO:0006749,GO:0006790,GO:0006807,GO:0006950,GO:0006970,GO:0007275,GO:0008150,GO:0008152,GO:0009056,GO:0009314,GO:0009404,GO:0009407,GO:0009416,GO:0009507,GO:0009536,GO:0009628,GO:0009636,GO:0009639,GO:0009640,GO:0009651,GO:0009704,GO:0009719,GO:0009725,GO:0009791,GO:0009987,GO:0010033,GO:0010035,GO:…	2.5.1.18	ko:K00799	ko00480,ko00980,ko00982,ko00983,ko01524,ko05200,ko05204,ko05225,ko05418,map00480,map00980,map00982,map00983,map01524,map05200,map05204,map05225,map05418	-	R03522,R07002,R07003,R07004,R07023,R07024,R07025,R07026,R07069,R07070,R07083,R07084,R07091,R07092,R07093,R07094,R07100,R07113,R07116,R08280,R09409,R11905	RC00004,RC00069,RC00840,RC00948,RC01704,RC01705,RC01706,RC01758,RC01759,RC01765,RC01767,RC01769,RC02243,RC02527,RC02939,RC02940,RC02942,RC02943,RC02944	ko00000,ko00001,ko01000,ko02000	1.A.12.2.2,1.A.12.3.2	-	-	GST_C,GST_C_2,GST_N,GST_N_3
TRINITY_DN74_c0_g2_2	71139.XP_010023716.1	5.6e-29	136.0	2CMRJ@1|root,2QRKH@2759|Eukaryota,37RFF@33090|Viridiplantae,3GZNY@35493|Streptophyta	2759|Eukaryota	S	UPF0481 protein At3g47200-like	-	-	-	-	-	-	-	-	-	-	-	-	DUF247
TRINITY_DN31899_c1_g1_1	13333.ERN04566	1.7e-138	499.6	28KVT@1|root,2QTC9@2759|Eukaryota,37KJS@33090|Viridiplantae,3GCK5@35493|Streptophyta	2759|Eukaryota	T	G-type lectin S-receptor-like serine threonine-protein kinase	-	GO:0003674,GO:0003824,GO:0004672,GO:0004674,GO:0005488,GO:0005515,GO:0005516,GO:0005575,GO:0005623,GO:0005886,GO:0006464,GO:0006468,GO:0006793,GO:0006796,GO:0006807,GO:0008150,GO:0008152,GO:0009987,GO:0016020,GO:0016301,GO:0016310,GO:0016740,GO:0016772,GO:0016773,GO:0019538,GO:0036211,GO:0043170,GO:0043412,GO:0044237,GO:0044238,GO:0044260,GO:0044267,GO:0044464,GO:0071704,GO:0071944,GO:0140096,GO:…	2.7.11.1	ko:K04733	ko04010,ko04064,ko04620,ko04621,ko04624,ko04722,ko05133,ko05140,ko05142,ko05145,ko05152,ko05162,ko05164,map04010,map04064,map04620,map04621,map04624,map04722,map05133,map05140,map05142,map05145,map05152,map05162,map05164	M00686	-	-	ko00000,ko00001,ko00002,ko01000,ko01001	-	-	-	B_lectin,Pkinase,S_locus_glycop
TRINITY_DN31899_c1_g1_2	13333.ERN04566	3.6e-103	381.3	28KVT@1|root,2QTC9@2759|Eukaryota,37KJS@33090|Viridiplantae,3GCK5@35493|Streptophyta	2759|Eukaryota	T	G-type lectin S-receptor-like serine threonine-protein kinase	-	GO:0003674,GO:0003824,GO:0004672,GO:0004674,GO:0005488,GO:0005515,GO:0005516,GO:0005575,GO:0005623,GO:0005886,GO:0006464,GO:0006468,GO:0006793,GO:0006796,GO:0006807,GO:0008150,GO:0008152,GO:0009987,GO:0016020,GO:0016301,GO:0016310,GO:0016740,GO:0016772,GO:0016773,GO:0019538,GO:0036211,GO:0043170,GO:0043412,GO:0044237,GO:0044238,GO:0044260,GO:0044267,GO:0044464,GO:0071704,GO:0071944,GO:0140096,GO:…	2.7.11.1	ko:K04733	ko04010,ko04064,ko04620,ko04621,ko04624,ko04722,ko05133,ko05140,ko05142,ko05145,ko05152,ko05162,ko05164,map04010,map04064,map04620,map04621,map04624,map04722,map05133,map05140,map05142,map05145,map05152,map05162,map05164	M00686	-	-	ko00000,ko00001,ko00002,ko01000,ko01001	-	-	-	B_lectin,Pkinase,S_locus_glycop
TRINITY_DN4263_c0_g1_3	4432.XP_010270167.1	2.2e-86	326.2	28JIG@1|root,2QRXJ@2759|Eukaryota,37M8N@33090|Viridiplantae,3GC2K@35493|Streptophyta	2759|Eukaryota	K	WRKY Transcription Factor	WRKY20	GO:0001101,GO:0003674,GO:0003676,GO:0003677,GO:0003700,GO:0005488,GO:0006355,GO:0006950,GO:0008150,GO:0009611,GO:0009889,GO:0009891,GO:0009893,GO:0009961,GO:0010033,GO:0010243,GO:0010468,GO:0010556,GO:0010557,GO:0010604,GO:0010628,GO:0019219,GO:0019222,GO:0031323,GO:0031325,GO:0031326,GO:0031328,GO:0042221,GO:0043200,GO:0043565,GO:0045893,GO:0045935,GO:0048518,GO:0048522,GO:0050789,GO:0050794,GO:…	-	-	-	-	-	-	-	-	-	-	WRKY
TRINITY_DN14203_c1_g1_1	4432.XP_010254802.1	1.6e-22	111.7	KOG0724@1|root,KOG0724@2759|Eukaryota,37VXT@33090|Viridiplantae,3GK58@35493|Streptophyta	2759|Eukaryota	K	radialis-like	-	-	-	-	-	-	-	-	-	-	-	-	Myb_DNA-binding
TRINITY_DN25971_c0_g1_2	3641.EOY34631	2e-13	82.8	28JIG@1|root,2QRXJ@2759|Eukaryota,37R9D@33090|Viridiplantae,3G8T5@35493|Streptophyta	2759|Eukaryota	K	WRKY transcription factor	WRKY25	GO:0001067,GO:0001101,GO:0003674,GO:0003676,GO:0003677,GO:0003700,GO:0005488,GO:0005575,GO:0005622,GO:0005623,GO:0005634,GO:0006355,GO:0006725,GO:0006790,GO:0006807,GO:0006950,GO:0006952,GO:0006970,GO:0008150,GO:0008152,GO:0009058,GO:0009266,GO:0009403,GO:0009404,GO:0009408,GO:0009409,GO:0009414,GO:0009415,GO:0009605,GO:0009607,GO:0009617,GO:0009620,GO:0009628,GO:0009651,GO:0009700,GO:0009719,GO:…	-	ko:K13423,ko:K13424	ko04016,ko04626,map04016,map04626	-	-	-	ko00000,ko00001,ko03000	-	-	-	WRKY
TRINITY_DN25971_c0_g1_3	4432.XP_010270167.1	3.1e-87	329.3	28JIG@1|root,2QRXJ@2759|Eukaryota,37M8N@33090|Viridiplantae,3GC2K@35493|Streptophyta	2759|Eukaryota	K	WRKY Transcription Factor	WRKY20	GO:0001101,GO:0003674,GO:0003676,GO:0003677,GO:0003700,GO:0005488,GO:0006355,GO:0006950,GO:0008150,GO:0009611,GO:0009889,GO:0009891,GO:0009893,GO:0009961,GO:0010033,GO:0010243,GO:0010468,GO:0010556,GO:0010557,GO:0010604,GO:0010628,GO:0019219,GO:0019222,GO:0031323,GO:0031325,GO:0031326,GO:0031328,GO:0042221,GO:0043200,GO:0043565,GO:0045893,GO:0045935,GO:0048518,GO:0048522,GO:0050789,GO:0050794,GO:…	-	-	-	-	-	-	-	-	-	-	WRKY
TRINITY_DN15630_c0_g1_1	4432.XP_010244239.1	5.5e-16	92.0	2CMBD@1|root,2QPVJ@2759|Eukaryota,37KB8@33090|Viridiplantae,3GA0N@35493|Streptophyta	2759|Eukaryota	S	UPF0481 protein At3g47200-like	-	-	-	-	-	-	-	-	-	-	-	-	DUF247
TRINITY_DN21661_c0_g1_1	38727.Pavir.Ba03486.1.p	2.6e-20	105.1	KOG1192@1|root,KOG1192@2759|Eukaryota,386AE@33090|Viridiplantae,3GU7C@35493|Streptophyta,3M65Q@4447|Liliopsida,3ITZ4@38820|Poales	2759|Eukaryota	CG	Belongs to the UDP-glycosyltransferase family	-	-	-	-	-	-	-	-	-	-	-	-	UDPGT
TRINITY_DN2079_c0_g2_1	3760.EMJ13841	4.1e-104	384.8	28MM2@1|root,2QU4V@2759|Eukaryota,37SA9@33090|Viridiplantae,3GA00@35493|Streptophyta,4JRRB@91835|fabids	2759|Eukaryota	S	NmrA-like family	-	-	-	-	-	-	-	-	-	-	-	-	NmrA
TRINITY_DN2028_c0_g1_3	4432.XP_010250262.1	2.6e-225	788.1	COG0554@1|root,KOG2517@2759|Eukaryota,37MYH@33090|Viridiplantae,3G8BC@35493|Streptophyta	2759|Eukaryota	G	glycerol	GK	GO:0002237,GO:0003674,GO:0003824,GO:0004370,GO:0005488,GO:0005515,GO:0005575,GO:0005622,GO:0005623,GO:0005737,GO:0005739,GO:0005829,GO:0005975,GO:0006066,GO:0006071,GO:0006072,GO:0006629,GO:0006638,GO:0006639,GO:0006641,GO:0006793,GO:0006796,GO:0006950,GO:0006952,GO:0006974,GO:0008150,GO:0008152,GO:0008270,GO:0009056,GO:0009058,GO:0009605,GO:0009607,GO:0009617,GO:0009628,GO:0009636,GO:0009987,GO:…	2.7.1.30	ko:K00864	ko00561,ko01100,ko03320,ko04626,map00561,map01100,map03320,map04626	-	R00847	RC00002,RC00017	ko00000,ko00001,ko01000,ko04147	-	-	-	FGGY_C,FGGY_N
TRINITY_DN637_c0_g1_2	218851.Aquca_002_00780.1	2.3e-236	825.1	COG1409@1|root,KOG1378@2759|Eukaryota,37SYW@33090|Viridiplantae,3G9V5@35493|Streptophyta	2759|Eukaryota	G	Purple acid phosphatase	-	GO:0003674,GO:0003824,GO:0003993,GO:0005048,GO:0005488,GO:0005575,GO:0005622,GO:0005623,GO:0005737,GO:0005739,GO:0005740,GO:0005768,GO:0005794,GO:0005802,GO:0006109,GO:0006605,GO:0006626,GO:0006793,GO:0006796,GO:0006810,GO:0006839,GO:0006886,GO:0006996,GO:0007005,GO:0007006,GO:0008104,GO:0008150,GO:0008152,GO:0009507,GO:0009526,GO:0009536,GO:0009941,GO:0009987,GO:0012505,GO:0015031,GO:0015833,GO:…	-	ko:K22390	-	-	-	-	ko00000	-	-	-	Metallophos,Metallophos_C,Pur_ac_phosph_N
TRINITY_DN84_c1_g2_1	4555.Si037958m	2.6e-38	164.9	KOG4090@1|root,KOG4090@2759|Eukaryota,37USM@33090|Viridiplantae,3GIJU@35493|Streptophyta,3KZ96@4447|Liliopsida,3IHG4@38820|Poales	2759|Eukaryota	S	CHCH domain	-	-	-	-	-	-	-	-	-	-	-	-	CHCH
TRINITY_DN24638_c0_g1_2	4432.XP_010259195.1	4.4e-58	231.5	COG1409@1|root,KOG1378@2759|Eukaryota,37SYW@33090|Viridiplantae,3G9V5@35493|Streptophyta	2759|Eukaryota	G	Purple acid phosphatase	-	GO:0003674,GO:0003824,GO:0003993,GO:0005048,GO:0005488,GO:0005575,GO:0005622,GO:0005623,GO:0005737,GO:0005739,GO:0005740,GO:0005768,GO:0005794,GO:0005802,GO:0006109,GO:0006605,GO:0006626,GO:0006793,GO:0006796,GO:0006810,GO:0006839,GO:0006886,GO:0006996,GO:0007005,GO:0007006,GO:0008104,GO:0008150,GO:0008152,GO:0009507,GO:0009526,GO:0009536,GO:0009941,GO:0009987,GO:0012505,GO:0015031,GO:0015833,GO:…	-	ko:K22390	-	-	-	-	ko00000	-	-	-	Metallophos,Metallophos_C,Pur_ac_phosph_N
TRINITY_DN1282_c0_g2_3	4536.ONIVA06G30920.1	3.4e-14	84.7	28X4D@1|root,2R3WY@2759|Eukaryota,38AMA@33090|Viridiplantae,3GSU2@35493|Streptophyta,3M7FX@4447|Liliopsida,3IRDQ@38820|Poales	2759|Eukaryota	-	-	-	-	-	-	-	-	-	-	-	-	-	-	-
TRINITY_DN1096_c1_g1_2	4432.XP_010246007.1	1.1e-282	979.2	COG2986@1|root,KOG0222@2759|Eukaryota,37M4G@33090|Viridiplantae,3G9T5@35493|Streptophyta	2759|Eukaryota	Q	Phenylalanine ammonialyase	-	GO:0001101,GO:0003674,GO:0003824,GO:0006464,GO:0006508,GO:0006511,GO:0006725,GO:0006807,GO:0008150,GO:0008152,GO:0009056,GO:0009057,GO:0009058,GO:0009636,GO:0009698,GO:0009699,GO:0009719,GO:0009725,GO:0009739,GO:0009987,GO:0010033,GO:0010243,GO:0014070,GO:0016598,GO:0016829,GO:0016840,GO:0016841,GO:0019438,GO:0019538,GO:0019748,GO:0019941,GO:0030163,GO:0033993,GO:0036211,GO:0042221,GO:0042493,GO:…	4.3.1.24,4.3.1.25	ko:K10775,ko:K13064	ko00360,ko00940,ko01100,ko01110,map00360,map00940,map01100,map01110	M00039,M00137,M00350	R00697,R00737	RC00361	ko00000,ko00001,ko00002,ko01000	-	-	-	Lyase_aromatic
TRINITY_DN6653_c0_g1_1	3641.EOY23720	3.9e-103	381.3	2C0PQ@1|root,2QPX7@2759|Eukaryota,37M7X@33090|Viridiplantae,3G8GE@35493|Streptophyta	2759|Eukaryota	Q	Belongs to the peroxidase family. Classical plant (class III) peroxidase subfamily	-	-	1.11.1.7	ko:K00430	ko00940,ko01100,ko01110,map00940,map01100,map01110	-	R00602,R02596,R03919,R04007,R07443	RC00034	ko00000,ko00001,ko01000	-	-	-	peroxidase
TRINITY_DN6638_c0_g1_1	2711.XP_006484137.1	6.7e-22	110.2	2CK4W@1|root,2S3UZ@2759|Eukaryota,37W5I@33090|Viridiplantae,3GK3M@35493|Streptophyta	2759|Eukaryota	S	Protein of unknown function (DUF3339)	-	-	-	-	-	-	-	-	-	-	-	-	DUF3339
TRINITY_DN24047_c0_g2_4	3983.cassava4.1_010892m	2.1e-37	164.1	2CMCH@1|root,2QPYY@2759|Eukaryota,37PU3@33090|Viridiplantae,3G7VW@35493|Streptophyta,4JMHW@91835|fabids	2759|Eukaryota	K	Aux IAA proteins are short-lived transcriptional factors that function as repressors of early auxin response genes at low auxin concentrations	-	GO:0003674,GO:0003700,GO:0006355,GO:0006417,GO:0008150,GO:0009719,GO:0009725,GO:0009733,GO:0009889,GO:0010033,GO:0010468,GO:0010556,GO:0010608,GO:0019219,GO:0019222,GO:0031323,GO:0031326,GO:0032268,GO:0034248,GO:0042221,GO:0050789,GO:0050794,GO:0050896,GO:0051171,GO:0051246,GO:0051252,GO:0060255,GO:0065007,GO:0080090,GO:0140110,GO:1903506,GO:2000112,GO:2001141	-	ko:K14484	ko04075,map04075	-	-	-	ko00000,ko00001	-	-	-	AUX_IAA
TRINITY_DN15200_c0_g1_1	13333.ERM96021	7.2e-29	134.0	KOG0800@1|root,KOG0800@2759|Eukaryota,37QYC@33090|Viridiplantae,3GE5F@35493|Streptophyta	2759|Eukaryota	O	RING-H2 finger protein	-	GO:0003674,GO:0003824,GO:0004842,GO:0006464,GO:0006508,GO:0006511,GO:0006807,GO:0008150,GO:0008152,GO:0009056,GO:0009057,GO:0009987,GO:0010498,GO:0016567,GO:0016740,GO:0019538,GO:0019787,GO:0019941,GO:0030163,GO:0032446,GO:0036211,GO:0043161,GO:0043170,GO:0043412,GO:0043632,GO:0044237,GO:0044238,GO:0044248,GO:0044257,GO:0044260,GO:0044265,GO:0044267,GO:0051603,GO:0061630,GO:0061659,GO:0070647,GO:…	2.3.2.27	ko:K11982	-	-	-	-	ko00000,ko01000,ko04121,ko04131	-	-	-	zf-RING_2
TRINITY_DN181_c2_g1_1	45351.EDO29825	5.7e-14	82.8	2DZHC@1|root,2S719@2759|Eukaryota,3ACXA@33154|Opisthokonta	2759|Eukaryota	-	-	-	-	-	-	-	-	-	-	-	-	-	-	-
TRINITY_DN4748_c2_g1_1	981085.XP_010098909.1	3.3e-22	110.9	COG0631@1|root,KOG0698@2759|Eukaryota,37JA2@33090|Viridiplantae,3G7CQ@35493|Streptophyta,4JSQM@91835|fabids	2759|Eukaryota	T	phosphatase 2C	-	GO:0001101,GO:0003674,GO:0003824,GO:0004721,GO:0004722,GO:0005575,GO:0005622,GO:0005623,GO:0005634,GO:0005737,GO:0005886,GO:0006464,GO:0006470,GO:0006793,GO:0006796,GO:0006807,GO:0006950,GO:0006952,GO:0007154,GO:0007165,GO:0007275,GO:0008150,GO:0008152,GO:0009536,GO:0009605,GO:0009607,GO:0009611,GO:0009617,GO:0009620,GO:0009719,GO:0009725,GO:0009737,GO:0009738,GO:0009755,GO:0009791,GO:0009888,GO:…	3.1.3.16	ko:K17506	-	-	-	-	ko00000,ko01000,ko01009	-	-	-	PP2C
TRINITY_DN2486_c0_g3_1	2711.XP_006483023.1	5.3e-74	284.6	28N1M@1|root,2QPZX@2759|Eukaryota,37RVN@33090|Viridiplantae,3GBPV@35493|Streptophyta	2759|Eukaryota	S	GEM-like protein	-	-	-	-	-	-	-	-	-	-	-	-	GRAM
TRINITY_DN1188_c0_g3_1	161934.XP_010684085.1	1.1e-38	167.5	2CMBP@1|root,2QPWH@2759|Eukaryota,37P33@33090|Viridiplantae,3GCX4@35493|Streptophyta	2759|Eukaryota	S	cysteine-rich repeat secretory protein	-	GO:0001101,GO:0005575,GO:0005618,GO:0005622,GO:0005623,GO:0005737,GO:0005773,GO:0008150,GO:0009719,GO:0009725,GO:0009737,GO:0010033,GO:0030312,GO:0033993,GO:0042221,GO:0043226,GO:0043227,GO:0043229,GO:0043231,GO:0044424,GO:0044444,GO:0044464,GO:0050896,GO:0071944,GO:0097305,GO:1901700	-	-	-	-	-	-	-	-	-	-	DUF1204,Stress-antifung
TRINITY_DN3233_c0_g3_1	3885.XP_007141816.1	3.9e-18	97.4	COG0071@1|root,KOG0710@2759|Eukaryota,37TQV@33090|Viridiplantae,3GHWT@35493|Streptophyta,4JP88@91835|fabids	2759|Eukaryota	O	kDa class I heat shock	-	GO:0000302,GO:0005575,GO:0005622,GO:0005623,GO:0005737,GO:0006950,GO:0006979,GO:0008150,GO:0009266,GO:0009314,GO:0009408,GO:0009416,GO:0009507,GO:0009536,GO:0009628,GO:0009636,GO:0009642,GO:0009644,GO:0009987,GO:0010035,GO:0010286,GO:0016043,GO:0022607,GO:0042221,GO:0042493,GO:0042542,GO:0043226,GO:0043227,GO:0043229,GO:0043231,GO:0043933,GO:0044085,GO:0044424,GO:0044444,GO:0044464,GO:0046677,GO:…	-	ko:K13993	ko04141,map04141	-	-	-	ko00000,ko00001,ko03110	-	-	-	HSP20
TRINITY_DN4668_c1_g1_2	4432.XP_010268349.1	0.0	4423.2	COG5032@1|root,KOG0889@2759|Eukaryota,37KZ4@33090|Viridiplantae,3GEXY@35493|Streptophyta	2759|Eukaryota	BDLT	Belongs to the PI3 PI4-kinase family	TRRAP	GO:0000123,GO:0000166,GO:0003674,GO:0003712,GO:0003824,GO:0004402,GO:0004672,GO:0005488,GO:0005524,GO:0005575,GO:0005622,GO:0005623,GO:0005634,GO:0005654,GO:0006139,GO:0006259,GO:0006281,GO:0006325,GO:0006464,GO:0006468,GO:0006473,GO:0006475,GO:0006725,GO:0006793,GO:0006796,GO:0006807,GO:0006950,GO:0006974,GO:0006996,GO:0008080,GO:0008144,GO:0008150,GO:0008152,GO:0009889,GO:0009987,GO:0010556,GO:…	2.7.11.1	ko:K08852,ko:K08874	ko04140,ko04141,ko04210,ko04932,ko05010,ko05166,map04140,map04141,map04210,map04932,map05010,map05166	-	-	-	ko00000,ko00001,ko01000,ko01001,ko03021,ko03036	-	-	-	FAT,FATC,PI3_PI4_kinase
TRINITY_DN3132_c0_g1_1	3218.PP1S350_28V6.1	3.5e-38	164.9	COG0071@1|root,KOG0710@2759|Eukaryota,37TQV@33090|Viridiplantae	2759|Eukaryota	O	Belongs to the small heat shock protein (HSP20) family	HSP17.4	GO:0000302,GO:0005575,GO:0005622,GO:0005623,GO:0005737,GO:0006950,GO:0006979,GO:0008150,GO:0009266,GO:0009314,GO:0009408,GO:0009416,GO:0009507,GO:0009536,GO:0009628,GO:0009636,GO:0009642,GO:0009644,GO:0009987,GO:0010033,GO:0010035,GO:0010038,GO:0010286,GO:0016043,GO:0022607,GO:0042221,GO:0042493,GO:0042542,GO:0043226,GO:0043227,GO:0043229,GO:0043231,GO:0043933,GO:0044085,GO:0044424,GO:0044444,GO:…	-	ko:K13993	ko04141,map04141	-	-	-	ko00000,ko00001,ko03110	-	-	-	HSP20
TRINITY_DN15663_c0_g1_3	28532.XP_010523742.1	1.6e-133	482.3	COG0580@1|root,KOG0223@2759|Eukaryota,37NTV@33090|Viridiplantae,3G7J8@35493|Streptophyta,3HZ9Q@3699|Brassicales	2759|Eukaryota	G	Belongs to the MIP aquaporin (TC 1.A.8) family	MIP	GO:0000003,GO:0000302,GO:0000323,GO:0001101,GO:0001568,GO:0001654,GO:0001655,GO:0001656,GO:0001666,GO:0001822,GO:0001944,GO:0002088,GO:0002237,GO:0002790,GO:0003008,GO:0003014,GO:0003091,GO:0003094,GO:0003097,GO:0003674,GO:0003779,GO:0005102,GO:0005198,GO:0005212,GO:0005215,GO:0005216,GO:0005217,GO:0005221,GO:0005223,GO:0005253,GO:0005261,GO:0005267,GO:0005326,GO:0005372,GO:0005488,GO:0005515,GO:…	-	ko:K09863,ko:K09864,ko:K09865,ko:K09866,ko:K09867,ko:K09868,ko:K09872	ko04924,ko04962,ko04964,ko04970,ko04976,map04924,map04962,map04964,map04970,map04976	-	-	-	ko00000,ko00001,ko02000,ko04147	1.A.8,1.A.8.11,1.A.8.8	-	-	MIP
TRINITY_DN19078_c0_g2_2	102107.XP_008221955.1	1.2e-198	699.1	COG5184@1|root,KOG1426@2759|Eukaryota,37P12@33090|Viridiplantae,3GB7E@35493|Streptophyta,4JISK@91835|fabids	2759|Eukaryota	DZ	ultraviolet-B receptor UVR8	-	-	-	-	-	-	-	-	-	-	-	-	RCC1
TRINITY_DN20479_c0_g1_1	3847.GLYMA18G25910.1	9.3e-17	92.8	28KQD@1|root,2QT6G@2759|Eukaryota,37K4R@33090|Viridiplantae,3GFJ4@35493|Streptophyta,4JJ4T@91835|fabids	2759|Eukaryota	S	Cysteine-rich repeat secretory protein	-	GO:0008150,GO:0009628,GO:0050896,GO:0080167	-	-	-	-	-	-	-	-	-	-	Stress-antifung
TRINITY_DN15401_c0_g1_2	88036.EFJ10929	8.3e-274	950.3	KOG1420@1|root,KOG1420@2759|Eukaryota,37WGE@33090|Viridiplantae	2759|Eukaryota	PT	large conductance calcium-activated potassium channel activity	-	-	-	-	-	-	-	-	-	-	-	-	BK_channel_a,DUF4782,Ion_trans_2
TRINITY_DN12340_c0_g1_2	3983.cassava4.1_023892m	1.5e-32	148.3	2CMUD@1|root,2QRZM@2759|Eukaryota,37STU@33090|Viridiplantae,3GFJ5@35493|Streptophyta,4JN3K@91835|fabids	2759|Eukaryota	-	-	-	-	-	-	-	-	-	-	-	-	-	-	NHL
TRINITY_DN12930_c0_g2_1	42345.XP_008788932.1	4.4e-81	308.5	KOG1192@1|root,KOG1192@2759|Eukaryota,37M5H@33090|Viridiplantae,3G79K@35493|Streptophyta,3KWPX@4447|Liliopsida	2759|Eukaryota	CG	Belongs to the UDP-glycosyltransferase family	-	GO:0003674,GO:0003824,GO:0005575,GO:0005622,GO:0005623,GO:0005737,GO:0005829,GO:0008194,GO:0016740,GO:0016757,GO:0016758,GO:0035251,GO:0043226,GO:0043227,GO:0043229,GO:0043231,GO:0044424,GO:0044444,GO:0044464,GO:0046527,GO:0080043,GO:0080044	2.4.1.273	ko:K18823	-	-	-	-	ko00000,ko01000	-	-	-	UDPGT
TRINITY_DN12529_c0_g1_1	4081.Solyc11g011920.1.1	9.8e-186	656.4	COG0076@1|root,KOG1383@2759|Eukaryota,37PA0@33090|Viridiplantae,3GGE7@35493|Streptophyta,44NVZ@71274|asterids	2759|Eukaryota	E	Belongs to the group II decarboxylase family	gadA	GO:0003674,GO:0003824,GO:0004351,GO:0005575,GO:0005622,GO:0005623,GO:0005737,GO:0005829,GO:0006082,GO:0006520,GO:0006536,GO:0006538,GO:0006807,GO:0006950,GO:0007154,GO:0008150,GO:0008152,GO:0009056,GO:0009063,GO:0009064,GO:0009065,GO:0009267,GO:0009605,GO:0009987,GO:0009991,GO:0016054,GO:0016829,GO:0016830,GO:0016831,GO:0019752,GO:0030587,GO:0031152,GO:0031667,GO:0031668,GO:0031669,GO:0032502,GO:…	4.1.1.15	ko:K01580	ko00250,ko00410,ko00430,ko00650,ko01100,ko01110,ko01120,ko02024,ko04727,ko04940,map00250,map00410,map00430,map00650,map01100,map01110,map01120,map02024,map04727,map04940	M00027	R00261,R00489,R01682,R02466	RC00299	ko00000,ko00001,ko00002,ko01000	-	-	-	Pyridoxal_deC
TRINITY_DN13116_c0_g1_1	4113.PGSC0003DMT400065297	2.7e-17	95.1	28NHN@1|root,2QV36@2759|Eukaryota,37K79@33090|Viridiplantae,3G7JZ@35493|Streptophyta,44MU9@71274|asterids	2759|Eukaryota	S	LOB domain protein 1	-	-	-	-	-	-	-	-	-	-	-	-	LOB
TRINITY_DN3413_c0_g1_1	3988.XP_002520002.1	5.6e-26	124.4	28KTB@1|root,2QT9I@2759|Eukaryota,37SWY@33090|Viridiplantae,3G77R@35493|Streptophyta,4JFFY@91835|fabids	2759|Eukaryota	S	Protein of unknown function (DUF1218)	-	-	-	-	-	-	-	-	-	-	-	-	DUF1218
TRINITY_DN19537_c0_g1_1	34740.HMEL004067-PA	2.7e-75	289.3	2BYI9@1|root,2S2HH@2759|Eukaryota,39J0U@33154|Opisthokonta,3CNTJ@33208|Metazoa,3E4ZW@33213|Bilateria	2759|Eukaryota	-	-	-	-	-	-	-	-	-	-	-	-	-	-	-
TRINITY_DN6967_c0_g1_2	3218.PP1S31_251V6.2	6.1e-142	511.5	2CKIT@1|root,2QS3A@2759|Eukaryota,37JC5@33090|Viridiplantae,3GB4Y@35493|Streptophyta	2759|Eukaryota	A	zinc finger CCCH domain-containing protein	-	-	-	-	-	-	-	-	-	-	-	-	OST-HTH,RRM_1,zf-CCCH
TRINITY_DN7160_c0_g1_1	13333.ERM96260	0.0	2901.7	COG0086@1|root,KOG0260@2759|Eukaryota,37S4G@33090|Viridiplantae,3G912@35493|Streptophyta	2759|Eukaryota	K	DNA-dependent RNA polymerase catalyzes the transcription of DNA into RNA using the four ribonucleoside triphosphates as substrates	RPB1	GO:0000428,GO:0000731,GO:0003674,GO:0003676,GO:0003677,GO:0003824,GO:0003899,GO:0005488,GO:0005575,GO:0005622,GO:0005623,GO:0005634,GO:0005654,GO:0005665,GO:0005737,GO:0005773,GO:0005911,GO:0006139,GO:0006259,GO:0006281,GO:0006301,GO:0006351,GO:0006366,GO:0006725,GO:0006807,GO:0006950,GO:0006974,GO:0008150,GO:0008152,GO:0009058,GO:0009059,GO:0009506,GO:0009507,GO:0009536,GO:0009987,GO:0010467,GO:…	2.7.7.6	ko:K03006	ko00230,ko00240,ko01100,ko03020,ko05016,ko05168,ko05169,map00230,map00240,map01100,map03020,map05016,map05168,map05169	M00180	R00435,R00441,R00442,R00443	RC02795	br01611,ko00000,ko00001,ko00002,ko01000,ko03021,ko03400	-	-	-	RNA_pol_Rpb1_1,RNA_pol_Rpb1_2,RNA_pol_Rpb1_3,RNA_pol_Rpb1_4,RNA_pol_Rpb1_5,RNA_pol_Rpb1_6,RNA_pol_Rpb1_7,RNA_pol_Rpb1_R
TRINITY_DN14093_c0_g1_1	77586.LPERR01G00320.1	1.8e-50	205.7	COG0316@1|root,KOG1120@2759|Eukaryota,37UNS@33090|Viridiplantae,3GIWF@35493|Streptophyta,3KZEB@4447|Liliopsida,3IGZ6@38820|Poales	2759|Eukaryota	P	Iron-sulphur cluster biosynthesis	ISCA1	GO:0003008,GO:0003674,GO:0003824,GO:0005488,GO:0005506,GO:0005575,GO:0005622,GO:0005623,GO:0005737,GO:0005739,GO:0005759,GO:0006082,GO:0006725,GO:0006732,GO:0006766,GO:0006767,GO:0006768,GO:0006778,GO:0006779,GO:0006783,GO:0006790,GO:0006807,GO:0008150,GO:0008152,GO:0008198,GO:0009058,GO:0009102,GO:0009108,GO:0009110,GO:0009628,GO:0009987,GO:0010467,GO:0016043,GO:0016053,GO:0016226,GO:0016740,GO:…	-	ko:K22063	-	-	-	-	ko00000,ko03029	-	-	-	Fe-S_biosyn
TRINITY_DN20613_c0_g1_1	71139.XP_010043343.1	1.1e-72	279.6	COG0475@1|root,KOG1650@2759|Eukaryota,37HSQ@33090|Viridiplantae,3G7I6@35493|Streptophyta	2759|Eukaryota	P	cation H( ) antiporter	-	GO:0005575,GO:0005622,GO:0005623,GO:0005737,GO:0005768,GO:0005770,GO:0006810,GO:0006811,GO:0006812,GO:0006885,GO:0008150,GO:0012505,GO:0015672,GO:0031410,GO:0031982,GO:0042592,GO:0043226,GO:0043227,GO:0043229,GO:0044424,GO:0044444,GO:0044464,GO:0048878,GO:0050801,GO:0051179,GO:0051234,GO:0055067,GO:0055080,GO:0065007,GO:0065008,GO:0097708,GO:0098771	-	-	-	-	-	-	-	-	-	-	Na_H_Exchanger
TRINITY_DN4127_c0_g1_2	13333.ERN15269	6.8e-268	930.2	COG0515@1|root,KOG1187@2759|Eukaryota,37QZ1@33090|Viridiplantae,3G7NX@35493|Streptophyta	2759|Eukaryota	T	inactive protein kinase	-	-	2.7.11.1	ko:K04733	ko04010,ko04064,ko04620,ko04621,ko04624,ko04722,ko05133,ko05140,ko05142,ko05145,ko05152,ko05162,ko05164,map04010,map04064,map04620,map04621,map04624,map04722,map05133,map05140,map05142,map05145,map05152,map05162,map05164	M00686	-	-	ko00000,ko00001,ko00002,ko01000,ko01001	-	-	-	Pkinase,Pkinase_Tyr
TRINITY_DN14665_c2_g1_1	29760.VIT_17s0000g02430.t01	1.4e-189	669.1	COG0500@1|root,KOG1269@2759|Eukaryota,37MW5@33090|Viridiplantae,3G8XR@35493|Streptophyta	2759|Eukaryota	I	phosphoethanolamine N-methyltransferase	-	GO:0000003,GO:0000773,GO:0000902,GO:0000904,GO:0001505,GO:0003006,GO:0003674,GO:0003824,GO:0005575,GO:0005622,GO:0005623,GO:0005737,GO:0005829,GO:0006576,GO:0006629,GO:0006644,GO:0006650,GO:0006656,GO:0006793,GO:0006796,GO:0006807,GO:0006935,GO:0007275,GO:0008150,GO:0008152,GO:0008168,GO:0008170,GO:0008610,GO:0008654,GO:0008757,GO:0009058,GO:0009308,GO:0009309,GO:0009555,GO:0009605,GO:0009653,GO:…	2.1.1.103	ko:K05929	ko00564,map00564	-	R02037,R06868,R06869	RC00003,RC00060,RC00181,RC00496	ko00000,ko00001,ko01000	-	-	-	Methyltransf_11,Methyltransf_25
TRINITY_DN10378_c1_g1_2	4432.XP_010276518.1	1.3e-272	945.7	2C391@1|root,2QPU0@2759|Eukaryota,37Q7V@33090|Viridiplantae,3GBUX@35493|Streptophyta	2759|Eukaryota	-	-	-	-	-	-	-	-	-	-	-	-	-	-	-
TRINITY_DN1380_c1_g1_1	29760.VIT_17s0000g01230.t01	4.7e-31	141.4	COG5068@1|root,KOG0014@2759|Eukaryota,37TT4@33090|Viridiplantae,3GHWK@35493|Streptophyta	2759|Eukaryota	K	MADS-box transcription factor	-	GO:0003674,GO:0003700,GO:0005488,GO:0005515,GO:0005575,GO:0005622,GO:0005623,GO:0005634,GO:0006355,GO:0007275,GO:0008134,GO:0008150,GO:0009791,GO:0009888,GO:0009889,GO:0009987,GO:0010374,GO:0010440,GO:0010468,GO:0010556,GO:0019219,GO:0019222,GO:0031323,GO:0031326,GO:0032501,GO:0032502,GO:0042802,GO:0042803,GO:0043226,GO:0043227,GO:0043229,GO:0043231,GO:0044424,GO:0044464,GO:0046983,GO:0048856,GO:…	-	ko:K09264	-	-	-	-	ko00000,ko03000	-	-	-	K-box,SRF-TF
TRINITY_DN10522_c0_g1_3	4432.XP_010277014.1	1.2e-198	700.3	2CMUM@1|root,2QS13@2759|Eukaryota,37IVX@33090|Viridiplantae,3GA21@35493|Streptophyta	2759|Eukaryota	S	F-box LRR-repeat MAX2 homolog	-	GO:0007275,GO:0008150,GO:0032501,GO:0032502,GO:0048856	-	-	-	-	-	-	-	-	-	-	-
TRINITY_DN277_c0_g3_1	3827.XP_004496085.1	8e-50	204.1	KOG1192@1|root,KOG1192@2759|Eukaryota,37K45@33090|Viridiplantae,3G74X@35493|Streptophyta,4JJIB@91835|fabids	2759|Eukaryota	CG	Belongs to the UDP-glycosyltransferase family	-	GO:0003674,GO:0003824,GO:0005575,GO:0005622,GO:0005623,GO:0008194,GO:0016740,GO:0016757,GO:0016758,GO:0035251,GO:0043226,GO:0043227,GO:0043229,GO:0043231,GO:0044424,GO:0044464,GO:0046527,GO:0047230,GO:0080043,GO:0080044	2.4.2.51	ko:K17193	ko00942,map00942	-	R10290,R10291,R10292	RC00005,RC00049	ko00000,ko00001,ko01000	-	-	-	UDPGT
TRINITY_DN58404_c0_g1_1	29730.Gorai.009G111500.1	1.8e-42	179.1	COG0631@1|root,KOG0698@2759|Eukaryota,37JA2@33090|Viridiplantae,3G7CQ@35493|Streptophyta	2759|Eukaryota	T	phosphatase 2C	-	GO:0001101,GO:0003674,GO:0003824,GO:0004721,GO:0004722,GO:0005575,GO:0005622,GO:0005623,GO:0005737,GO:0006464,GO:0006470,GO:0006793,GO:0006796,GO:0006807,GO:0006950,GO:0006952,GO:0007154,GO:0007165,GO:0008150,GO:0008152,GO:0009536,GO:0009605,GO:0009607,GO:0009611,GO:0009620,GO:0009719,GO:0009725,GO:0009737,GO:0009738,GO:0009755,GO:0009987,GO:0010033,GO:0016311,GO:0016787,GO:0016788,GO:0016791,GO:…	3.1.3.16	ko:K17506	-	-	-	-	ko00000,ko01000,ko01009	-	-	-	PP2C
TRINITY_DN21013_c0_g1_1	1047171.Mycgr3P45585	1.6e-17	94.4	2CEI3@1|root,2SGSK@2759|Eukaryota,3ACAA@33154|Opisthokonta,3PNWT@4751|Fungi,3R84Q@4890|Ascomycota,206R1@147541|Dothideomycetes,3MMBU@451867|Dothideomycetidae	2759|Eukaryota	-	-	-	-	-	-	-	-	-	-	-	-	-	-	-
TRINITY_DN4263_c0_g2_6	4432.XP_010270167.1	3.6e-77	295.8	28JIG@1|root,2QRXJ@2759|Eukaryota,37M8N@33090|Viridiplantae,3GC2K@35493|Streptophyta	2759|Eukaryota	K	WRKY Transcription Factor	WRKY20	GO:0001101,GO:0003674,GO:0003676,GO:0003677,GO:0003700,GO:0005488,GO:0006355,GO:0006950,GO:0008150,GO:0009611,GO:0009889,GO:0009891,GO:0009893,GO:0009961,GO:0010033,GO:0010243,GO:0010468,GO:0010556,GO:0010557,GO:0010604,GO:0010628,GO:0019219,GO:0019222,GO:0031323,GO:0031325,GO:0031326,GO:0031328,GO:0042221,GO:0043200,GO:0043565,GO:0045893,GO:0045935,GO:0048518,GO:0048522,GO:0050789,GO:0050794,GO:…	-	-	-	-	-	-	-	-	-	-	WRKY
TRINITY_DN15975_c0_g1_2	4432.XP_010246007.1	1.1e-282	979.2	COG2986@1|root,KOG0222@2759|Eukaryota,37M4G@33090|Viridiplantae,3G9T5@35493|Streptophyta	2759|Eukaryota	Q	Phenylalanine ammonialyase	-	GO:0001101,GO:0003674,GO:0003824,GO:0006464,GO:0006508,GO:0006511,GO:0006725,GO:0006807,GO:0008150,GO:0008152,GO:0009056,GO:0009057,GO:0009058,GO:0009636,GO:0009698,GO:0009699,GO:0009719,GO:0009725,GO:0009739,GO:0009987,GO:0010033,GO:0010243,GO:0014070,GO:0016598,GO:0016829,GO:0016840,GO:0016841,GO:0019438,GO:0019538,GO:0019748,GO:0019941,GO:0030163,GO:0033993,GO:0036211,GO:0042221,GO:0042493,GO:…	4.3.1.24,4.3.1.25	ko:K10775,ko:K13064	ko00360,ko00940,ko01100,ko01110,map00360,map00940,map01100,map01110	M00039,M00137,M00350	R00697,R00737	RC00361	ko00000,ko00001,ko00002,ko01000	-	-	-	Lyase_aromatic
TRINITY_DN2563_c0_g1_1	4432.XP_010266334.1	2.4e-55	223.0	28IIJ@1|root,2QWEE@2759|Eukaryota,37RCF@33090|Viridiplantae,3GGND@35493|Streptophyta	2759|Eukaryota	S	SAM dependent carboxyl methyltransferase	-	-	2.1.1.141	ko:K08241	ko00592,ko01110,map00592,map01110	-	R05759	RC00003,RC00460	ko00000,ko00001,ko01000	-	-	-	Methyltransf_7
TRINITY_DN4955_c0_g1_1	4432.XP_010273364.1	7.5e-227	793.5	COG1409@1|root,KOG1378@2759|Eukaryota,37I2N@33090|Viridiplantae,3GGCX@35493|Streptophyta	2759|Eukaryota	G	Purple acid phosphatase	-	GO:0003674,GO:0003824,GO:0003993,GO:0006793,GO:0006796,GO:0008150,GO:0008152,GO:0009987,GO:0016311,GO:0016787,GO:0016788,GO:0016791,GO:0042578,GO:0044237	-	ko:K22390	-	-	-	-	ko00000	-	-	-	Metallophos,Metallophos_C,Pur_ac_phosph_N
TRINITY_DN18925_c0_g1_1	13333.ERN20059	2.3e-50	204.9	COG1902@1|root,KOG0134@2759|Eukaryota,37NVQ@33090|Viridiplantae,3GAWK@35493|Streptophyta	2759|Eukaryota	C	12-oxophytodienoate reductase	OPR1	GO:0003674,GO:0003824,GO:0005575,GO:0005622,GO:0005623,GO:0006807,GO:0006950,GO:0008150,GO:0008152,GO:0009058,GO:0009611,GO:0009636,GO:0009709,GO:0009820,GO:0009821,GO:0009987,GO:0016491,GO:0016627,GO:0016628,GO:0016629,GO:0016645,GO:0016646,GO:0019748,GO:0034641,GO:0035834,GO:0035835,GO:0035836,GO:0035837,GO:0042221,GO:0044237,GO:0044249,GO:0044271,GO:0044464,GO:0044550,GO:0046447,GO:0050896,GO:…	1.3.1.100,1.3.1.42,1.6.99.1	ko:K00354,ko:K05894,ko:K19182	ko00592,ko01100,ko01110,map00592,map01100,map01110	M00113	R00282,R03401	RC00001,RC00921	ko00000,ko00001,ko00002,ko01000	-	-	-	Oxidored_FMN
TRINITY_DN13435_c0_g1_1	3988.XP_002522923.1	9.6e-15	86.3	28M3M@1|root,2R42M@2759|Eukaryota,37PFK@33090|Viridiplantae,3GGQ3@35493|Streptophyta,4JKXB@91835|fabids	2759|Eukaryota	G	Lipase (class 3)	PAD4	-	-	-	-	-	-	-	-	-	-	-	Lipase_3
TRINITY_DN14260_c1_g1_1	90675.XP_010494952.1	6.6e-26	124.4	2C7ZM@1|root,2QRIC@2759|Eukaryota,37RN9@33090|Viridiplantae,3GDRT@35493|Streptophyta,3HZDZ@3699|Brassicales	2759|Eukaryota	K	Transcription factor	-	GO:0000160,GO:0001101,GO:0002218,GO:0002252,GO:0002253,GO:0002376,GO:0002682,GO:0002684,GO:0003674,GO:0003700,GO:0005575,GO:0005622,GO:0005623,GO:0005634,GO:0006355,GO:0006950,GO:0006952,GO:0006955,GO:0007154,GO:0007165,GO:0008150,GO:0009605,GO:0009607,GO:0009617,GO:0009682,GO:0009719,GO:0009723,GO:0009725,GO:0009753,GO:0009755,GO:0009864,GO:0009867,GO:0009873,GO:0009888,GO:0009889,GO:0009891,GO:…	-	ko:K09286,ko:K14517	ko04075,map04075	-	-	-	ko00000,ko00001,ko03000	-	-	-	AP2
TRINITY_DN15882_c0_g1_1	3659.XP_004150619.1	7e-40	171.0	COG5126@1|root,KOG0027@2759|Eukaryota,37U1A@33090|Viridiplantae,3GI6M@35493|Streptophyta,4JPAJ@91835|fabids	2759|Eukaryota	T	calcium-binding protein	-	GO:0003674,GO:0005488,GO:0005509,GO:0005575,GO:0005622,GO:0005623,GO:0005634,GO:0005737,GO:0006950,GO:0007275,GO:0008150,GO:0009266,GO:0009409,GO:0009628,GO:0009653,GO:0009888,GO:0009987,GO:0010015,GO:0010053,GO:0010054,GO:0016049,GO:0021700,GO:0022622,GO:0030154,GO:0032501,GO:0032502,GO:0040007,GO:0043167,GO:0043169,GO:0043226,GO:0043227,GO:0043229,GO:0043231,GO:0044424,GO:0044464,GO:0046872,GO:…	-	ko:K13448	ko04626,map04626	-	-	-	ko00000,ko00001	-	-	-	EF-hand_1,EF-hand_5,EF-hand_7
TRINITY_DN4055_c0_g2_1	4113.PGSC0003DMT400034472	4.8e-37	160.6	28IFU@1|root,2QQSP@2759|Eukaryota,37IPE@33090|Viridiplantae,3G9GW@35493|Streptophyta,44D5X@71274|asterids	2759|Eukaryota	E	Plant lipoxygenase may be involved in a number of diverse aspects of plant physiology including growth and development, pest resistance, and senescence or responses to wounding	-	GO:0003674,GO:0003824,GO:0005575,GO:0005622,GO:0005623,GO:0005737,GO:0005886,GO:0006082,GO:0006629,GO:0006631,GO:0006690,GO:0006950,GO:0008150,GO:0008152,GO:0009058,GO:0009507,GO:0009532,GO:0009534,GO:0009536,GO:0009570,GO:0009579,GO:0009611,GO:0009694,GO:0009695,GO:0009987,GO:0010597,GO:0010817,GO:0016020,GO:0016053,GO:0016165,GO:0016491,GO:0016701,GO:0016702,GO:0019372,GO:0019752,GO:0030258,GO:…	1.13.11.12,1.13.11.58	ko:K00454,ko:K15718	ko00591,ko00592,ko01100,ko01110,map00591,map00592,map01100,map01110	M00113	R03626,R07057,R07864,R07869	RC00561	ko00000,ko00001,ko00002,ko01000	-	-	-	Lipoxygenase,PLAT
TRINITY_DN1393_c0_g1_1	3711.Bra006599.1-P	1.1e-08	66.2	2CG91@1|root,2RZQP@2759|Eukaryota,37V07@33090|Viridiplantae,3GJ64@35493|Streptophyta,3I09X@3699|Brassicales	2759|Eukaryota	K	transcription factor	-	GO:0005575,GO:0005622,GO:0005623,GO:0005634,GO:0043226,GO:0043227,GO:0043229,GO:0043231,GO:0044424,GO:0044464	-	-	-	-	-	-	-	-	-	-	AP2
TRINITY_DN65098_c0_g2_1	32264.tetur01g12820.1	1.6e-23	116.7	2C9WU@1|root,2S9H9@2759|Eukaryota,3A862@33154|Opisthokonta,3BU8I@33208|Metazoa,3DAVC@33213|Bilateria,421AZ@6656|Arthropoda	2759|Eukaryota	S	Cuticle protein	-	GO:0003674,GO:0005198,GO:0005214,GO:0005575,GO:0005576,GO:0007275,GO:0008010,GO:0008150,GO:0031012,GO:0032501,GO:0032502,GO:0040003,GO:0042302,GO:0042335,GO:0044421,GO:0048856	-	-	-	-	-	-	-	-	-	-	Chitin_bind_4
TRINITY_DN3_c0_g2_1	13333.ERM96611	3.3e-259	901.7	COG5078@1|root,KOG0895@2759|Eukaryota,37MBA@33090|Viridiplantae,3GDBW@35493|Streptophyta	2759|Eukaryota	O	Belongs to the ubiquitin-conjugating enzyme family	UBC23	GO:0003674,GO:0003824,GO:0004842,GO:0005488,GO:0005515,GO:0005575,GO:0005622,GO:0005623,GO:0005737,GO:0005829,GO:0006464,GO:0006807,GO:0008150,GO:0008152,GO:0009987,GO:0016567,GO:0016740,GO:0019538,GO:0019787,GO:0019899,GO:0031625,GO:0032446,GO:0036211,GO:0043170,GO:0043412,GO:0044237,GO:0044238,GO:0044260,GO:0044267,GO:0044389,GO:0044424,GO:0044444,GO:0044464,GO:0061630,GO:0061659,GO:0070647,GO:…	2.3.2.24	ko:K10581	ko04120,map04120	-	-	-	ko00000,ko00001,ko01000,ko04121	-	-	-	UQ_con
TRINITY_DN10330_c0_g1_1	4432.XP_010264412.1	6.8e-38	164.1	COG5036@1|root,KOG1161@2759|Eukaryota,37S8A@33090|Viridiplantae,3GC27@35493|Streptophyta	2759|Eukaryota	P	SPX domain-containing protein	SPX3	GO:0005575,GO:0005622,GO:0005623,GO:0005737,GO:0005783,GO:0006950,GO:0007154,GO:0008150,GO:0009266,GO:0009267,GO:0009409,GO:0009605,GO:0009628,GO:0009987,GO:0009991,GO:0010646,GO:0010647,GO:0012505,GO:0016036,GO:0031667,GO:0031668,GO:0031669,GO:0032101,GO:0032103,GO:0032104,GO:0032106,GO:0032107,GO:0032109,GO:0033554,GO:0042594,GO:0043226,GO:0043227,GO:0043229,GO:0043231,GO:0044424,GO:0044444,GO:…	-	-	-	-	-	-	-	-	-	-	SPX
TRINITY_DN29203_c0_g2_1	13333.ERN02263	2.4e-62	246.1	COG5036@1|root,KOG1161@2759|Eukaryota,37R8G@33090|Viridiplantae,3GAQ2@35493|Streptophyta	2759|Eukaryota	P	SPX domain-containing protein	SPX4	GO:0005575,GO:0005622,GO:0005623,GO:0005737,GO:0005783,GO:0006950,GO:0007154,GO:0008150,GO:0009266,GO:0009267,GO:0009409,GO:0009605,GO:0009628,GO:0009987,GO:0009991,GO:0012505,GO:0016036,GO:0031667,GO:0031668,GO:0031669,GO:0033554,GO:0042594,GO:0043226,GO:0043227,GO:0043229,GO:0043231,GO:0044424,GO:0044444,GO:0044464,GO:0050896,GO:0051716,GO:0070417,GO:0071496	-	-	-	-	-	-	-	-	-	-	SPX
TRINITY_DN572_c1_g1_2	3880.AES91532	2.2e-66	259.6	COG5036@1|root,KOG1161@2759|Eukaryota,37R8G@33090|Viridiplantae,3GDCX@35493|Streptophyta,4JNH7@91835|fabids	2759|Eukaryota	P	SPX domain	SPX2	GO:0005575,GO:0005622,GO:0005623,GO:0005634,GO:0005737,GO:0005783,GO:0006950,GO:0007154,GO:0008150,GO:0009266,GO:0009267,GO:0009409,GO:0009605,GO:0009628,GO:0009987,GO:0009991,GO:0010646,GO:0010647,GO:0012505,GO:0016036,GO:0031667,GO:0031668,GO:0031669,GO:0032101,GO:0032103,GO:0032104,GO:0032106,GO:0032107,GO:0032109,GO:0033554,GO:0042594,GO:0043226,GO:0043227,GO:0043229,GO:0043231,GO:0044424,GO:…	-	-	-	-	-	-	-	-	-	-	SPX
TRINITY_DN22709_c0_g2_1	6669.EFX62991	5.7e-09	66.6	2CZUP@1|root,2SBR2@2759|Eukaryota,396NA@33154|Opisthokonta,3CB0N@33208|Metazoa,3DS94@33213|Bilateria,423X4@6656|Arthropoda	2759|Eukaryota	-	-	-	-	-	-	-	-	-	-	-	-	-	-	-
TRINITY_DN66102_c0_g2_1	3641.EOY16765	1.4e-11	75.5	2BPZB@1|root,2S1T2@2759|Eukaryota,37VP5@33090|Viridiplantae,3GJHE@35493|Streptophyta	2759|Eukaryota	S	Abscisic stress-ripening protein	-	GO:0001101,GO:0003674,GO:0005488,GO:0005515,GO:0005575,GO:0005622,GO:0005623,GO:0005634,GO:0006950,GO:0008150,GO:0008270,GO:0009414,GO:0009415,GO:0009628,GO:0010035,GO:0032991,GO:0042221,GO:0042802,GO:0042803,GO:0043167,GO:0043169,GO:0043226,GO:0043227,GO:0043229,GO:0043231,GO:0044424,GO:0044464,GO:0046872,GO:0046914,GO:0046983,GO:0050896,GO:1901700	-	-	-	-	-	-	-	-	-	-	ABA_WDS
TRINITY_DN2537_c0_g3_1	3218.PP1S51_217V6.1	9.6e-78	297.0	COG1528@1|root,KOG2332@2759|Eukaryota,37KU9@33090|Viridiplantae,3G7TB@35493|Streptophyta	2759|Eukaryota	P	Stores iron in a soluble, non-toxic, readily available form. Important for iron homeostasis. Iron is taken up in the ferrous form and deposited as ferric hydroxides after oxidation	FER1	GO:0000003,GO:0000041,GO:0000302,GO:0001101,GO:0003006,GO:0003674,GO:0005488,GO:0005506,GO:0005515,GO:0005575,GO:0005622,GO:0005623,GO:0005737,GO:0005739,GO:0006810,GO:0006811,GO:0006812,GO:0006826,GO:0006873,GO:0006875,GO:0006879,GO:0006880,GO:0006950,GO:0006979,GO:0007275,GO:0008150,GO:0008152,GO:0009266,GO:0009409,GO:0009507,GO:0009526,GO:0009532,GO:0009534,GO:0009535,GO:0009536,GO:0009570,GO:…	1.16.3.2,3.2.1.96	ko:K00522,ko:K01227	ko00511,ko04216,ko04217,ko04978,map00511,map04216,map04217,map04978	-	-	-	ko00000,ko00001,ko01000,ko04147	-	-	-	Ferritin
TRINITY_DN2718_c0_g1_2	3847.GLYMA12G01580.1	2.1e-37	162.5	COG0071@1|root,KOG0710@2759|Eukaryota,37TFZ@33090|Viridiplantae,3GHUN@35493|Streptophyta,4JK65@91835|fabids	2759|Eukaryota	O	Belongs to the small heat shock protein (HSP20) family	-	GO:0006950,GO:0006970,GO:0008150,GO:0009266,GO:0009408,GO:0009628,GO:0010035,GO:0010038,GO:0042221,GO:0046686,GO:0050896	-	ko:K13993	ko04141,map04141	-	-	-	ko00000,ko00001,ko03110	-	-	-	HSP20
TRINITY_DN2147_c0_g2_2	4098.XP_009624863.1	9e-84	317.8	COG5147@1|root,KOG0048@2759|Eukaryota,37NHC@33090|Viridiplantae,3GCJ6@35493|Streptophyta,44GU0@71274|asterids	2759|Eukaryota	K	Myb-like DNA-binding domain	MYB16	GO:0000902,GO:0000904,GO:0000981,GO:0000988,GO:0000989,GO:0001067,GO:0001076,GO:0001101,GO:0001134,GO:0001135,GO:0003002,GO:0003674,GO:0003676,GO:0003677,GO:0003700,GO:0005488,GO:0005575,GO:0005622,GO:0005623,GO:0005634,GO:0006355,GO:0006357,GO:0006950,GO:0006970,GO:0007275,GO:0007389,GO:0008150,GO:0009628,GO:0009651,GO:0009653,GO:0009719,GO:0009723,GO:0009725,GO:0009733,GO:0009739,GO:0009751,GO:…	-	ko:K09422	-	-	-	-	ko00000,ko03000	-	-	-	Myb_DNA-binding
TRINITY_DN6175_c0_g1_2	42345.XP_008791333.1	3.6e-32	145.2	28JV1@1|root,2QS92@2759|Eukaryota,37HTH@33090|Viridiplantae,3GBUS@35493|Streptophyta,3KSU0@4447|Liliopsida	2759|Eukaryota	S	Myelodysplasia-myeloid leukemia factor 1-interacting protein	-	-	-	ko:K15622	ko05202,map05202	-	-	-	ko00000,ko00001	-	-	-	Mlf1IP
TRINITY_DN7526_c0_g1_1	3983.cassava4.1_013054m	3.7e-54	218.8	COG5036@1|root,KOG1161@2759|Eukaryota,37R8G@33090|Viridiplantae,3GDCX@35493|Streptophyta,4JNH7@91835|fabids	2759|Eukaryota	P	SPX domain	SPX2	GO:0005575,GO:0005622,GO:0005623,GO:0005634,GO:0005737,GO:0005783,GO:0006950,GO:0007154,GO:0008150,GO:0009266,GO:0009267,GO:0009409,GO:0009605,GO:0009628,GO:0009987,GO:0009991,GO:0010646,GO:0010647,GO:0012505,GO:0016036,GO:0031667,GO:0031668,GO:0031669,GO:0032101,GO:0032103,GO:0032104,GO:0032106,GO:0032107,GO:0032109,GO:0033554,GO:0042594,GO:0043226,GO:0043227,GO:0043229,GO:0043231,GO:0044424,GO:…	-	-	-	-	-	-	-	-	-	-	SPX
TRINITY_DN4552_c0_g1_1	29730.Gorai.005G105800.1	2.6e-134	485.7	2CMKA@1|root,2QQNS@2759|Eukaryota,37PKP@33090|Viridiplantae,3GDGW@35493|Streptophyta	2759|Eukaryota	Q	Belongs to the cytochrome P450 family	AOS	GO:0001101,GO:0001676,GO:0003674,GO:0003824,GO:0004497,GO:0005488,GO:0005575,GO:0005622,GO:0005623,GO:0005737,GO:0005739,GO:0006082,GO:0006629,GO:0006631,GO:0006690,GO:0006950,GO:0006952,GO:0008144,GO:0008150,GO:0008152,GO:0008202,GO:0009058,GO:0009507,GO:0009526,GO:0009532,GO:0009534,GO:0009535,GO:0009536,GO:0009570,GO:0009579,GO:0009605,GO:0009607,GO:0009611,GO:0009620,GO:0009694,GO:0009695,GO:…	4.2.1.92	ko:K01723,ko:K10528	ko00592,ko01100,ko01110,map00592,map01100,map01110	M00113	R07863,R07865,R07868,R07870	RC01950,RC02104,RC02105	ko00000,ko00001,ko00002,ko00199,ko01000	-	-	-	p450
TRINITY_DN3521_c0_g1_1	2711.XP_006483635.1	5.1e-78	297.4	COG3703@1|root,KOG3182@2759|Eukaryota,37Q93@33090|Viridiplantae,3GEKN@35493|Streptophyta	2759|Eukaryota	P	Catalyzes the formation of 5-oxoproline from gamma- glutamyl dipeptides and plays a significant role in glutathione (GSH) homeostasis	-	GO:0003674,GO:0003824,GO:0003839,GO:0005575,GO:0005622,GO:0005623,GO:0005634,GO:0005737,GO:0006518,GO:0006575,GO:0006749,GO:0006751,GO:0006790,GO:0006807,GO:0008150,GO:0008152,GO:0009056,GO:0009636,GO:0009987,GO:0010035,GO:0010038,GO:0010288,GO:0016603,GO:0016740,GO:0016746,GO:0016755,GO:0016829,GO:0016840,GO:0016842,GO:0034641,GO:0042219,GO:0042221,GO:0043171,GO:0043226,GO:0043227,GO:0043229,GO:…	-	ko:K07232	-	-	-	-	ko00000	-	-	-	ChaC
TRINITY_DN3977_c0_g1_1	13333.ERM97113	1.9e-100	372.9	COG3621@1|root,KOG0513@2759|Eukaryota,37MPP@33090|Viridiplantae,3G8BE@35493|Streptophyta	2759|Eukaryota	I	lipolytic acyl hydrolase (LAH)	-	GO:0001101,GO:0001666,GO:0002252,GO:0002376,GO:0003674,GO:0003824,GO:0004620,GO:0005575,GO:0005622,GO:0005623,GO:0005737,GO:0006082,GO:0006629,GO:0006631,GO:0006633,GO:0006950,GO:0006952,GO:0006955,GO:0007275,GO:0008150,GO:0008152,GO:0008219,GO:0008610,GO:0009058,GO:0009605,GO:0009607,GO:0009615,GO:0009626,GO:0009628,GO:0009653,GO:0009719,GO:0009725,GO:0009737,GO:0009791,GO:0009987,GO:0010015,GO:…	-	-	-	-	-	-	-	-	-	-	Patatin
TRINITY_DN559_c0_g1_1	225117.XP_009370176.1	3.7e-50	204.9	COG3621@1|root,KOG0513@2759|Eukaryota,37JKH@33090|Viridiplantae,3G7E9@35493|Streptophyta,4JVUE@91835|fabids	2759|Eukaryota	I	Lipolytic acyl hydrolase (LAH)	-	-	-	-	-	-	-	-	-	-	-	-	Patatin
TRINITY_DN5352_c0_g1_1	4565.Traes_5DS_0DA2E4F5D.1	4.4e-26	124.4	28MNJ@1|root,2QU6E@2759|Eukaryota,37NIY@33090|Viridiplantae,3GGH7@35493|Streptophyta,3KT1B@4447|Liliopsida,3IDQ7@38820|Poales	2759|Eukaryota	S	NB-ARC domain	ADR1	GO:0001101,GO:0003674,GO:0003824,GO:0005575,GO:0005576,GO:0005623,GO:0005886,GO:0006793,GO:0006796,GO:0006950,GO:0006952,GO:0007154,GO:0007165,GO:0008150,GO:0008152,GO:0009414,GO:0009415,GO:0009605,GO:0009607,GO:0009617,GO:0009628,GO:0009987,GO:0010035,GO:0016020,GO:0016301,GO:0016310,GO:0016740,GO:0016772,GO:0023052,GO:0042221,GO:0042742,GO:0043207,GO:0044237,GO:0044464,GO:0048046,GO:0050789,GO:…	-	-	-	-	-	-	-	-	-	-	NB-ARC,RPW8
TRINITY_DN8800_c0_g1_1	29760.VIT_13s0019g02760.t01	7.5e-13	79.3	COG0071@1|root,KOG0710@2759|Eukaryota,37TQV@33090|Viridiplantae	2759|Eukaryota	O	Belongs to the small heat shock protein (HSP20) family	-	GO:0005575,GO:0005622,GO:0005623,GO:0005737,GO:0009507,GO:0009536,GO:0043226,GO:0043227,GO:0043229,GO:0043231,GO:0044424,GO:0044444,GO:0044464	-	ko:K13993	ko04141,map04141	-	-	-	ko00000,ko00001,ko03110	-	-	-	HSP20
TRINITY_DN16294_c1_g1_3	981085.XP_010090668.1	2.4e-69	268.5	2CN02@1|root,2QT1H@2759|Eukaryota,37R7E@33090|Viridiplantae,3GFMB@35493|Streptophyta,4JJ6B@91835|fabids	2759|Eukaryota	S	ACT domain	-	GO:0006355,GO:0006464,GO:0006807,GO:0006808,GO:0007154,GO:0007584,GO:0008150,GO:0008152,GO:0009605,GO:0009719,GO:0009889,GO:0009891,GO:0009893,GO:0009987,GO:0009991,GO:0010033,GO:0010243,GO:0010468,GO:0010556,GO:0010557,GO:0010604,GO:0010628,GO:0018175,GO:0018177,GO:0019219,GO:0019222,GO:0019538,GO:0031323,GO:0031325,GO:0031326,GO:0031328,GO:0031667,GO:0031668,GO:0031669,GO:0031670,GO:0036211,GO:…	-	-	-	-	-	-	-	-	-	-	ACT
TRINITY_DN14698_c0_g1_1	3218.PP1S18_72V6.1	1.5e-12	79.3	COG5036@1|root,KOG1161@2759|Eukaryota,37R8G@33090|Viridiplantae,3GDCX@35493|Streptophyta	2759|Eukaryota	P	SPX domain-containing protein	SPX2	GO:0005575,GO:0005622,GO:0005623,GO:0005634,GO:0005737,GO:0005783,GO:0006950,GO:0007154,GO:0008150,GO:0009266,GO:0009267,GO:0009409,GO:0009605,GO:0009628,GO:0009987,GO:0009991,GO:0010646,GO:0010647,GO:0012505,GO:0016036,GO:0031667,GO:0031668,GO:0031669,GO:0032101,GO:0032103,GO:0032104,GO:0032106,GO:0032107,GO:0032109,GO:0033554,GO:0042594,GO:0043226,GO:0043227,GO:0043229,GO:0043231,GO:0044424,GO:…	-	-	-	-	-	-	-	-	-	-	SPX
TRINITY_DN5613_c0_g2_1	4113.PGSC0003DMT400045523	3e-85	322.0	KOG0324@1|root,KOG0324@2759|Eukaryota,37HWT@33090|Viridiplantae,3G9FY@35493|Streptophyta,44GPK@71274|asterids	2759|Eukaryota	S	PPPDE putative peptidase domain	-	-	-	ko:K14007	ko04141,map04141	M00404	-	-	ko00000,ko00001,ko00002,ko04131	-	-	-	Peptidase_C97
TRINITY_DN8117_c0_g1_2	29760.VIT_14s0108g00830.t01	2.3e-83	315.8	COG5147@1|root,KOG0048@2759|Eukaryota,37P48@33090|Viridiplantae,3G85A@35493|Streptophyta	2759|Eukaryota	K	Myb-related protein	-	GO:0000038,GO:0000981,GO:0000988,GO:0000989,GO:0001067,GO:0001076,GO:0001101,GO:0001134,GO:0001135,GO:0001666,GO:0002376,GO:0003674,GO:0003676,GO:0003677,GO:0003700,GO:0005488,GO:0005575,GO:0005622,GO:0005623,GO:0005634,GO:0006082,GO:0006355,GO:0006357,GO:0006629,GO:0006631,GO:0006633,GO:0006950,GO:0006952,GO:0006955,GO:0008150,GO:0008152,GO:0008219,GO:0008610,GO:0009058,GO:0009605,GO:0009607,GO:…	-	ko:K09422	-	-	-	-	ko00000,ko03000	-	-	-	Myb_DNA-binding
TRINITY_DN14905_c0_g1_1	88036.EFJ17594	1e-62	246.1	COG0326@1|root,KOG0019@2759|Eukaryota,37QS8@33090|Viridiplantae,3GC1U@35493|Streptophyta	2759|Eukaryota	O	heat shock protein	HSP81-3	GO:0002376,GO:0003674,GO:0003824,GO:0005575,GO:0005576,GO:0005618,GO:0005622,GO:0005623,GO:0005634,GO:0005730,GO:0005737,GO:0005773,GO:0005774,GO:0005794,GO:0005829,GO:0005886,GO:0006457,GO:0006950,GO:0006952,GO:0006955,GO:0008150,GO:0009266,GO:0009408,GO:0009507,GO:0009532,GO:0009536,GO:0009570,GO:0009605,GO:0009607,GO:0009617,GO:0009628,GO:0009814,GO:0009816,GO:0009987,GO:0010035,GO:0010038,GO:…	-	ko:K04079,ko:K09488	ko04141,ko04151,ko04217,ko04612,ko04621,ko04626,ko04657,ko04659,ko04914,ko04915,ko05200,ko05215,ko05418,map04141,map04151,map04217,map04612,map04621,map04626,map04657,map04659,map04914,map04915,map05200,map05215,map05418	-	-	-	ko00000,ko00001,ko01009,ko03029,ko03051,ko03110,ko04131,ko04147	-	-	-	HATPase_c,HSP90
TRINITY_DN23377_c1_g2_1	13333.ERN13157	6.1e-18	97.4	2D30B@1|root,2S4ZC@2759|Eukaryota,37WAC@33090|Viridiplantae,3GK7D@35493|Streptophyta	2759|Eukaryota	S	at5g22580	-	GO:0005575,GO:0005622,GO:0005623,GO:0005737,GO:0009507,GO:0009536,GO:0043226,GO:0043227,GO:0043229,GO:0043231,GO:0044424,GO:0044444,GO:0044464	-	-	-	-	-	-	-	-	-	-	Dabb
TRINITY_DN15644_c0_g1_1	225117.XP_009369930.1	3.6e-10	72.0	KOG1339@1|root,KOG1339@2759|Eukaryota,37QU9@33090|Viridiplantae,3GEW8@35493|Streptophyta	2759|Eukaryota	O	Belongs to the peptidase A1 family	pepA	GO:0003674,GO:0003824,GO:0004175,GO:0004190,GO:0005575,GO:0005576,GO:0006508,GO:0006807,GO:0008150,GO:0008152,GO:0008233,GO:0009056,GO:0009057,GO:0016787,GO:0019538,GO:0030163,GO:0043170,GO:0044238,GO:0070001,GO:0070011,GO:0071704,GO:0140096,GO:1901564,GO:1901565,GO:1901575	3.4.23.18,3.4.23.25,3.4.23.5	ko:K01379,ko:K01381,ko:K06004	ko04071,ko04138,ko04140,ko04142,ko04210,ko04915,ko05152,map04071,map04138,map04140,map04142,map04210,map04915,map05152	-	-	-	ko00000,ko00001,ko01000,ko01002,ko04147	-	-	-	Asp,TAXi_C,TAXi_N
TRINITY_DN4337_c0_g2_1	218851.Aquca_004_00812.1	1.7e-34	153.3	KOG1339@1|root,KOG1339@2759|Eukaryota,37RW1@33090|Viridiplantae,3GH16@35493|Streptophyta	2759|Eukaryota	O	Belongs to the peptidase A1 family	pepA	GO:0003674,GO:0003824,GO:0004175,GO:0004190,GO:0005575,GO:0005576,GO:0006508,GO:0006807,GO:0008150,GO:0008152,GO:0008233,GO:0009056,GO:0009057,GO:0016787,GO:0019538,GO:0030163,GO:0043170,GO:0044238,GO:0070001,GO:0070011,GO:0071704,GO:0140096,GO:1901564,GO:1901565,GO:1901575	3.4.23.18,3.4.23.25	ko:K01381,ko:K06004	ko04138,map04138	-	-	-	ko00000,ko00001,ko01000,ko01002	-	-	-	Asp,TAXi_C,TAXi_N
TRINITY_DN8741_c0_g1_1	4577.GRMZM2G120918_P02	4.6e-11	72.8	COG3703@1|root,KOG3182@2759|Eukaryota	2759|Eukaryota	P	Catalyzes the cleavage of glutathione into 5-oxo-L- proline and a Cys-Gly dipeptide. Acts specifically on glutathione, but not on other gamma-glutamyl peptides	-	GO:0003674,GO:0003824,GO:0003839,GO:0005575,GO:0005622,GO:0005623,GO:0005634,GO:0005737,GO:0006518,GO:0006575,GO:0006749,GO:0006751,GO:0006790,GO:0006807,GO:0008150,GO:0008152,GO:0009056,GO:0009636,GO:0009987,GO:0016603,GO:0016740,GO:0016746,GO:0016755,GO:0016829,GO:0016840,GO:0016842,GO:0034641,GO:0042219,GO:0042221,GO:0043171,GO:0043226,GO:0043227,GO:0043229,GO:0043231,GO:0043603,GO:0044237,GO:…	-	ko:K07232	-	-	-	-	ko00000	-	-	-	ChaC
TRINITY_DN771_c0_g4_2	3649.evm.model.supercontig_1.166	6.3e-21	106.3	2CN02@1|root,2QT1H@2759|Eukaryota,37J8R@33090|Viridiplantae,3G8VN@35493|Streptophyta,3HVHW@3699|Brassicales	2759|Eukaryota	S	ACT domain	ACR4	GO:0003674,GO:0005488,GO:0005575,GO:0005911,GO:0006355,GO:0006464,GO:0006807,GO:0006808,GO:0007154,GO:0007584,GO:0008150,GO:0008152,GO:0009506,GO:0009605,GO:0009719,GO:0009889,GO:0009891,GO:0009893,GO:0009987,GO:0009991,GO:0010033,GO:0010243,GO:0010468,GO:0010556,GO:0010557,GO:0010604,GO:0010628,GO:0016597,GO:0018175,GO:0018177,GO:0019219,GO:0019222,GO:0019538,GO:0030054,GO:0031323,GO:0031325,GO:…	-	-	-	-	-	-	-	-	-	-	ACT,ACT_6
TRINITY_DN750_c1_g2_1	4098.XP_009624863.1	9e-84	317.8	COG5147@1|root,KOG0048@2759|Eukaryota,37NHC@33090|Viridiplantae,3GCJ6@35493|Streptophyta,44GU0@71274|asterids	2759|Eukaryota	K	Myb-like DNA-binding domain	MYB16	GO:0000902,GO:0000904,GO:0000981,GO:0000988,GO:0000989,GO:0001067,GO:0001076,GO:0001101,GO:0001134,GO:0001135,GO:0003002,GO:0003674,GO:0003676,GO:0003677,GO:0003700,GO:0005488,GO:0005575,GO:0005622,GO:0005623,GO:0005634,GO:0006355,GO:0006357,GO:0006950,GO:0006970,GO:0007275,GO:0007389,GO:0008150,GO:0009628,GO:0009651,GO:0009653,GO:0009719,GO:0009723,GO:0009725,GO:0009733,GO:0009739,GO:0009751,GO:…	-	ko:K09422	-	-	-	-	ko00000,ko03000	-	-	-	Myb_DNA-binding
TRINITY_DN879_c0_g1_2	2711.XP_006483635.1	2.2e-77	295.4	COG3703@1|root,KOG3182@2759|Eukaryota,37Q93@33090|Viridiplantae,3GEKN@35493|Streptophyta	2759|Eukaryota	P	Catalyzes the formation of 5-oxoproline from gamma- glutamyl dipeptides and plays a significant role in glutathione (GSH) homeostasis	-	GO:0003674,GO:0003824,GO:0003839,GO:0005575,GO:0005622,GO:0005623,GO:0005634,GO:0005737,GO:0006518,GO:0006575,GO:0006749,GO:0006751,GO:0006790,GO:0006807,GO:0008150,GO:0008152,GO:0009056,GO:0009636,GO:0009987,GO:0010035,GO:0010038,GO:0010288,GO:0016603,GO:0016740,GO:0016746,GO:0016755,GO:0016829,GO:0016840,GO:0016842,GO:0034641,GO:0042219,GO:0042221,GO:0043171,GO:0043226,GO:0043227,GO:0043229,GO:…	-	ko:K07232	-	-	-	-	ko00000	-	-	-	ChaC
TRINITY_DN6399_c0_g1_1	4641.GSMUA_Achr3P25430_001	1.5e-71	276.6	28KQ9@1|root,2QRKW@2759|Eukaryota,37JAP@33090|Viridiplantae,3GFQS@35493|Streptophyta,3KRXB@4447|Liliopsida	2759|Eukaryota	S	Platelet-activating factor acetylhydrolase, isoform II	-	GO:0003674,GO:0003824,GO:0005575,GO:0005622,GO:0005623,GO:0005737,GO:0006725,GO:0006778,GO:0006787,GO:0006807,GO:0008150,GO:0008152,GO:0009056,GO:0009507,GO:0009536,GO:0009987,GO:0015994,GO:0015996,GO:0016787,GO:0016788,GO:0019439,GO:0033013,GO:0033015,GO:0034641,GO:0042440,GO:0043226,GO:0043227,GO:0043229,GO:0043231,GO:0044237,GO:0044248,GO:0044270,GO:0044424,GO:0044444,GO:0044464,GO:0046149,GO:…	3.1.1.14	ko:K08099	ko00860,ko01100,ko01110,map00860,map01100,map01110	-	R05618,R09068	RC00020,RC00041	ko00000,ko00001,ko01000	-	-	-	Chlorophyllase,Chlorophyllase2
TRINITY_DN15619_c0_g3_2	3983.cassava4.1_026982m	4.9e-10	70.1	2E3EG@1|root,2SAHF@2759|Eukaryota,37X0C@33090|Viridiplantae,3GM6G@35493|Streptophyta,4JR6T@91835|fabids	2759|Eukaryota	S	Late embryogenesis abundant protein	-	-	-	-	-	-	-	-	-	-	-	-	LEA_3
TRINITY_DN24028_c0_g1_1	4641.GSMUA_Achr10P25640_001	2.4e-73	282.3	COG3621@1|root,KOG0513@2759|Eukaryota,37MPP@33090|Viridiplantae,3G8BE@35493|Streptophyta,3KTQF@4447|Liliopsida	2759|Eukaryota	I	lipolytic acyl hydrolase (LAH)	-	-	-	-	-	-	-	-	-	-	-	-	Patatin
TRINITY_DN2418_c0_g2_1	4555.Si006720m	4.6e-98	364.4	KOG0767@1|root,KOG0767@2759|Eukaryota,37P9E@33090|Viridiplantae,3GEGJ@35493|Streptophyta,3KMS4@4447|Liliopsida,3I8WP@38820|Poales	2759|Eukaryota	C	Belongs to the mitochondrial carrier (TC 2.A.29) family	SLC25A3	GO:0000041,GO:0003002,GO:0003674,GO:0005215,GO:0005315,GO:0005488,GO:0005575,GO:0005622,GO:0005623,GO:0005737,GO:0005739,GO:0005740,GO:0005743,GO:0005886,GO:0005887,GO:0006810,GO:0006811,GO:0006812,GO:0006817,GO:0006820,GO:0006825,GO:0006839,GO:0006873,GO:0006875,GO:0006878,GO:0007275,GO:0007389,GO:0007444,GO:0007447,GO:0007450,GO:0008150,GO:0008324,GO:0008509,GO:0009888,GO:0009953,GO:0009987,GO:…	-	ko:K15102	-	-	-	-	ko00000,ko02000,ko04147	2.A.29.4	-	iMM904.YER053C,iND750.YER053C	Mito_carr
TRINITY_DN41037_c0_g1_1	4432.XP_010266528.1	3.2e-65	255.8	28Q2R@1|root,2QWRG@2759|Eukaryota,37T5F@33090|Viridiplantae,3GFQT@35493|Streptophyta	2759|Eukaryota	G	GDSL esterase lipase	-	-	-	-	-	-	-	-	-	-	-	-	Lipase_3
TRINITY_DN8918_c0_g1_1	4565.Traes_3DS_EF7DC3521.1	7.8e-31	139.4	COG0843@1|root,KOG4769@2759|Eukaryota,37QZZ@33090|Viridiplantae,3GEEJ@35493|Streptophyta,3KME8@4447|Liliopsida,3IAIW@38820|Poales	2759|Eukaryota	C	Cytochrome c oxidase is the component of the respiratory chain that catalyzes the reduction of oxygen to water. Subunits 1- 3 form the functional core of the enzyme complex. CO I is the catalytic subunit of the enzyme. Electrons originating in cytochrome c are transferred via the copper A center of subunit 2 and heme A of subunit 1 to the bimetallic center formed by heme A3 and copper B	cox1	GO:0005575,GO:0005622,GO:0005623,GO:0005737,GO:0005739,GO:0005740,GO:0005743,GO:0006091,GO:0006119,GO:0006123,GO:0006139,GO:0006163,GO:0006725,GO:0006753,GO:0006793,GO:0006796,GO:0006807,GO:0006810,GO:0006811,GO:0006812,GO:0008150,GO:0008152,GO:0009060,GO:0009117,GO:0009123,GO:0009126,GO:0009141,GO:0009144,GO:0009150,GO:0009161,GO:0009167,GO:0009199,GO:0009205,GO:0009259,GO:0009987,GO:0015672,GO:…	1.9.3.1	ko:K02256	ko00190,ko01100,ko04260,ko04714,ko04932,ko05010,ko05012,ko05016,map00190,map01100,map04260,map04714,map04932,map05010,map05012,map05016	M00154	-	-	ko00000,ko00001,ko00002,ko01000,ko03029	3.D.4.11,3.D.4.7,3.D.4.8	-	-	COX1
TRINITY_DN54662_c0_g1_1	42345.XP_008803518.1	6e-35	153.7	COG2365@1|root,KOG1572@2759|Eukaryota,37I34@33090|Viridiplantae,3GB3Z@35493|Streptophyta,3KX32@4447|Liliopsida	2759|Eukaryota	V	tyrosine-protein phosphatase At1g05000	-	-	3.1.3.48	ko:K18045	-	-	-	-	ko00000,ko01000,ko01009	-	-	-	Y_phosphatase2
TRINITY_DN3082_c0_g5_1	4006.Lus10011105	8.5e-13	79.0	2C11N@1|root,2QUMC@2759|Eukaryota,37QWB@33090|Viridiplantae,3GH33@35493|Streptophyta,4JDPE@91835|fabids	2759|Eukaryota	K	Transcription factor	-	-	-	-	-	-	-	-	-	-	-	-	-
TRINITY_DN31220_c0_g2_3	4006.Lus10039378	6.8e-39	166.8	2CXS2@1|root,2RZBJ@2759|Eukaryota,37UKH@33090|Viridiplantae,3GIWX@35493|Streptophyta,4JPF0@91835|fabids	2759|Eukaryota	S	Early light-induced protein	ELIP	GO:0005575,GO:0005622,GO:0005623,GO:0005737,GO:0006810,GO:0006950,GO:0008150,GO:0009266,GO:0009314,GO:0009408,GO:0009409,GO:0009411,GO:0009416,GO:0009507,GO:0009534,GO:0009535,GO:0009536,GO:0009579,GO:0009628,GO:0009637,GO:0009639,GO:0009642,GO:0009644,GO:0009889,GO:0009987,GO:0010029,GO:0010030,GO:0010114,GO:0010117,GO:0010218,GO:0010224,GO:0010380,GO:0016020,GO:0019222,GO:0031323,GO:0031326,GO:…	-	-	-	-	-	-	-	-	-	-	Chloroa_b-bind
TRINITY_DN330_c0_g1_1	4432.XP_010255125.1	4.7e-31	141.4	COG4886@1|root,2QSSA@2759|Eukaryota,37R4B@33090|Viridiplantae,3GC2G@35493|Streptophyta	4432.XP_010255125.1|-	S	Disease resistance	-	-	-	-	-	-	-	-	-	-	-	-	-
TRINITY_DN904_c0_g1_1	3750.XP_008338022.1	1.1e-35	156.4	COG0526@1|root,KOG0907@2759|Eukaryota,37UQH@33090|Viridiplantae,3GITZ@35493|Streptophyta,4JQC2@91835|fabids	2759|Eukaryota	O	Belongs to the thioredoxin family	-	GO:0001932,GO:0001934,GO:0003674,GO:0003824,GO:0004791,GO:0005575,GO:0005576,GO:0005622,GO:0005623,GO:0005634,GO:0005737,GO:0005829,GO:0006950,GO:0006979,GO:0007154,GO:0007165,GO:0007267,GO:0008047,GO:0008150,GO:0008152,GO:0008283,GO:0009314,GO:0009628,GO:0009636,GO:0009893,GO:0009966,GO:0009967,GO:0009987,GO:0010562,GO:0010604,GO:0010646,GO:0010647,GO:0010941,GO:0015035,GO:0015036,GO:0016209,GO:…	-	ko:K03671,ko:K09560	ko04621,ko05418,map04621,map05418	-	-	-	ko00000,ko00001,ko03110,ko04131	-	-	-	Thioredoxin
TRINITY_DN1193_c0_g1_2	3659.XP_004134009.1	8.7e-33	147.1	28KBX@1|root,2QSSW@2759|Eukaryota,37HNM@33090|Viridiplantae,3G8K0@35493|Streptophyta,4JN03@91835|fabids	2759|Eukaryota	S	Tetratricopeptide repeat	-	GO:0006109,GO:0006950,GO:0006996,GO:0007154,GO:0008150,GO:0009267,GO:0009605,GO:0009657,GO:0009658,GO:0009889,GO:0009987,GO:0009991,GO:0010438,GO:0010439,GO:0010675,GO:0016043,GO:0019222,GO:0031323,GO:0031326,GO:0031667,GO:0031668,GO:0031669,GO:0033554,GO:0042594,GO:0042762,GO:0043255,GO:0043455,GO:0050789,GO:0050794,GO:0050896,GO:0051171,GO:0051716,GO:0062012,GO:0065007,GO:0071496,GO:0071840,GO:…	-	-	-	-	-	-	-	-	-	-	TPR_1,TPR_2,TPR_8
TRINITY_DN86_c8_g1_2	4529.ORUFI09G15300.1	1.1e-19	102.1	COG0326@1|root,KOG0019@2759|Eukaryota,37QS8@33090|Viridiplantae,3GC1U@35493|Streptophyta,3KT69@4447|Liliopsida,3I40T@38820|Poales	2759|Eukaryota	O	Heat shock protein	HSP81-3	GO:0002376,GO:0003674,GO:0003824,GO:0005575,GO:0005576,GO:0005618,GO:0005622,GO:0005623,GO:0005634,GO:0005730,GO:0005737,GO:0005773,GO:0005774,GO:0005794,GO:0005829,GO:0005886,GO:0006457,GO:0006950,GO:0006952,GO:0006955,GO:0008150,GO:0009266,GO:0009408,GO:0009507,GO:0009532,GO:0009536,GO:0009570,GO:0009605,GO:0009607,GO:0009617,GO:0009628,GO:0009814,GO:0009816,GO:0009987,GO:0010035,GO:0010038,GO:…	-	ko:K04079	ko04141,ko04151,ko04217,ko04612,ko04621,ko04626,ko04657,ko04659,ko04914,ko04915,ko05200,ko05215,ko05418,map04141,map04151,map04217,map04612,map04621,map04626,map04657,map04659,map04914,map04915,map05200,map05215,map05418	-	-	-	ko00000,ko00001,ko01009,ko03029,ko03051,ko03110,ko04131,ko04147	-	-	-	HATPase_c,HSP90
TRINITY_DN9314_c0_g1_1	4577.GRMZM2G158232_P01	2.7e-18	99.0	COG0071@1|root,KOG0710@2759|Eukaryota,37TQV@33090|Viridiplantae,3GHWT@35493|Streptophyta,3KZJ7@4447|Liliopsida,3IGZI@38820|Poales	2759|Eukaryota	O	Belongs to the small heat shock protein (HSP20) family	-	GO:0000302,GO:0005575,GO:0005622,GO:0005623,GO:0005737,GO:0005777,GO:0005782,GO:0006457,GO:0006950,GO:0006979,GO:0008150,GO:0009266,GO:0009408,GO:0009507,GO:0009536,GO:0009628,GO:0009987,GO:0016043,GO:0022607,GO:0031907,GO:0031974,GO:0042221,GO:0042579,GO:0043226,GO:0043227,GO:0043229,GO:0043231,GO:0043233,GO:0043933,GO:0044085,GO:0044422,GO:0044424,GO:0044438,GO:0044439,GO:0044444,GO:0044446,GO:…	-	ko:K13993	ko04141,map04141	-	-	-	ko00000,ko00001,ko03110	-	-	-	HSP20
TRINITY_DN12112_c0_g2_1	4432.XP_010249130.1	1.1e-109	403.7	COG0584@1|root,KOG2421@2759|Eukaryota,37PE3@33090|Viridiplantae,3G7H4@35493|Streptophyta	2759|Eukaryota	C	glycerophosphodiester phosphodiesterase	-	GO:0000287,GO:0003674,GO:0003824,GO:0005488,GO:0005575,GO:0005622,GO:0005623,GO:0005737,GO:0006629,GO:0006644,GO:0006650,GO:0006793,GO:0006796,GO:0006873,GO:0008081,GO:0008150,GO:0008152,GO:0008889,GO:0009056,GO:0009395,GO:0009536,GO:0009987,GO:0016042,GO:0016787,GO:0016788,GO:0019637,GO:0019725,GO:0030002,GO:0030320,GO:0030643,GO:0042578,GO:0042592,GO:0043167,GO:0043169,GO:0043226,GO:0043227,GO:…	3.1.4.46	ko:K18696	ko00564,map00564	-	R01030,R01470	RC00017,RC00425	ko00000,ko00001,ko01000	-	-	-	GDPD
TRINITY_DN15644_c0_g2_1	59689.Al_scaffold_0007_3234	1.1e-08	67.0	KOG1339@1|root,KOG1339@2759|Eukaryota,37NAX@33090|Viridiplantae,3GB83@35493|Streptophyta	2759|Eukaryota	O	Belongs to the peptidase A1 family	-	GO:0003674,GO:0003824,GO:0004175,GO:0004190,GO:0005575,GO:0005623,GO:0005886,GO:0006508,GO:0006807,GO:0008150,GO:0008152,GO:0008233,GO:0009056,GO:0009057,GO:0016020,GO:0016787,GO:0019538,GO:0030163,GO:0031224,GO:0031225,GO:0031226,GO:0043170,GO:0044238,GO:0044425,GO:0044459,GO:0044464,GO:0046658,GO:0070001,GO:0070011,GO:0071704,GO:0071944,GO:0140096,GO:1901564,GO:1901565,GO:1901575	-	ko:K00924	-	-	-	-	ko00000,ko01000	-	-	-	TAXi_N
TRINITY_DN1098_c0_g1_1	88036.EFJ28899	1.9e-53	216.1	COG4122@1|root,KOG1663@2759|Eukaryota,37WV9@33090|Viridiplantae,3GQXR@35493|Streptophyta	2759|Eukaryota	Q	Methyltransferase domain	COMT	GO:0000003,GO:0002064,GO:0002065,GO:0002066,GO:0002237,GO:0003008,GO:0003674,GO:0003824,GO:0005575,GO:0005622,GO:0005623,GO:0005737,GO:0005739,GO:0005783,GO:0005829,GO:0005886,GO:0006082,GO:0006139,GO:0006520,GO:0006521,GO:0006575,GO:0006584,GO:0006629,GO:0006725,GO:0006732,GO:0006790,GO:0006807,GO:0006950,GO:0007154,GO:0007275,GO:0007399,GO:0007423,GO:0007565,GO:0007600,GO:0007605,GO:0007610,GO:…	2.1.1.320,2.1.1.6	ko:K00545,ko:K02516	ko00140,ko00350,ko00965,ko01100,ko03013,ko04011,ko04111,ko04728,map00140,map00350,map00965,map01100,map03013,map04011,map04111,map04728	-	R02534,R02920,R03304,R04301,R04762,R04764,R04881,R04887,R11216,R11218,R11220	RC00003,RC00392,RC02120,RC03389,RC03391	ko00000,ko00001,ko01000,ko03036,ko03041,ko04147	-	-	-	Methyltransf_24,Methyltransf_3
TRINITY_DN2537_c0_g2_2	3641.EOY17685	6.4e-77	294.3	COG1528@1|root,KOG2332@2759|Eukaryota,37KU9@33090|Viridiplantae,3G7TB@35493|Streptophyta	2759|Eukaryota	P	Stores iron in a soluble, non-toxic, readily available form. Important for iron homeostasis. Iron is taken up in the ferrous form and deposited as ferric hydroxides after oxidation	FTN	GO:0000003,GO:0000041,GO:0000302,GO:0001101,GO:0003006,GO:0003674,GO:0005488,GO:0005506,GO:0005575,GO:0005622,GO:0005623,GO:0005737,GO:0005739,GO:0006810,GO:0006811,GO:0006812,GO:0006826,GO:0006873,GO:0006875,GO:0006879,GO:0006880,GO:0006950,GO:0006979,GO:0007275,GO:0008150,GO:0008152,GO:0009507,GO:0009526,GO:0009532,GO:0009536,GO:0009570,GO:0009719,GO:0009725,GO:0009737,GO:0009791,GO:0009908,GO:…	1.16.3.2,3.2.1.96	ko:K00522,ko:K01227	ko00511,ko04216,ko04217,ko04978,map00511,map04216,map04217,map04978	-	-	-	ko00000,ko00001,ko01000,ko04147	-	-	-	Ferritin
TRINITY_DN31220_c0_g1_1	4006.Lus10039378	6.8e-39	166.8	2CXS2@1|root,2RZBJ@2759|Eukaryota,37UKH@33090|Viridiplantae,3GIWX@35493|Streptophyta,4JPF0@91835|fabids	2759|Eukaryota	S	Early light-induced protein	ELIP	GO:0005575,GO:0005622,GO:0005623,GO:0005737,GO:0006810,GO:0006950,GO:0008150,GO:0009266,GO:0009314,GO:0009408,GO:0009409,GO:0009411,GO:0009416,GO:0009507,GO:0009534,GO:0009535,GO:0009536,GO:0009579,GO:0009628,GO:0009637,GO:0009639,GO:0009642,GO:0009644,GO:0009889,GO:0009987,GO:0010029,GO:0010030,GO:0010114,GO:0010117,GO:0010218,GO:0010224,GO:0010380,GO:0016020,GO:0019222,GO:0031323,GO:0031326,GO:…	-	-	-	-	-	-	-	-	-	-	Chloroa_b-bind
TRINITY_DN46_c0_g1_2	3750.XP_008338022.1	2.9e-36	157.9	COG0526@1|root,KOG0907@2759|Eukaryota,37UQH@33090|Viridiplantae,3GITZ@35493|Streptophyta,4JQC2@91835|fabids	2759|Eukaryota	O	Belongs to the thioredoxin family	-	GO:0001932,GO:0001934,GO:0003674,GO:0003824,GO:0004791,GO:0005575,GO:0005576,GO:0005622,GO:0005623,GO:0005634,GO:0005737,GO:0005829,GO:0006950,GO:0006979,GO:0007154,GO:0007165,GO:0007267,GO:0008047,GO:0008150,GO:0008152,GO:0008283,GO:0009314,GO:0009628,GO:0009636,GO:0009893,GO:0009966,GO:0009967,GO:0009987,GO:0010562,GO:0010604,GO:0010646,GO:0010647,GO:0010941,GO:0015035,GO:0015036,GO:0016209,GO:…	-	ko:K03671,ko:K09560	ko04621,ko05418,map04621,map05418	-	-	-	ko00000,ko00001,ko03110,ko04131	-	-	-	Thioredoxin
TRINITY_DN412_c1_g4_1	29730.Gorai.013G270600.1	0.0	1137.9	COG0443@1|root,KOG0101@2759|Eukaryota,37HJ7@33090|Viridiplantae,3G8YX@35493|Streptophyta	2759|Eukaryota	O	Belongs to the heat shock protein 70 family	HSP70A	-	-	ko:K03283	ko03040,ko04010,ko04141,ko04144,ko04213,ko04612,ko04915,ko05134,ko05145,ko05162,ko05164,ko05169,map03040,map04010,map04141,map04144,map04213,map04612,map04915,map05134,map05145,map05162,map05164,map05169	M00353,M00355	-	-	ko00000,ko00001,ko00002,ko01009,ko03009,ko03029,ko03041,ko03051,ko03110,ko04131,ko04147,ko04516	1.A.33.1	-	-	HSP70
TRINITY_DN5719_c0_g1_1	90675.XP_010489922.1	6.1e-77	294.7	KOG0584@1|root,KOG0584@2759|Eukaryota,37Q8M@33090|Viridiplantae,3GE18@35493|Streptophyta,3HWYN@3699|Brassicales	2759|Eukaryota	T	Serine threonine-protein kinase	-	GO:0003674,GO:0003824,GO:0004672,GO:0004674,GO:0005575,GO:0005622,GO:0005623,GO:0005737,GO:0005829,GO:0006464,GO:0006468,GO:0006793,GO:0006796,GO:0006807,GO:0007154,GO:0007165,GO:0008150,GO:0008152,GO:0009987,GO:0016301,GO:0016310,GO:0016740,GO:0016772,GO:0016773,GO:0019538,GO:0023052,GO:0035556,GO:0036211,GO:0043170,GO:0043412,GO:0044237,GO:0044238,GO:0044260,GO:0044267,GO:0044424,GO:0044444,GO:…	2.7.11.1	ko:K08867	-	-	-	-	ko00000,ko01000,ko01001,ko01009	-	-	-	OSR1_C,Pkinase
TRINITY_DN35751_c0_g1_1	4113.PGSC0003DMT400074374	2e-28	131.3	COG0326@1|root,KOG0019@2759|Eukaryota,37QS8@33090|Viridiplantae,3GA4M@35493|Streptophyta,44IPF@71274|asterids	2759|Eukaryota	O	Heat shock protein	HSP90A	GO:0002376,GO:0006457,GO:0006950,GO:0006952,GO:0006955,GO:0008150,GO:0009605,GO:0009607,GO:0009617,GO:0009814,GO:0009816,GO:0009987,GO:0042742,GO:0043207,GO:0045087,GO:0050896,GO:0051704,GO:0051707,GO:0061077,GO:0098542	-	ko:K04079	ko04141,ko04151,ko04217,ko04612,ko04621,ko04626,ko04657,ko04659,ko04914,ko04915,ko05200,ko05215,ko05418,map04141,map04151,map04217,map04612,map04621,map04626,map04657,map04659,map04914,map04915,map05200,map05215,map05418	-	-	-	ko00000,ko00001,ko01009,ko03029,ko03051,ko03110,ko04131,ko04147	-	-	-	HATPase_c,HSP90
TRINITY_DN25272_c0_g1_1	42345.XP_008812598.1	1.2e-130	473.4	COG5434@1|root,2QWCM@2759|Eukaryota,37SD7@33090|Viridiplantae,3GEWR@35493|Streptophyta,3KKVS@4447|Liliopsida	2759|Eukaryota	G	Polygalacturonase	-	GO:0003674,GO:0003824,GO:0004553,GO:0004650,GO:0005575,GO:0005618,GO:0005623,GO:0008150,GO:0009664,GO:0009825,GO:0009827,GO:0009831,GO:0009987,GO:0016043,GO:0016049,GO:0016787,GO:0016798,GO:0030312,GO:0040007,GO:0042545,GO:0042547,GO:0044464,GO:0045229,GO:0071554,GO:0071555,GO:0071669,GO:0071840,GO:0071944	3.2.1.67	ko:K01213	ko00040,ko01100,map00040,map01100	M00081	R01982,R07413	RC00049	ko00000,ko00001,ko00002,ko01000	-	-	-	Glyco_hydro_28
TRINITY_DN3132_c0_g1_1	3218.PP1S350_28V6.1	3.5e-38	164.9	COG0071@1|root,KOG0710@2759|Eukaryota,37TQV@33090|Viridiplantae	2759|Eukaryota	O	Belongs to the small heat shock protein (HSP20) family	HSP17.4	GO:0000302,GO:0005575,GO:0005622,GO:0005623,GO:0005737,GO:0006950,GO:0006979,GO:0008150,GO:0009266,GO:0009314,GO:0009408,GO:0009416,GO:0009507,GO:0009536,GO:0009628,GO:0009636,GO:0009642,GO:0009644,GO:0009987,GO:0010033,GO:0010035,GO:0010038,GO:0010286,GO:0016043,GO:0022607,GO:0042221,GO:0042493,GO:0042542,GO:0043226,GO:0043227,GO:0043229,GO:0043231,GO:0043933,GO:0044085,GO:0044424,GO:0044444,GO:…	-	ko:K13993	ko04141,map04141	-	-	-	ko00000,ko00001,ko03110	-	-	-	HSP20
TRINITY_DN639_c0_g1_1	3847.GLYMA12G01580.1	2.7e-32	145.6	COG0071@1|root,KOG0710@2759|Eukaryota,37TFZ@33090|Viridiplantae,3GHUN@35493|Streptophyta,4JK65@91835|fabids	2759|Eukaryota	O	Belongs to the small heat shock protein (HSP20) family	-	GO:0006950,GO:0006970,GO:0008150,GO:0009266,GO:0009408,GO:0009628,GO:0010035,GO:0010038,GO:0042221,GO:0046686,GO:0050896	-	ko:K13993	ko04141,map04141	-	-	-	ko00000,ko00001,ko03110	-	-	-	HSP20
TRINITY_DN2663_c0_g1_1	3983.cassava4.1_019185m	9.1e-49	199.5	2AWBH@1|root,2RZ7Q@2759|Eukaryota,37UFA@33090|Viridiplantae,3GIJ4@35493|Streptophyta,4JPDN@91835|fabids	2759|Eukaryota	S	protein At4g08330, chloroplastic-like	-	-	-	-	-	-	-	-	-	-	-	-	SelR
TRINITY_DN27634_c0_g2_1	3760.EMJ25120	6e-84	317.4	KOG1642@1|root,KOG1642@2759|Eukaryota,37NG0@33090|Viridiplantae,3GD7G@35493|Streptophyta,4JJRN@91835|fabids	2759|Eukaryota	A	Belongs to the RNase T2 family	-	GO:0003674,GO:0003824,GO:0004518,GO:0004540,GO:0005575,GO:0005576,GO:0005618,GO:0005623,GO:0005886,GO:0006139,GO:0006725,GO:0006807,GO:0006950,GO:0007154,GO:0008150,GO:0008152,GO:0009058,GO:0009267,GO:0009605,GO:0009611,GO:0009718,GO:0009812,GO:0009813,GO:0009987,GO:0009991,GO:0016020,GO:0016036,GO:0016070,GO:0016787,GO:0016788,GO:0030312,GO:0031667,GO:0031668,GO:0031669,GO:0033554,GO:0034641,GO:…	3.1.27.1	ko:K01166	-	-	-	-	ko00000,ko01000,ko03016	-	-	-	Ribonuclease_T2
TRINITY_DN82281_c0_g1_3	13333.ERM94143	4.3e-36	157.5	COG0071@1|root,KOG0710@2759|Eukaryota,37V1S@33090|Viridiplantae,3GJ7W@35493|Streptophyta	2759|Eukaryota	O	Belongs to the small heat shock protein (HSP20) family	-	GO:0000302,GO:0005575,GO:0005622,GO:0005623,GO:0005737,GO:0005777,GO:0005782,GO:0006457,GO:0006950,GO:0006979,GO:0008150,GO:0009266,GO:0009408,GO:0009628,GO:0009987,GO:0031907,GO:0031974,GO:0042221,GO:0042579,GO:0043226,GO:0043227,GO:0043229,GO:0043231,GO:0043233,GO:0044422,GO:0044424,GO:0044438,GO:0044439,GO:0044444,GO:0044446,GO:0044464,GO:0050896,GO:0070013,GO:1901700	-	ko:K13993	ko04141,map04141	-	-	-	ko00000,ko00001,ko03110	-	-	-	HSP20
TRINITY_DN82281_c0_g2_1	13333.ERM94143	4.3e-36	157.5	COG0071@1|root,KOG0710@2759|Eukaryota,37V1S@33090|Viridiplantae,3GJ7W@35493|Streptophyta	2759|Eukaryota	O	Belongs to the small heat shock protein (HSP20) family	-	GO:0000302,GO:0005575,GO:0005622,GO:0005623,GO:0005737,GO:0005777,GO:0005782,GO:0006457,GO:0006950,GO:0006979,GO:0008150,GO:0009266,GO:0009408,GO:0009628,GO:0009987,GO:0031907,GO:0031974,GO:0042221,GO:0042579,GO:0043226,GO:0043227,GO:0043229,GO:0043231,GO:0043233,GO:0044422,GO:0044424,GO:0044438,GO:0044439,GO:0044444,GO:0044446,GO:0044464,GO:0050896,GO:0070013,GO:1901700	-	ko:K13993	ko04141,map04141	-	-	-	ko00000,ko00001,ko03110	-	-	-	HSP20
TRINITY_DN12112_c0_g1_2	4432.XP_010249130.1	5.6e-108	397.9	COG0584@1|root,KOG2421@2759|Eukaryota,37PE3@33090|Viridiplantae,3G7H4@35493|Streptophyta	2759|Eukaryota	C	glycerophosphodiester phosphodiesterase	-	GO:0000287,GO:0003674,GO:0003824,GO:0005488,GO:0005575,GO:0005622,GO:0005623,GO:0005737,GO:0006629,GO:0006644,GO:0006650,GO:0006793,GO:0006796,GO:0006873,GO:0008081,GO:0008150,GO:0008152,GO:0008889,GO:0009056,GO:0009395,GO:0009536,GO:0009987,GO:0016042,GO:0016787,GO:0016788,GO:0019637,GO:0019725,GO:0030002,GO:0030320,GO:0030643,GO:0042578,GO:0042592,GO:0043167,GO:0043169,GO:0043226,GO:0043227,GO:…	3.1.4.46	ko:K18696	ko00564,map00564	-	R01030,R01470	RC00017,RC00425	ko00000,ko00001,ko01000	-	-	-	GDPD
TRINITY_DN11669_c0_g2_1	38727.Pavir.Cb00441.1.p	8.9e-32	143.3	28MNJ@1|root,2QU6E@2759|Eukaryota,37NIY@33090|Viridiplantae,3GGH7@35493|Streptophyta,3KT1B@4447|Liliopsida,3IDQ7@38820|Poales	2759|Eukaryota	S	NB-ARC domain	ADR1	GO:0001101,GO:0003674,GO:0003824,GO:0005575,GO:0005576,GO:0005623,GO:0005886,GO:0006793,GO:0006796,GO:0006950,GO:0006952,GO:0007154,GO:0007165,GO:0008150,GO:0008152,GO:0009414,GO:0009415,GO:0009605,GO:0009607,GO:0009617,GO:0009628,GO:0009987,GO:0010035,GO:0016020,GO:0016301,GO:0016310,GO:0016740,GO:0016772,GO:0023052,GO:0042221,GO:0042742,GO:0043207,GO:0044237,GO:0044464,GO:0048046,GO:0050789,GO:…	-	-	-	-	-	-	-	-	-	-	NB-ARC,RPW8
TRINITY_DN1872_c0_g2_3	3694.POPTR_0012s02170.1	7.4e-141	507.7	COG4677@1|root,2QRD0@2759|Eukaryota,37SGW@33090|Viridiplantae,3G75H@35493|Streptophyta,4JDM9@91835|fabids	2759|Eukaryota	G	pectinesterase pectinesterase inhibitor	-	GO:0003674,GO:0003824,GO:0004857,GO:0005575,GO:0005618,GO:0005623,GO:0005886,GO:0008150,GO:0009505,GO:0010119,GO:0016020,GO:0016787,GO:0016788,GO:0030234,GO:0030312,GO:0030599,GO:0043086,GO:0044092,GO:0044464,GO:0046910,GO:0050789,GO:0050790,GO:0050794,GO:0052689,GO:0065007,GO:0065009,GO:0071944,GO:0098772	3.1.1.11	ko:K01051	ko00040,ko01100,map00040,map01100	M00081	R02362	RC00460,RC00461	ko00000,ko00001,ko00002,ko01000	-	-	-	PMEI,Pectinesterase
TRINITY_DN2132_c0_g1_2	42345.XP_008793970.1	3.9e-129	468.4	COG0387@1|root,KOG1397@2759|Eukaryota,37NB2@33090|Viridiplantae,3GAAB@35493|Streptophyta,3KQX2@4447|Liliopsida	2759|Eukaryota	P	Belongs to the Ca(2 ) cation antiporter (CaCA) (TC 2.A.19) family	VCX1	GO:0000322,GO:0000323,GO:0000324,GO:0000325,GO:0000329,GO:0003674,GO:0005215,GO:0005451,GO:0005575,GO:0005622,GO:0005623,GO:0005737,GO:0005773,GO:0005774,GO:0006810,GO:0006811,GO:0006812,GO:0006813,GO:0006816,GO:0006873,GO:0006874,GO:0006875,GO:0007034,GO:0008150,GO:0008324,GO:0009705,GO:0009987,GO:0015075,GO:0015077,GO:0015078,GO:0015079,GO:0015085,GO:0015291,GO:0015297,GO:0015298,GO:0015299,GO:…	2.7.7.48	ko:K07300,ko:K08286,ko:K11699,ko:K12619,ko:K20404	ko03008,ko03018,ko04150,map03008,map03018,map04150	-	-	-	ko00000,ko00001,ko01000,ko02000,ko03009,ko03016,ko03019,ko03021,ko03036	2.A.19	-	-	Na_Ca_ex
TRINITY_DN8901_c0_g1_1	29760.VIT_04s0008g01520.t01	5.6e-43	180.6	COG0071@1|root,KOG0710@2759|Eukaryota,37TQV@33090|Viridiplantae,3GC1C@35493|Streptophyta	2759|Eukaryota	O	Belongs to the small heat shock protein (HSP20) family	-	-	-	ko:K13993	ko04141,map04141	-	-	-	ko00000,ko00001,ko03110	-	-	-	HSP20
TRINITY_DN24047_c0_g3_2	3983.cassava4.1_010892m	2.1e-37	164.1	2CMCH@1|root,2QPYY@2759|Eukaryota,37PU3@33090|Viridiplantae,3G7VW@35493|Streptophyta,4JMHW@91835|fabids	2759|Eukaryota	K	Aux IAA proteins are short-lived transcriptional factors that function as repressors of early auxin response genes at low auxin concentrations	-	GO:0003674,GO:0003700,GO:0006355,GO:0006417,GO:0008150,GO:0009719,GO:0009725,GO:0009733,GO:0009889,GO:0010033,GO:0010468,GO:0010556,GO:0010608,GO:0019219,GO:0019222,GO:0031323,GO:0031326,GO:0032268,GO:0034248,GO:0042221,GO:0050789,GO:0050794,GO:0050896,GO:0051171,GO:0051246,GO:0051252,GO:0060255,GO:0065007,GO:0080090,GO:0140110,GO:1903506,GO:2000112,GO:2001141	-	ko:K14484	ko04075,map04075	-	-	-	ko00000,ko00001	-	-	-	AUX_IAA
TRINITY_DN4379_c0_g1_1	3694.POPTR_0014s10220.1	2.3e-58	233.0	KOG3178@1|root,KOG3178@2759|Eukaryota,37PDX@33090|Viridiplantae,3GE8D@35493|Streptophyta,4JH52@91835|fabids	2759|Eukaryota	GM	Belongs to the class I-like SAM-binding methyltransferase superfamily. Cation-independent O- methyltransferase family	-	-	2.1.1.240,2.1.1.68	ko:K13066,ko:K16040	ko00940,ko00945,ko01100,ko01110,map00940,map00945,map01100,map01110	M00039	R02379,R03366,R06574,R06575,R06576,R06577,R09872	RC00003,RC00392,RC01558	ko00000,ko00001,ko00002,ko01000	-	-	-	Dimerisation,Methyltransf_2
TRINITY_DN172248_c0_g1_2	3218.PP1S334_66V6.1	1.6e-40	173.3	2CMIA@1|root,2QQEG@2759|Eukaryota,37R2U@33090|Viridiplantae,3G7XE@35493|Streptophyta	2759|Eukaryota	S	BES1 BZR1 homolog protein	-	GO:0006355,GO:0008150,GO:0009889,GO:0010468,GO:0010556,GO:0019219,GO:0019222,GO:0031323,GO:0031326,GO:0050789,GO:0050794,GO:0051171,GO:0051252,GO:0060255,GO:0065007,GO:0080090,GO:1903506,GO:2000112,GO:2001141	-	ko:K14503	ko04075,map04075	-	-	-	ko00000,ko00001	-	-	-	BES1_N
TRINITY_DN4309_c0_g2_1	4432.XP_010276860.1	1.2e-201	709.1	COG1877@1|root,KOG1050@2759|Eukaryota,37ITE@33090|Viridiplantae,3G7U5@35493|Streptophyta	2759|Eukaryota	G	Alpha,alpha-trehalose-phosphate synthase (UDP-forming)	TPS5	GO:0003674,GO:0003824,GO:0005575,GO:0005622,GO:0005623,GO:0005737,GO:0005975,GO:0005984,GO:0005991,GO:0005992,GO:0006793,GO:0006796,GO:0006950,GO:0008150,GO:0008152,GO:0009058,GO:0009311,GO:0009312,GO:0009987,GO:0016051,GO:0016311,GO:0016787,GO:0016788,GO:0016791,GO:0033554,GO:0034637,GO:0042578,GO:0044237,GO:0044238,GO:0044249,GO:0044262,GO:0044424,GO:0044464,GO:0046351,GO:0050896,GO:0051716,GO:…	2.4.1.15,3.1.3.12	ko:K01087,ko:K16055	ko00500,ko01100,map00500,map01100	-	R02737,R02778	RC00005,RC00017,RC00049,RC02748	ko00000,ko00001,ko01000,ko01003	-	GT20	-	Glyco_transf_20,Trehalose_PPase
TRINITY_DN1393_c0_g1_1	3711.Bra006599.1-P	1.1e-08	66.2	2CG91@1|root,2RZQP@2759|Eukaryota,37V07@33090|Viridiplantae,3GJ64@35493|Streptophyta,3I09X@3699|Brassicales	2759|Eukaryota	K	transcription factor	-	GO:0005575,GO:0005622,GO:0005623,GO:0005634,GO:0043226,GO:0043227,GO:0043229,GO:0043231,GO:0044424,GO:0044464	-	-	-	-	-	-	-	-	-	-	AP2
TRINITY_DN9397_c0_g1_2	3218.PP1S8_159V6.1	4e-79	302.0	28KBX@1|root,2QR54@2759|Eukaryota,37IZ9@33090|Viridiplantae,3GF14@35493|Streptophyta	2759|Eukaryota	S	Tetratricopeptide repeat	-	GO:0005575,GO:0005622,GO:0005623,GO:0005737,GO:0009507,GO:0009536,GO:0043226,GO:0043227,GO:0043229,GO:0043231,GO:0044424,GO:0044444,GO:0044464	-	-	-	-	-	-	-	-	-	-	TPR_1,TPR_19,TPR_2,TPR_8
TRINITY_DN22722_c0_g2_2	13333.ERN11336	4.4e-32	144.4	29ZC3@1|root,2RXVY@2759|Eukaryota,37U14@33090|Viridiplantae,3GI8J@35493|Streptophyta	2759|Eukaryota	S	Universal stress protein	-	-	-	-	-	-	-	-	-	-	-	-	Usp
TRINITY_DN228_c0_g3_1	88036.EFJ28899	8.9e-43	180.6	COG4122@1|root,KOG1663@2759|Eukaryota,37WV9@33090|Viridiplantae,3GQXR@35493|Streptophyta	2759|Eukaryota	Q	Methyltransferase domain	COMT	GO:0000003,GO:0002064,GO:0002065,GO:0002066,GO:0002237,GO:0003008,GO:0003674,GO:0003824,GO:0005575,GO:0005622,GO:0005623,GO:0005737,GO:0005739,GO:0005783,GO:0005829,GO:0005886,GO:0006082,GO:0006139,GO:0006520,GO:0006521,GO:0006575,GO:0006584,GO:0006629,GO:0006725,GO:0006732,GO:0006790,GO:0006807,GO:0006950,GO:0007154,GO:0007275,GO:0007399,GO:0007423,GO:0007565,GO:0007600,GO:0007605,GO:0007610,GO:…	2.1.1.320,2.1.1.6	ko:K00545,ko:K02516	ko00140,ko00350,ko00965,ko01100,ko03013,ko04011,ko04111,ko04728,map00140,map00350,map00965,map01100,map03013,map04011,map04111,map04728	-	R02534,R02920,R03304,R04301,R04762,R04764,R04881,R04887,R11216,R11218,R11220	RC00003,RC00392,RC02120,RC03389,RC03391	ko00000,ko00001,ko01000,ko03036,ko03041,ko04147	-	-	-	Methyltransf_24,Methyltransf_3
TRINITY_DN1244_c0_g1_2	3988.XP_002511305.1	1.4e-54	219.5	29YFA@1|root,2RXTZ@2759|Eukaryota,37TY3@33090|Viridiplantae,3GGU2@35493|Streptophyta,4JN53@91835|fabids	2759|Eukaryota	S	High-affinity nitrate transporter	NAR2.2	GO:0003674,GO:0005215,GO:0006810,GO:0006811,GO:0006820,GO:0008150,GO:0008509,GO:0015075,GO:0015103,GO:0015112,GO:0015318,GO:0015698,GO:0015706,GO:0022857,GO:0034220,GO:0051179,GO:0051234,GO:0055085,GO:0071705,GO:0098656	-	-	-	-	-	-	-	-	-	-	NAR2
TRINITY_DN440_c0_g1_1	4641.GSMUA_Achr2P11300_001	1.7e-193	682.2	COG0814@1|root,KOG1303@2759|Eukaryota,37JD4@33090|Viridiplantae,3G8H9@35493|Streptophyta,3KR4C@4447|Liliopsida	2759|Eukaryota	E	Transmembrane amino acid transporter protein	-	-	-	-	-	-	-	-	-	-	-	-	Aa_trans
TRINITY_DN1576_c0_g2_1	3218.PP1S350_28V6.1	1.3e-37	162.9	COG0071@1|root,KOG0710@2759|Eukaryota,37TQV@33090|Viridiplantae	2759|Eukaryota	O	Belongs to the small heat shock protein (HSP20) family	HSP17.4	GO:0000302,GO:0005575,GO:0005622,GO:0005623,GO:0005737,GO:0006950,GO:0006979,GO:0008150,GO:0009266,GO:0009314,GO:0009408,GO:0009416,GO:0009507,GO:0009536,GO:0009628,GO:0009636,GO:0009642,GO:0009644,GO:0009987,GO:0010033,GO:0010035,GO:0010038,GO:0010286,GO:0016043,GO:0022607,GO:0042221,GO:0042493,GO:0042542,GO:0043226,GO:0043227,GO:0043229,GO:0043231,GO:0043933,GO:0044085,GO:0044424,GO:0044444,GO:…	-	ko:K13993	ko04141,map04141	-	-	-	ko00000,ko00001,ko03110	-	-	-	HSP20
TRINITY_DN13204_c0_g1_3	29730.Gorai.010G131500.1	1.1e-31	144.8	28NI5@1|root,2QV3S@2759|Eukaryota,37PGQ@33090|Viridiplantae,3GGZB@35493|Streptophyta	2759|Eukaryota	K	transcription factor	-	GO:0001101,GO:0003674,GO:0003700,GO:0006355,GO:0006950,GO:0006952,GO:0006970,GO:0008150,GO:0009605,GO:0009607,GO:0009620,GO:0009628,GO:0009719,GO:0009725,GO:0009737,GO:0009743,GO:0009746,GO:0009749,GO:0009787,GO:0009788,GO:0009889,GO:0009891,GO:0009893,GO:0009966,GO:0009968,GO:0010033,GO:0010468,GO:0010556,GO:0010557,GO:0010604,GO:0010628,GO:0010646,GO:0010648,GO:0019219,GO:0019222,GO:0023051,GO:…	-	-	-	-	-	-	-	-	-	-	AP2
TRINITY_DN5388_c0_g2_2	3694.POPTR_0002s03320.2	1.8e-73	282.7	28KQ5@1|root,2QT65@2759|Eukaryota,37ITT@33090|Viridiplantae,3GGTI@35493|Streptophyta,4JH13@91835|fabids	2759|Eukaryota	S	Protein TIC 20-I, chloroplastic-like	TIC20	GO:0003674,GO:0005215,GO:0005575,GO:0005622,GO:0005623,GO:0005737,GO:0006605,GO:0006810,GO:0006886,GO:0008104,GO:0008150,GO:0008565,GO:0009507,GO:0009526,GO:0009528,GO:0009536,GO:0009706,GO:0009941,GO:0015031,GO:0015833,GO:0016020,GO:0017038,GO:0019866,GO:0031090,GO:0031967,GO:0031969,GO:0031975,GO:0033036,GO:0033365,GO:0034613,GO:0042170,GO:0042886,GO:0043226,GO:0043227,GO:0043229,GO:0043231,GO:…	-	-	-	-	-	-	-	-	-	-	TIC20
TRINITY_DN3012_c0_g1_1	13333.ERN19971	1.9e-51	209.1	2D2PB@1|root,2SNHI@2759|Eukaryota,37ZJK@33090|Viridiplantae,3GPEM@35493|Streptophyta	2759|Eukaryota	S	Taurine catabolism dioxygenase TauD, TfdA family	-	-	-	-	-	-	-	-	-	-	-	-	TauD
TRINITY_DN3012_c0_g1_2	218851.Aquca_017_00468.1	3.8e-20	104.8	2D2PB@1|root,2SNHI@2759|Eukaryota,37ZJK@33090|Viridiplantae,3GPEM@35493|Streptophyta	2759|Eukaryota	S	Taurine catabolism dioxygenase TauD, TfdA family	-	-	-	-	-	-	-	-	-	-	-	-	TauD
TRINITY_DN21835_c0_g2_1	2711.XP_006490103.1	3e-38	164.5	COG3491@1|root,KOG0143@2759|Eukaryota,37HXI@33090|Viridiplantae,3G7DT@35493|Streptophyta	2759|Eukaryota	Q	Belongs to the iron ascorbate-dependent oxidoreductase family	-	GO:0001101,GO:0002229,GO:0002239,GO:0006082,GO:0006725,GO:0006950,GO:0006952,GO:0007275,GO:0007568,GO:0008150,GO:0008152,GO:0009056,GO:0009605,GO:0009607,GO:0009617,GO:0009620,GO:0009696,GO:0009719,GO:0009725,GO:0009751,GO:0009987,GO:0010033,GO:0010150,GO:0010817,GO:0014070,GO:0016054,GO:0016999,GO:0017001,GO:0017144,GO:0018958,GO:0019336,GO:0019439,GO:0019752,GO:0032501,GO:0032502,GO:0032787,GO:…	-	-	-	-	-	-	-	-	-	-	2OG-FeII_Oxy,DIOX_N
TRINITY_DN21835_c0_g2_2	3750.XP_008356982.1	2e-08	65.9	COG3491@1|root,KOG0143@2759|Eukaryota,37HXI@33090|Viridiplantae,3G7DT@35493|Streptophyta,4JF9B@91835|fabids	2759|Eukaryota	Q	Belongs to the iron ascorbate-dependent oxidoreductase family	-	-	-	-	-	-	-	-	-	-	-	-	2OG-FeII_Oxy,DIOX_N
TRINITY_DN7147_c0_g2_4	29760.VIT_10s0116g01650.t01	7.4e-123	447.2	COG0175@1|root,COG0526@1|root,KOG0189@2759|Eukaryota,KOG0191@2759|Eukaryota,37J1M@33090|Viridiplantae,3GEXW@35493|Streptophyta	2759|Eukaryota	EO	5'-adenylylsulfate reductase	ERP27	GO:0000103,GO:0003674,GO:0003824,GO:0004604,GO:0005575,GO:0005622,GO:0005623,GO:0005737,GO:0005783,GO:0005788,GO:0006790,GO:0008150,GO:0008152,GO:0009507,GO:0009532,GO:0009536,GO:0009570,GO:0009973,GO:0009987,GO:0012505,GO:0016491,GO:0016667,GO:0016671,GO:0019379,GO:0019419,GO:0031974,GO:0043226,GO:0043227,GO:0043229,GO:0043231,GO:0043233,GO:0044237,GO:0044422,GO:0044424,GO:0044432,GO:0044434,GO:…	1.8.4.10,1.8.4.8,1.8.4.9,5.3.4.1	ko:K00390,ko:K05907,ko:K13996,ko:K20355	ko00920,ko01100,ko01120,ko04141,map00920,map01100,map01120,map04141	M00176	R02021,R05717	RC00007,RC02862	ko00000,ko00001,ko00002,ko01000,ko03110,ko04131	-	-	-	PAPS_reduct,Thioredoxin,Thioredoxin_6
TRINITY_DN1763_c0_g3_2	29760.VIT_17s0000g02110.t01	1.1e-19	103.6	2CXW9@1|root,2S08H@2759|Eukaryota,37V40@33090|Viridiplantae,3GJ5Q@35493|Streptophyta	2759|Eukaryota	S	Domain of unknown function (DUF4228)	-	-	-	-	-	-	-	-	-	-	-	-	DUF4228
TRINITY_DN20896_c0_g3_2	13333.ERN05755	3e-154	552.4	KOG2381@1|root,KOG2381@2759|Eukaryota,37QG7@33090|Viridiplantae,3G9IU@35493|Streptophyta	2759|Eukaryota	T	Phosphatidylinositol 4-kinase	-	GO:0003674,GO:0003824,GO:0004430,GO:0005488,GO:0005515,GO:0006464,GO:0006468,GO:0006629,GO:0006644,GO:0006650,GO:0006793,GO:0006796,GO:0006807,GO:0008150,GO:0008152,GO:0009987,GO:0016301,GO:0016310,GO:0016740,GO:0016772,GO:0016773,GO:0019538,GO:0019637,GO:0019899,GO:0019900,GO:0019901,GO:0030258,GO:0036211,GO:0043170,GO:0043412,GO:0043424,GO:0044237,GO:0044238,GO:0044255,GO:0044260,GO:0044267,GO:…	-	-	-	-	-	-	-	-	-	-	PI3_PI4_kinase
TRINITY_DN54055_c0_g2_1	29760.VIT_05s0094g00340.t01	1.3e-20	105.5	COG3979@1|root,KOG4742@2759|Eukaryota,37QEZ@33090|Viridiplantae,3GB98@35493|Streptophyta	2759|Eukaryota	L	Endochitinase	-	GO:0002376,GO:0005575,GO:0005576,GO:0005618,GO:0005623,GO:0005886,GO:0006950,GO:0006952,GO:0006955,GO:0007275,GO:0007568,GO:0008150,GO:0009505,GO:0009605,GO:0009607,GO:0009615,GO:0009620,GO:0009627,GO:0009635,GO:0009636,GO:0009814,GO:0010033,GO:0010035,GO:0010038,GO:0010150,GO:0010243,GO:0010272,GO:0014070,GO:0016020,GO:0030312,GO:0032501,GO:0032502,GO:0042221,GO:0043207,GO:0044464,GO:0045087,GO:…	3.2.1.14	ko:K01183	ko00520,ko01100,map00520,map01100	-	R01206,R02334	RC00467	ko00000,ko00001,ko01000	-	GH18	-	Chitin_bind_1,Glyco_hydro_19
TRINITY_DN18662_c0_g1_2	3218.PP1S51_217V6.1	4.9e-32	144.4	COG1528@1|root,KOG2332@2759|Eukaryota,37KU9@33090|Viridiplantae,3G7TB@35493|Streptophyta	2759|Eukaryota	P	Stores iron in a soluble, non-toxic, readily available form. Important for iron homeostasis. Iron is taken up in the ferrous form and deposited as ferric hydroxides after oxidation	FER1	GO:0000003,GO:0000041,GO:0000302,GO:0001101,GO:0003006,GO:0003674,GO:0005488,GO:0005506,GO:0005515,GO:0005575,GO:0005622,GO:0005623,GO:0005737,GO:0005739,GO:0006810,GO:0006811,GO:0006812,GO:0006826,GO:0006873,GO:0006875,GO:0006879,GO:0006880,GO:0006950,GO:0006979,GO:0007275,GO:0008150,GO:0008152,GO:0009266,GO:0009409,GO:0009507,GO:0009526,GO:0009532,GO:0009534,GO:0009535,GO:0009536,GO:0009570,GO:…	1.16.3.2,3.2.1.96	ko:K00522,ko:K01227	ko00511,ko04216,ko04217,ko04978,map00511,map04216,map04217,map04978	-	-	-	ko00000,ko00001,ko01000,ko04147	-	-	-	Ferritin
TRINITY_DN10234_c0_g1_1	13333.ERM97398	1.8e-09	68.9	KOG4189@1|root,KOG4189@2759|Eukaryota,37PIP@33090|Viridiplantae,3GBK1@35493|Streptophyta	2759|Eukaryota	S	transfer	GLTPD2	GO:0001817,GO:0001818,GO:0002791,GO:0002792,GO:0003674,GO:0005215,GO:0005319,GO:0005488,GO:0005543,GO:0005548,GO:0005575,GO:0005622,GO:0005623,GO:0005634,GO:0005737,GO:0005829,GO:0006629,GO:0006643,GO:0006664,GO:0006665,GO:0006687,GO:0006807,GO:0006810,GO:0006811,GO:0006820,GO:0006869,GO:0008150,GO:0008152,GO:0008289,GO:0009892,GO:0009894,GO:0009895,GO:0009987,GO:0010506,GO:0010507,GO:0010876,GO:…	-	-	-	-	-	-	-	-	-	-	GLTP
TRINITY_DN11325_c0_g1_1	29730.Gorai.007G137800.1	2.8e-11	75.1	2CMRV@1|root,2QRM5@2759|Eukaryota,37QN7@33090|Viridiplantae,3G8CX@35493|Streptophyta	2759|Eukaryota	S	Plant protein of unknown function (DUF868)	-	-	-	-	-	-	-	-	-	-	-	-	DUF868
TRINITY_DN15663_c0_g1_3	28532.XP_010523742.1	1.6e-133	482.3	COG0580@1|root,KOG0223@2759|Eukaryota,37NTV@33090|Viridiplantae,3G7J8@35493|Streptophyta,3HZ9Q@3699|Brassicales	2759|Eukaryota	G	Belongs to the MIP aquaporin (TC 1.A.8) family	MIP	GO:0000003,GO:0000302,GO:0000323,GO:0001101,GO:0001568,GO:0001654,GO:0001655,GO:0001656,GO:0001666,GO:0001822,GO:0001944,GO:0002088,GO:0002237,GO:0002790,GO:0003008,GO:0003014,GO:0003091,GO:0003094,GO:0003097,GO:0003674,GO:0003779,GO:0005102,GO:0005198,GO:0005212,GO:0005215,GO:0005216,GO:0005217,GO:0005221,GO:0005223,GO:0005253,GO:0005261,GO:0005267,GO:0005326,GO:0005372,GO:0005488,GO:0005515,GO:…	-	ko:K09863,ko:K09864,ko:K09865,ko:K09866,ko:K09867,ko:K09868,ko:K09872	ko04924,ko04962,ko04964,ko04970,ko04976,map04924,map04962,map04964,map04970,map04976	-	-	-	ko00000,ko00001,ko02000,ko04147	1.A.8,1.A.8.11,1.A.8.8	-	-	MIP
TRINITY_DN8117_c0_g2_1	29760.VIT_14s0108g00830.t01	8.8e-32	144.1	COG5147@1|root,KOG0048@2759|Eukaryota,37P48@33090|Viridiplantae,3G85A@35493|Streptophyta	2759|Eukaryota	K	Myb-related protein	-	GO:0000038,GO:0000981,GO:0000988,GO:0000989,GO:0001067,GO:0001076,GO:0001101,GO:0001134,GO:0001135,GO:0001666,GO:0002376,GO:0003674,GO:0003676,GO:0003677,GO:0003700,GO:0005488,GO:0005575,GO:0005622,GO:0005623,GO:0005634,GO:0006082,GO:0006355,GO:0006357,GO:0006629,GO:0006631,GO:0006633,GO:0006950,GO:0006952,GO:0006955,GO:0008150,GO:0008152,GO:0008219,GO:0008610,GO:0009058,GO:0009605,GO:0009607,GO:…	-	ko:K09422	-	-	-	-	ko00000,ko03000	-	-	-	Myb_DNA-binding
TRINITY_DN8117_c0_g2_2	29730.Gorai.012G054500.1	7.1e-44	183.0	COG5147@1|root,KOG0048@2759|Eukaryota,37P48@33090|Viridiplantae,3G85A@35493|Streptophyta	2759|Eukaryota	K	Myb-related protein	-	GO:0000038,GO:0000981,GO:0000988,GO:0000989,GO:0001067,GO:0001076,GO:0001101,GO:0001134,GO:0001135,GO:0001666,GO:0002376,GO:0003674,GO:0003676,GO:0003677,GO:0003700,GO:0005488,GO:0005575,GO:0005622,GO:0005623,GO:0005634,GO:0006082,GO:0006355,GO:0006357,GO:0006629,GO:0006631,GO:0006633,GO:0006950,GO:0006952,GO:0006955,GO:0008150,GO:0008152,GO:0008219,GO:0008610,GO:0009058,GO:0009605,GO:0009607,GO:…	-	ko:K09422	-	-	-	-	ko00000,ko03000	-	-	-	Myb_DNA-binding
TRINITY_DN3368_c0_g5_1	4432.XP_010271344.1	1.4e-26	126.3	2E2GB@1|root,2S9Q3@2759|Eukaryota,37XEE@33090|Viridiplantae,3GJ76@35493|Streptophyta	2759|Eukaryota	S	Maternal effect embryo arrest 59	-	-	-	-	-	-	-	-	-	-	-	-	-
TRINITY_DN4748_c2_g1_1	981085.XP_010098909.1	3.3e-22	110.9	COG0631@1|root,KOG0698@2759|Eukaryota,37JA2@33090|Viridiplantae,3G7CQ@35493|Streptophyta,4JSQM@91835|fabids	2759|Eukaryota	T	phosphatase 2C	-	GO:0001101,GO:0003674,GO:0003824,GO:0004721,GO:0004722,GO:0005575,GO:0005622,GO:0005623,GO:0005634,GO:0005737,GO:0005886,GO:0006464,GO:0006470,GO:0006793,GO:0006796,GO:0006807,GO:0006950,GO:0006952,GO:0007154,GO:0007165,GO:0007275,GO:0008150,GO:0008152,GO:0009536,GO:0009605,GO:0009607,GO:0009611,GO:0009617,GO:0009620,GO:0009719,GO:0009725,GO:0009737,GO:0009738,GO:0009755,GO:0009791,GO:0009888,GO:…	3.1.3.16	ko:K17506	-	-	-	-	ko00000,ko01000,ko01009	-	-	-	PP2C
TRINITY_DN1974_c0_g5_1	4096.XP_009784336.1	1.9e-22	112.5	28NHN@1|root,2QV36@2759|Eukaryota,37K79@33090|Viridiplantae,3G7JZ@35493|Streptophyta,44P27@71274|asterids	2759|Eukaryota	S	LOB domain-containing protein	-	-	-	-	-	-	-	-	-	-	-	-	LOB
TRINITY_DN5919_c1_g1_1	4081.Solyc09g091400.2.1	9.5e-142	511.5	COG4886@1|root,2QQEU@2759|Eukaryota,37SQD@33090|Viridiplantae,3GHJZ@35493|Streptophyta,44RJW@71274|asterids	2759|Eukaryota	T	Leucine-rich repeat receptor protein kinase EXS	-	GO:0005575,GO:0005623,GO:0005886,GO:0007275,GO:0008150,GO:0009888,GO:0010449,GO:0016020,GO:0022622,GO:0032501,GO:0032502,GO:0035266,GO:0040007,GO:0044464,GO:0048364,GO:0048507,GO:0048589,GO:0048731,GO:0048856,GO:0071944,GO:0099402	-	-	-	-	-	-	-	-	-	-	LRRNT_2,LRR_1,LRR_4,LRR_8,Pkinase,Pkinase_Tyr
TRINITY_DN1982_c1_g1_1	71139.XP_010040916.1	1.6e-41	175.6	COG4886@1|root,2RMH3@2759|Eukaryota,37QQ5@33090|Viridiplantae,3GHK8@35493|Streptophyta	2759|Eukaryota	T	Belongs to the protein kinase superfamily. Ser Thr protein kinase family	-	-	-	-	-	-	-	-	-	-	-	-	LRRNT_2,LRR_1,LRR_8,Pkinase,Pkinase_Tyr
TRINITY_DN9129_c0_g1_1	2711.XP_006465666.1	4.6e-13	80.5	28PHQ@1|root,2RNX7@2759|Eukaryota,37RXV@33090|Viridiplantae,3GEIU@35493|Streptophyta	2759|Eukaryota	K	transcription factor	-	GO:0003674,GO:0003700,GO:0006355,GO:0008150,GO:0009889,GO:0010468,GO:0010556,GO:0019219,GO:0019222,GO:0031323,GO:0031326,GO:0050789,GO:0050794,GO:0051171,GO:0051252,GO:0060255,GO:0065007,GO:0080090,GO:0140110,GO:1903506,GO:2000112,GO:2001141	-	ko:K09286	-	-	-	-	ko00000,ko03000	-	-	-	AP2
TRINITY_DN4702_c0_g1_1	3656.XP_008456349.1	2.4e-17	95.5	28JIG@1|root,2QQYS@2759|Eukaryota,37SXP@33090|Viridiplantae,3GH4E@35493|Streptophyta,4JM4U@91835|fabids	2759|Eukaryota	K	WRKY transcription factor	-	GO:0003674,GO:0003676,GO:0003677,GO:0003700,GO:0005488,GO:0006355,GO:0008150,GO:0009889,GO:0010453,GO:0010468,GO:0010556,GO:0019219,GO:0019222,GO:0031323,GO:0031326,GO:0042659,GO:0043565,GO:0045595,GO:0050789,GO:0050793,GO:0050794,GO:0051171,GO:0051252,GO:0060255,GO:0065007,GO:0080090,GO:0097159,GO:0140110,GO:1901363,GO:1903506,GO:2000112,GO:2001141	-	-	-	-	-	-	-	-	-	-	WRKY
TRINITY_DN15663_c0_g2_1	28532.XP_010523742.1	1.6e-133	482.3	COG0580@1|root,KOG0223@2759|Eukaryota,37NTV@33090|Viridiplantae,3G7J8@35493|Streptophyta,3HZ9Q@3699|Brassicales	2759|Eukaryota	G	Belongs to the MIP aquaporin (TC 1.A.8) family	MIP	GO:0000003,GO:0000302,GO:0000323,GO:0001101,GO:0001568,GO:0001654,GO:0001655,GO:0001656,GO:0001666,GO:0001822,GO:0001944,GO:0002088,GO:0002237,GO:0002790,GO:0003008,GO:0003014,GO:0003091,GO:0003094,GO:0003097,GO:0003674,GO:0003779,GO:0005102,GO:0005198,GO:0005212,GO:0005215,GO:0005216,GO:0005217,GO:0005221,GO:0005223,GO:0005253,GO:0005261,GO:0005267,GO:0005326,GO:0005372,GO:0005488,GO:0005515,GO:…	-	ko:K09863,ko:K09864,ko:K09865,ko:K09866,ko:K09867,ko:K09868,ko:K09872	ko04924,ko04962,ko04964,ko04970,ko04976,map04924,map04962,map04964,map04970,map04976	-	-	-	ko00000,ko00001,ko02000,ko04147	1.A.8,1.A.8.11,1.A.8.8	-	-	MIP
TRINITY_DN2563_c0_g1_1	4432.XP_010266334.1	2.4e-55	223.0	28IIJ@1|root,2QWEE@2759|Eukaryota,37RCF@33090|Viridiplantae,3GGND@35493|Streptophyta	2759|Eukaryota	S	SAM dependent carboxyl methyltransferase	-	-	2.1.1.141	ko:K08241	ko00592,ko01110,map00592,map01110	-	R05759	RC00003,RC00460	ko00000,ko00001,ko01000	-	-	-	Methyltransf_7
TRINITY_DN2698_c1_g2_2	3694.POPTR_0001s31370.1	5.1e-99	368.2	KOG1339@1|root,KOG1339@2759|Eukaryota,37KED@33090|Viridiplantae,3GH7V@35493|Streptophyta,4JGT5@91835|fabids	2759|Eukaryota	O	Belongs to the peptidase A1 family	BACE1	GO:0001540,GO:0003008,GO:0003674,GO:0003824,GO:0004175,GO:0004190,GO:0005488,GO:0005515,GO:0005575,GO:0005576,GO:0005622,GO:0005623,GO:0005737,GO:0005768,GO:0005769,GO:0005770,GO:0005771,GO:0005783,GO:0005788,GO:0005794,GO:0005798,GO:0005802,GO:0005886,GO:0005887,GO:0006508,GO:0006509,GO:0006518,GO:0006807,GO:0007610,GO:0007611,GO:0007613,GO:0008150,GO:0008152,GO:0008233,GO:0008238,GO:0008242,GO:…	3.4.23.18,3.4.23.25,3.4.23.45,3.4.23.46	ko:K01381,ko:K04521,ko:K06004,ko:K07747	ko04138,ko05010,map04138,map05010	-	-	-	ko00000,ko00001,ko01000,ko01002	-	-	-	Asp,TAXi_C,TAXi_N
TRINITY_DN25272_c0_g2_1	42345.XP_008812598.1	3.8e-31	141.7	COG5434@1|root,2QWCM@2759|Eukaryota,37SD7@33090|Viridiplantae,3GEWR@35493|Streptophyta,3KKVS@4447|Liliopsida	2759|Eukaryota	G	Polygalacturonase	-	GO:0003674,GO:0003824,GO:0004553,GO:0004650,GO:0005575,GO:0005618,GO:0005623,GO:0008150,GO:0009664,GO:0009825,GO:0009827,GO:0009831,GO:0009987,GO:0016043,GO:0016049,GO:0016787,GO:0016798,GO:0030312,GO:0040007,GO:0042545,GO:0042547,GO:0044464,GO:0045229,GO:0071554,GO:0071555,GO:0071669,GO:0071840,GO:0071944	3.2.1.67	ko:K01213	ko00040,ko01100,map00040,map01100	M00081	R01982,R07413	RC00049	ko00000,ko00001,ko00002,ko01000	-	-	-	Glyco_hydro_28
TRINITY_DN25272_c0_g2_2	3847.GLYMA18G19670.1	1.1e-94	353.2	COG5434@1|root,2QWCM@2759|Eukaryota,37SD7@33090|Viridiplantae,3GEWR@35493|Streptophyta,4JNGK@91835|fabids	2759|Eukaryota	G	Polygalacturonase	-	GO:0003674,GO:0003824,GO:0004553,GO:0004650,GO:0005575,GO:0005618,GO:0005623,GO:0008150,GO:0009664,GO:0009825,GO:0009827,GO:0009831,GO:0009987,GO:0016043,GO:0016049,GO:0016787,GO:0016798,GO:0030312,GO:0040007,GO:0042545,GO:0042547,GO:0044464,GO:0045229,GO:0071554,GO:0071555,GO:0071669,GO:0071840,GO:0071944	3.2.1.67	ko:K01213	ko00040,ko01100,map00040,map01100	M00081	R01982,R07413	RC00049	ko00000,ko00001,ko00002,ko01000	-	-	-	Glyco_hydro_28
TRINITY_DN5033_c0_g2_1	13333.ERN03258	3e-161	575.1	COG5434@1|root,2QS3K@2759|Eukaryota,37K17@33090|Viridiplantae,3GEP3@35493|Streptophyta	2759|Eukaryota	G	Polygalacturonase	-	GO:0003674,GO:0003824,GO:0004553,GO:0004650,GO:0005575,GO:0005618,GO:0005623,GO:0008150,GO:0009664,GO:0009825,GO:0009827,GO:0009831,GO:0009987,GO:0016043,GO:0016049,GO:0016787,GO:0016798,GO:0030312,GO:0040007,GO:0042545,GO:0042547,GO:0044464,GO:0045229,GO:0071554,GO:0071555,GO:0071669,GO:0071840,GO:0071944	3.2.1.67	ko:K01213	ko00040,ko01100,map00040,map01100	M00081	R01982,R07413	RC00049	ko00000,ko00001,ko00002,ko01000	-	-	-	Glyco_hydro_28
TRINITY_DN117396_c0_g2_1	2711.XP_006490103.1	5.5e-84	317.4	COG3491@1|root,KOG0143@2759|Eukaryota,37HXI@33090|Viridiplantae,3G7DT@35493|Streptophyta	2759|Eukaryota	Q	Belongs to the iron ascorbate-dependent oxidoreductase family	-	GO:0001101,GO:0002229,GO:0002239,GO:0006082,GO:0006725,GO:0006950,GO:0006952,GO:0007275,GO:0007568,GO:0008150,GO:0008152,GO:0009056,GO:0009605,GO:0009607,GO:0009617,GO:0009620,GO:0009696,GO:0009719,GO:0009725,GO:0009751,GO:0009987,GO:0010033,GO:0010150,GO:0010817,GO:0014070,GO:0016054,GO:0016999,GO:0017001,GO:0017144,GO:0018958,GO:0019336,GO:0019439,GO:0019752,GO:0032501,GO:0032502,GO:0032787,GO:…	-	-	-	-	-	-	-	-	-	-	2OG-FeII_Oxy,DIOX_N
TRINITY_DN14797_c1_g1_1	13333.ERN19971	9.2e-80	303.9	2D2PB@1|root,2SNHI@2759|Eukaryota,37ZJK@33090|Viridiplantae,3GPEM@35493|Streptophyta	2759|Eukaryota	S	Taurine catabolism dioxygenase TauD, TfdA family	-	-	-	-	-	-	-	-	-	-	-	-	TauD
TRINITY_DN386_c0_g2_2	29760.VIT_05s0049g00940.t01	1.6e-233	815.5	KOG0252@1|root,KOG0252@2759|Eukaryota,37I5U@33090|Viridiplantae,3GERK@35493|Streptophyta	2759|Eukaryota	P	Inorganic phosphate transporter	-	GO:0003674,GO:0005215,GO:0005315,GO:0005575,GO:0005623,GO:0005886,GO:0005887,GO:0006810,GO:0006811,GO:0006817,GO:0006820,GO:0008150,GO:0008509,GO:0015075,GO:0015291,GO:0015318,GO:0015698,GO:0016020,GO:0016021,GO:0022804,GO:0022857,GO:0031224,GO:0031226,GO:0034220,GO:0035435,GO:0044425,GO:0044459,GO:0044464,GO:0051179,GO:0051234,GO:0055085,GO:0071944,GO:0098656,GO:0098660,GO:0098661,GO:1901683,GO:…	-	ko:K08176	-	-	-	-	ko00000,ko02000	2.A.1.9	-	-	Sugar_tr
TRINITY_DN34176_c0_g1_2	3656.XP_008467020.1	2.3e-41	174.5	COG0326@1|root,KOG0019@2759|Eukaryota,37QS8@33090|Viridiplantae,3GC1U@35493|Streptophyta,4JDB0@91835|fabids	2759|Eukaryota	O	heat shock	HSP90A	GO:0002376,GO:0003674,GO:0003824,GO:0005575,GO:0005576,GO:0005618,GO:0005622,GO:0005623,GO:0005634,GO:0005730,GO:0005737,GO:0005773,GO:0005774,GO:0005794,GO:0005829,GO:0005886,GO:0006457,GO:0006950,GO:0006952,GO:0006955,GO:0008150,GO:0009266,GO:0009408,GO:0009507,GO:0009532,GO:0009536,GO:0009570,GO:0009605,GO:0009607,GO:0009617,GO:0009628,GO:0009814,GO:0009816,GO:0009987,GO:0010035,GO:0010038,GO:…	-	ko:K04079	ko04141,ko04151,ko04217,ko04612,ko04621,ko04626,ko04657,ko04659,ko04914,ko04915,ko05200,ko05215,ko05418,map04141,map04151,map04217,map04612,map04621,map04626,map04657,map04659,map04914,map04915,map05200,map05215,map05418	-	-	-	ko00000,ko00001,ko01009,ko03029,ko03051,ko03110,ko04131,ko04147	-	-	-	HATPase_c,HSP90
TRINITY_DN1576_c0_g1_2	3218.PP1S350_28V6.1	2.4e-39	168.7	COG0071@1|root,KOG0710@2759|Eukaryota,37TQV@33090|Viridiplantae	2759|Eukaryota	O	Belongs to the small heat shock protein (HSP20) family	HSP17.4	GO:0000302,GO:0005575,GO:0005622,GO:0005623,GO:0005737,GO:0006950,GO:0006979,GO:0008150,GO:0009266,GO:0009314,GO:0009408,GO:0009416,GO:0009507,GO:0009536,GO:0009628,GO:0009636,GO:0009642,GO:0009644,GO:0009987,GO:0010033,GO:0010035,GO:0010038,GO:0010286,GO:0016043,GO:0022607,GO:0042221,GO:0042493,GO:0042542,GO:0043226,GO:0043227,GO:0043229,GO:0043231,GO:0043933,GO:0044085,GO:0044424,GO:0044444,GO:…	-	ko:K13993	ko04141,map04141	-	-	-	ko00000,ko00001,ko03110	-	-	-	HSP20
TRINITY_DN3977_c0_g2_1	4432.XP_010268755.1	1.3e-41	176.4	COG3621@1|root,KOG0513@2759|Eukaryota,37JKH@33090|Viridiplantae,3G7E9@35493|Streptophyta	2759|Eukaryota	I	lipolytic acyl hydrolase (LAH)	-	GO:0003674,GO:0003824,GO:0004620,GO:0005575,GO:0005622,GO:0005623,GO:0005737,GO:0016020,GO:0016298,GO:0016787,GO:0016788,GO:0044424,GO:0044464,GO:0047372,GO:0052689	-	-	-	-	-	-	-	-	-	-	Patatin
TRINITY_DN88576_c0_g2_1	57918.XP_004304122.1	1.8e-07	62.0	COG0631@1|root,KOG0698@2759|Eukaryota,37K1F@33090|Viridiplantae,3G8NP@35493|Streptophyta,4JH21@91835|fabids	2759|Eukaryota	T	phosphatase 2c	-	GO:0003674,GO:0003824,GO:0004721,GO:0005575,GO:0005623,GO:0005886,GO:0006464,GO:0006470,GO:0006793,GO:0006796,GO:0006807,GO:0008150,GO:0008152,GO:0009987,GO:0016020,GO:0016311,GO:0016787,GO:0016788,GO:0016791,GO:0019538,GO:0036211,GO:0042578,GO:0043170,GO:0043412,GO:0044237,GO:0044238,GO:0044260,GO:0044267,GO:0044464,GO:0071704,GO:0071944,GO:0140096,GO:1901564	-	-	-	-	-	-	-	-	-	-	PP2C
TRINITY_DN4499_c0_g1_1	3983.cassava4.1_002708m	7.4e-179	633.3	COG0326@1|root,KOG0019@2759|Eukaryota,37QS8@33090|Viridiplantae,3GA4M@35493|Streptophyta,4JJMA@91835|fabids	2759|Eukaryota	O	Heat shock protein	HSP90A	GO:0002376,GO:0006457,GO:0006950,GO:0006952,GO:0006955,GO:0008150,GO:0009605,GO:0009607,GO:0009617,GO:0009814,GO:0009816,GO:0009987,GO:0042742,GO:0043207,GO:0045087,GO:0050896,GO:0051704,GO:0051707,GO:0061077,GO:0098542	-	ko:K04079	ko04141,ko04151,ko04217,ko04612,ko04621,ko04626,ko04657,ko04659,ko04914,ko04915,ko05200,ko05215,ko05418,map04141,map04151,map04217,map04612,map04621,map04626,map04657,map04659,map04914,map04915,map05200,map05215,map05418	-	-	-	ko00000,ko00001,ko01009,ko03029,ko03051,ko03110,ko04131,ko04147	-	-	-	HATPase_c,HSP90
TRINITY_DN21933_c0_g1_1	90675.XP_010488320.1	1.1e-10	72.8	2CXS2@1|root,2RZBJ@2759|Eukaryota,37UKH@33090|Viridiplantae,3GIWX@35493|Streptophyta,3HWB4@3699|Brassicales	2759|Eukaryota	S	Early light-induced protein	ELIP	GO:0005575,GO:0005622,GO:0005623,GO:0005737,GO:0006810,GO:0006950,GO:0008150,GO:0009266,GO:0009314,GO:0009408,GO:0009409,GO:0009411,GO:0009416,GO:0009507,GO:0009534,GO:0009535,GO:0009536,GO:0009579,GO:0009628,GO:0009637,GO:0009639,GO:0009642,GO:0009644,GO:0009889,GO:0009987,GO:0010029,GO:0010030,GO:0010114,GO:0010117,GO:0010218,GO:0010380,GO:0016020,GO:0019222,GO:0031323,GO:0031326,GO:0031976,GO:…	-	-	-	-	-	-	-	-	-	-	Chloroa_b-bind
TRINITY_DN11837_c0_g1_2	29730.Gorai.004G265200.1	1.3e-105	389.8	KOG2632@1|root,KOG2632@2759|Eukaryota,37KKI@33090|Viridiplantae,3GABG@35493|Streptophyta	2759|Eukaryota	P	atrbl14,rbl14	RHBDD1	GO:0000003,GO:0003006,GO:0003674,GO:0003824,GO:0004175,GO:0004252,GO:0005575,GO:0005622,GO:0005623,GO:0005737,GO:0005783,GO:0005789,GO:0005886,GO:0006464,GO:0006508,GO:0006807,GO:0006810,GO:0006886,GO:0006950,GO:0006986,GO:0007276,GO:0007283,GO:0008104,GO:0008150,GO:0008152,GO:0008233,GO:0008236,GO:0009056,GO:0009057,GO:0009314,GO:0009411,GO:0009416,GO:0009628,GO:0009893,GO:0009894,GO:0009896,GO:…	-	ko:K09651	-	-	-	-	ko00000,ko01000,ko01002	-	-	-	Rhomboid,zf-RanBP
TRINITY_DN3368_c0_g3_3	4432.XP_010271344.1	5.9e-10	70.1	2E2GB@1|root,2S9Q3@2759|Eukaryota,37XEE@33090|Viridiplantae,3GJ76@35493|Streptophyta	2759|Eukaryota	S	Maternal effect embryo arrest 59	-	-	-	-	-	-	-	-	-	-	-	-	-
TRINITY_DN18560_c0_g1_2	4530.OS12T0105975-00	6.2e-22	109.8	COG0476@1|root,KOG2012@2759|Eukaryota,37Q5I@33090|Viridiplantae,3GC9V@35493|Streptophyta,3KN50@4447|Liliopsida,3I7UA@38820|Poales	2759|Eukaryota	O	Belongs to the ubiquitin-activating E1 family	UBA1	GO:0003674,GO:0003824,GO:0004842,GO:0005575,GO:0005622,GO:0005623,GO:0005634,GO:0005737,GO:0005829,GO:0005886,GO:0005911,GO:0006464,GO:0006807,GO:0006950,GO:0006974,GO:0008150,GO:0008152,GO:0009506,GO:0009605,GO:0009607,GO:0009987,GO:0010035,GO:0010038,GO:0016020,GO:0016567,GO:0016740,GO:0019538,GO:0019787,GO:0030054,GO:0032446,GO:0033554,GO:0036211,GO:0042221,GO:0043170,GO:0043207,GO:0043226,GO:…	6.2.1.45	ko:K03178	ko04120,ko05012,map04120,map05012	-	-	-	ko00000,ko00001,ko01000,ko04121,ko04147	-	-	-	E1_4HB,E1_FCCH,E1_UFD,ThiF,UBA_e1_thiolCys
TRINITY_DN18560_c0_g1_3	4565.Traes_6AS_747DF6F6B.1	8.8e-16	89.0	COG0476@1|root,KOG2012@2759|Eukaryota,37Q5I@33090|Viridiplantae,3GC9V@35493|Streptophyta,3KMZJ@4447|Liliopsida,3I8GJ@38820|Poales	2759|Eukaryota	O	Belongs to the ubiquitin-activating E1 family	UBA1	GO:0003674,GO:0003824,GO:0004842,GO:0005575,GO:0005622,GO:0005623,GO:0005634,GO:0005737,GO:0005829,GO:0005886,GO:0005911,GO:0006464,GO:0006807,GO:0006950,GO:0006974,GO:0008150,GO:0008152,GO:0009506,GO:0009605,GO:0009607,GO:0009987,GO:0010035,GO:0010038,GO:0016020,GO:0016567,GO:0016740,GO:0019538,GO:0019787,GO:0030054,GO:0032446,GO:0033554,GO:0036211,GO:0042221,GO:0043170,GO:0043207,GO:0043226,GO:…	6.2.1.45	ko:K03178	ko04120,ko05012,map04120,map05012	-	-	-	ko00000,ko00001,ko01000,ko04121,ko04147	-	-	-	E1_4HB,E1_FCCH,E1_UFD,ThiF,UBA_e1_thiolCys
TRINITY_DN18560_c0_g1_5	13333.ERM95245	1.9e-91	343.6	KOG1267@1|root,KOG1267@2759|Eukaryota,37IHN@33090|Viridiplantae,3GGTS@35493|Streptophyta	2759|Eukaryota	K	mTERF	-	GO:0000394,GO:0003674,GO:0003676,GO:0003723,GO:0003727,GO:0005488,GO:0005575,GO:0005622,GO:0005623,GO:0005737,GO:0005739,GO:0006139,GO:0006396,GO:0006725,GO:0006807,GO:0006996,GO:0008150,GO:0008152,GO:0008380,GO:0009507,GO:0009536,GO:0009657,GO:0009658,GO:0009987,GO:0010467,GO:0016043,GO:0016070,GO:0019843,GO:0022607,GO:0022613,GO:0022618,GO:0032502,GO:0034622,GO:0034641,GO:0042254,GO:0042255,GO:…	-	-	-	-	-	-	-	-	-	-	mTERF
TRINITY_DN1878_c0_g3_1	13333.ERM99197	8.1e-62	243.0	KOG0583@1|root,KOG0583@2759|Eukaryota,37R37@33090|Viridiplantae,3G903@35493|Streptophyta	2759|Eukaryota	T	Non-specific serine threonine protein kinase	CIPK01	GO:0001101,GO:0003674,GO:0003824,GO:0004672,GO:0004674,GO:0005575,GO:0005622,GO:0005623,GO:0005634,GO:0005737,GO:0005829,GO:0005886,GO:0006464,GO:0006468,GO:0006793,GO:0006796,GO:0006807,GO:0006810,GO:0006811,GO:0006812,GO:0006813,GO:0006950,GO:0007154,GO:0007165,GO:0007584,GO:0008150,GO:0008152,GO:0009414,GO:0009415,GO:0009536,GO:0009605,GO:0009628,GO:0009987,GO:0009991,GO:0010035,GO:0010107,GO:…	2.7.11.1,2.7.11.11	ko:K07198,ko:K12761	ko04068,ko04113,ko04138,ko04140,ko04150,ko04151,ko04152,ko04211,ko04213,ko04371,ko04530,ko04710,ko04714,ko04910,ko04920,ko04921,ko04922,ko04931,ko04932,ko05410,ko05418,map04068,map04113,map04138,map04140,map04150,map04151,map04152,map04211,map04213,map04371,map04530,map04710,map04714,map04910,map04920,map04921,map04922,map04931,map04932,map05410,map05418	-	-	-	ko00000,ko00001,ko01000,ko01001,ko03029,ko04131	-	-	-	NAF,Pkinase
TRINITY_DN8691_c1_g2_1	38727.Pavir.J29889.1.p	1.4e-10	74.3	COG4886@1|root,2QPYS@2759|Eukaryota,37Q18@33090|Viridiplantae,3GCT9@35493|Streptophyta,3KYW0@4447|Liliopsida,3IKM8@38820|Poales	2759|Eukaryota	T	Leucine rich repeat	-	-	-	-	-	-	-	-	-	-	-	-	LRRNT_2,LRR_1,LRR_8,Pkinase,Pkinase_Tyr

## Sheet: Sheet10
Supplemental table 10. The top 20 GO enrichment pathways of differentially expressed genes
GO_ID	GO_Name	GO_Level	P_value	EnrichmentScore	HitsGenesCountsInSelectedSet	HitsGenesCountsInBackground	AllGenesCountsInSelectedSet	AllGenesCountsInBackground	GenesOfSelectedSetInGOterm	corrected p-value(BH method)
GO:0009628	response to abiotic stimulus	3	3.06648e-08	1.62373	111	2820	354	14603	TRINITY_DN29203_c0_g2,TRINITY_DN4618_c0_g1,TRINITY_DN4618_c0_g2,TRINITY_DN15663_c0_g2,TRINITY_DN15663_c0_g1,TRINITY_DN31279_c0_g1,TRINITY_DN750_c1_g2,TRINITY_DN18662_c0_g1,TRINITY_DN17707_c0_g1,TRINITY_DN8270_c1_g2,TRINITY_DN825_c0_g1,TRINITY_DN45110_c0_g2,TRINITY_DN12820_c0_g1,TRINITY_DN12820_c0_g2,TRINITY_DN141911_c0_g1,TRINITY_DN10633_c0_g1,TRINITY_DN4841_c0_g3,TRINITY_DN5541_c1_g1,TRINITY_DN6…	1.34925e-06
GO:0009416	response to light stimulus	5	8.86586e-05	1.82867	43	970	354	14603	TRINITY_DN4618_c0_g1,TRINITY_DN45110_c0_g2,TRINITY_DN12820_c0_g1,TRINITY_DN12820_c0_g2,TRINITY_DN4841_c0_g3,TRINITY_DN643_c0_g1,TRINITY_DN969_c0_g1,TRINITY_DN1576_c0_g1,TRINITY_DN1576_c0_g2,TRINITY_DN2322_c3_g2,TRINITY_DN1452_c0_g6,TRINITY_DN502_c0_g2,TRINITY_DN30114_c0_g1,TRINITY_DN27667_c0_g2,TRINITY_DN28711_c0_g1,TRINITY_DN3132_c0_g1,TRINITY_DN116851_c1_g3,TRINITY_DN7796_c0_g1,TRINITY_DN11092_…	0.00195049
GO:0015979	photosynthesis	4	0.000585402	2.89875	13	185	354	14603	TRINITY_DN4618_c0_g1,TRINITY_DN18662_c0_g1,TRINITY_DN27249_c0_g2,TRINITY_DN27249_c0_g1,TRINITY_DN12820_c0_g1,TRINITY_DN12820_c0_g2,TRINITY_DN2322_c3_g2,TRINITY_DN1452_c0_g6,TRINITY_DN2537_c0_g3,TRINITY_DN116851_c1_g3,TRINITY_DN74532_c0_g1,TRINITY_DN100884_c2_g1,TRINITY_DN82691_c1_g1,	0.00858589
GO:0006950	response to stress	3	0.0008997	1.26822	129	4196	354	14603	TRINITY_DN29203_c0_g2,TRINITY_DN4618_c0_g1,TRINITY_DN4618_c0_g2,TRINITY_DN15663_c0_g2,TRINITY_DN15663_c0_g1,TRINITY_DN31279_c0_g1,TRINITY_DN750_c1_g2,TRINITY_DN18662_c0_g1,TRINITY_DN17707_c0_g1,TRINITY_DN8270_c1_g2,TRINITY_DN1592_c0_g1,TRINITY_DN45110_c0_g2,TRINITY_DN12820_c0_g1,TRINITY_DN12820_c0_g2,TRINITY_DN141911_c0_g1,TRINITY_DN4841_c0_g3,TRINITY_DN5541_c1_g1,TRINITY_DN634_c0_g1,TRINITY_DN66…	0.0098967
GO:0042221	response to chemical	3	0.0011365	1.27409	122	3950	354	14603	TRINITY_DN11328_c0_g1,TRINITY_DN4618_c0_g1,TRINITY_DN4618_c0_g2,TRINITY_DN15663_c0_g2,TRINITY_DN457_c0_g3,TRINITY_DN15663_c0_g1,TRINITY_DN457_c0_g1,TRINITY_DN31279_c0_g1,TRINITY_DN750_c1_g2,TRINITY_DN15879_c0_g1,TRINITY_DN18662_c0_g1,TRINITY_DN8270_c1_g2,TRINITY_DN8741_c0_g1,TRINITY_DN1592_c0_g1,TRINITY_DN45110_c0_g2,TRINITY_DN12820_c0_g1,TRINITY_DN12820_c0_g2,TRINITY_DN4841_c0_g3,TRINITY_DN5541_…	0.0100012
GO:0006091	generation of precursor metabolites and energy	4	0.0279264	1.73325	15	357	354	14603	TRINITY_DN4618_c0_g1,TRINITY_DN17707_c0_g1,TRINITY_DN27249_c0_g2,TRINITY_DN27249_c0_g1,TRINITY_DN12820_c0_g1,TRINITY_DN12820_c0_g2,TRINITY_DN121355_c0_g1,TRINITY_DN1452_c0_g6,TRINITY_DN1937_c0_g1,TRINITY_DN116851_c1_g3,TRINITY_DN8918_c0_g1,TRINITY_DN12903_c0_g1,TRINITY_DN68529_c0_g1,TRINITY_DN74532_c0_g1,TRINITY_DN82691_c1_g1,	0.204794
GO:0019725	cellular homeostasis	5	0.0371329	1.79354	12	276	354	14603	TRINITY_DN457_c0_g3,TRINITY_DN457_c0_g1,TRINITY_DN18662_c0_g1,TRINITY_DN2537_c0_g3,TRINITY_DN2537_c0_g2,TRINITY_DN2537_c0_g1,TRINITY_DN46_c0_g1,TRINITY_DN387_c0_g1,TRINITY_DN1857_c0_g1,TRINITY_DN904_c0_g1,TRINITY_DN12112_c0_g1,TRINITY_DN12112_c0_g2,	0.233407
GO:0019748	secondary metabolic process	3	0.0514775	1.50149	19	522	354	14603	TRINITY_DN25294_c0_g1,TRINITY_DN2312_c0_g2,TRINITY_DN5541_c1_g1,TRINITY_DN3809_c0_g2,TRINITY_DN1309_c0_g1,TRINITY_DN25630_c0_g1,TRINITY_DN10792_c0_g2,TRINITY_DN10792_c0_g1,TRINITY_DN1193_c0_g1,TRINITY_DN2468_c0_g1,TRINITY_DN24217_c0_g1,TRINITY_DN13350_c0_g1,TRINITY_DN12448_c0_g1,TRINITY_DN15975_c0_g1,TRINITY_DN217_c0_g2,TRINITY_DN217_c0_g1,TRINITY_DN4538_c0_g1,TRINITY_DN1096_c1_g1,TRINITY_DN20480…	0.283126
GO:0009719	response to endogenous stimulus	3	0.0671895	1.20039	63	2165	354	14603	TRINITY_DN11328_c0_g1,TRINITY_DN4618_c0_g1,TRINITY_DN4618_c0_g2,TRINITY_DN31279_c0_g1,TRINITY_DN750_c1_g2,TRINITY_DN18662_c0_g1,TRINITY_DN12820_c0_g1,TRINITY_DN12820_c0_g2,TRINITY_DN4841_c0_g3,TRINITY_DN6812_c0_g1,TRINITY_DN13612_c0_g1,TRINITY_DN14260_c1_g1,TRINITY_DN24047_c0_g3,TRINITY_DN24047_c0_g2,TRINITY_DN121355_c0_g1,TRINITY_DN1188_c0_g3,TRINITY_DN1188_c0_g1,TRINITY_DN3134_c0_g1,TRINITY_DN3…	0.328482
GO:0007275	multicellular organism development	4	0.0801894	1.14082	94	3399	354	14603	TRINITY_DN11328_c0_g1,TRINITY_DN4618_c0_g1,TRINITY_DN457_c0_g3,TRINITY_DN457_c0_g1,TRINITY_DN31279_c0_g1,TRINITY_DN750_c1_g2,TRINITY_DN18662_c0_g1,TRINITY_DN17707_c0_g1,TRINITY_DN12820_c0_g1,TRINITY_DN12820_c0_g2,TRINITY_DN2017_c0_g2,TRINITY_DN5919_c1_g1,TRINITY_DN10633_c0_g1,TRINITY_DN4841_c0_g3,TRINITY_DN6812_c0_g1,TRINITY_DN1255_c0_g1,TRINITY_DN24605_c0_g2,TRINITY_DN6864_c0_g1,TRINITY_DN24047_…	0.352833
GO:0009536	plastid	6	5.24686e-05	1.47785	88	2738	318	14622	TRINITY_DN15663_c0_g2,TRINITY_DN15663_c0_g1,TRINITY_DN15879_c0_g1,TRINITY_DN18662_c0_g1,TRINITY_DN6399_c0_g1,TRINITY_DN27249_c0_g2,TRINITY_DN27249_c0_g1,TRINITY_DN18560_c0_g1,TRINITY_DN45110_c0_g2,TRINITY_DN141911_c0_g1,TRINITY_DN28695_c0_g2,TRINITY_DN11116_c0_g1,TRINITY_DN5541_c1_g1,TRINITY_DN14922_c0_g2,TRINITY_DN921_c0_g1,TRINITY_DN643_c0_g1,TRINITY_DN921_c0_g2,TRINITY_DN2773_c0_g1,TRINITY_DN2…	0.00125925
GO:0009507	chloroplast	7	0.000189753	1.45241	82	2596	318	14622	TRINITY_DN15663_c0_g2,TRINITY_DN15663_c0_g1,TRINITY_DN15879_c0_g1,TRINITY_DN18662_c0_g1,TRINITY_DN6399_c0_g1,TRINITY_DN27249_c0_g2,TRINITY_DN27249_c0_g1,TRINITY_DN18560_c0_g1,TRINITY_DN45110_c0_g2,TRINITY_DN141911_c0_g1,TRINITY_DN28695_c0_g2,TRINITY_DN5541_c1_g1,TRINITY_DN14922_c0_g2,TRINITY_DN921_c0_g1,TRINITY_DN643_c0_g1,TRINITY_DN921_c0_g2,TRINITY_DN2773_c0_g1,TRINITY_DN2773_c0_g3,TRINITY_DN93…	0.00227704
GO:0009579	thylakoid	4	0.00025797	2.16077	25	532	318	14622	TRINITY_DN15879_c0_g1,TRINITY_DN18662_c0_g1,TRINITY_DN27249_c0_g2,TRINITY_DN27249_c0_g1,TRINITY_DN5541_c1_g1,TRINITY_DN2773_c0_g1,TRINITY_DN2773_c0_g3,TRINITY_DN7296_c0_g2,TRINITY_DN2322_c3_g2,TRINITY_DN2537_c0_g3,TRINITY_DN42774_c1_g1,TRINITY_DN116851_c1_g3,TRINITY_DN6531_c0_g1,TRINITY_DN10049_c0_g1,TRINITY_DN13893_c0_g1,TRINITY_DN21933_c0_g1,TRINITY_DN4223_c0_g1,TRINITY_DN4223_c0_g2,TRINITY_DN3…	0.00206376
GO:0005576	extracellular region	3	0.0165535	1.63422	22	619	318	14622	TRINITY_DN8270_c1_g2,TRINITY_DN2017_c0_g2,TRINITY_DN3134_c0_g1,TRINITY_DN2322_c3_g2,TRINITY_DN34224_c0_g2,TRINITY_DN27634_c0_g2,TRINITY_DN2531_c0_g1,TRINITY_DN46_c0_g1,TRINITY_DN11669_c0_g2,TRINITY_DN15107_c0_g2,TRINITY_DN102_c1_g1,TRINITY_DN1059_c0_g3,TRINITY_DN13842_c0_g1,TRINITY_DN65098_c0_g2,TRINITY_DN14905_c0_g1,TRINITY_DN904_c0_g1,TRINITY_DN54055_c0_g2,TRINITY_DN5323_c0_g2,TRINITY_DN5352_c0…	0.0993208
GO:0030312	external encapsulating structure	3	0.0181427	1.58101	24	698	318	14622	TRINITY_DN2017_c0_g2,TRINITY_DN1188_c0_g3,TRINITY_DN1188_c0_g1,TRINITY_DN3150_c0_g1,TRINITY_DN27634_c0_g2,TRINITY_DN1872_c0_g2,TRINITY_DN19537_c0_g1,TRINITY_DN5033_c0_g2,TRINITY_DN15107_c0_g2,TRINITY_DN29522_c0_g1,TRINITY_DN102_c1_g1,TRINITY_DN2301_c0_g1,TRINITY_DN1059_c0_g3,TRINITY_DN10049_c0_g1,TRINITY_DN13842_c0_g1,TRINITY_DN3651_c0_g1,TRINITY_DN65098_c0_g2,TRINITY_DN14905_c0_g1,TRINITY_DN5405…	0.0870848
GO:0005618	cell wall	4	0.0642857	1.42841	21	676	318	14622	TRINITY_DN2017_c0_g2,TRINITY_DN1188_c0_g3,TRINITY_DN1188_c0_g1,TRINITY_DN3150_c0_g1,TRINITY_DN27634_c0_g2,TRINITY_DN1872_c0_g2,TRINITY_DN19537_c0_g1,TRINITY_DN5033_c0_g2,TRINITY_DN15107_c0_g2,TRINITY_DN29522_c0_g1,TRINITY_DN2301_c0_g1,TRINITY_DN10049_c0_g1,TRINITY_DN13842_c0_g1,TRINITY_DN3651_c0_g1,TRINITY_DN14905_c0_g1,TRINITY_DN54055_c0_g2,TRINITY_DN3878_c0_g1,TRINITY_DN25272_c0_g1,TRINITY_DN25…	0.257143
GO:0003700	DNA-binding transcription factor activity	3	0.0251005	1.38886	37	1152	289	12497	TRINITY_DN5225_c1_g1,TRINITY_DN750_c1_g2,TRINITY_DN1592_c0_g1,TRINITY_DN10633_c0_g1,TRINITY_DN4841_c0_g3,TRINITY_DN6812_c0_g1,TRINITY_DN6864_c0_g1,TRINITY_DN14260_c1_g1,TRINITY_DN24047_c0_g3,TRINITY_DN24047_c0_g2,TRINITY_DN4263_c0_g2,TRINITY_DN4263_c0_g1,TRINITY_DN1380_c1_g1,TRINITY_DN15235_c0_g2,TRINITY_DN3795_c0_g1,TRINITY_DN30114_c0_g1,TRINITY_DN2147_c0_g2,TRINITY_DN27667_c0_g2,TRINITY_DN28711…	0.652613
GO:0019825	oxygen binding	4	0.0301869	7.20704	2	12	289	12497	TRINITY_DN42774_c1_g1,TRINITY_DN4552_c0_g1,	0.392429
GO:0140110	transcription regulator activity	2	0.0782202	1.26206	38	1302	289	12497	TRINITY_DN5225_c1_g1,TRINITY_DN750_c1_g2,TRINITY_DN1592_c0_g1,TRINITY_DN10633_c0_g1,TRINITY_DN4841_c0_g3,TRINITY_DN6812_c0_g1,TRINITY_DN6864_c0_g1,TRINITY_DN14260_c1_g1,TRINITY_DN24047_c0_g3,TRINITY_DN24047_c0_g2,TRINITY_DN4263_c0_g2,TRINITY_DN4263_c0_g1,TRINITY_DN1380_c1_g1,TRINITY_DN15235_c0_g2,TRINITY_DN3795_c0_g1,TRINITY_DN30114_c0_g1,TRINITY_DN2147_c0_g2,TRINITY_DN27667_c0_g2,TRINITY_DN28711…	0.677908
GO:0005215	transporter activity	2	0.110855	1.23966	34	1186	289	12497	TRINITY_DN11328_c0_g1,TRINITY_DN15663_c0_g2,TRINITY_DN457_c0_g3,TRINITY_DN15663_c0_g1,TRINITY_DN457_c0_g1,TRINITY_DN17707_c0_g1,TRINITY_DN27249_c0_g2,TRINITY_DN27249_c0_g1,TRINITY_DN11116_c0_g1,TRINITY_DN14922_c0_g2,TRINITY_DN5388_c0_g2,TRINITY_DN121355_c0_g1,TRINITY_DN23115_c0_g1,TRINITY_DN5097_c1_g1,TRINITY_DN43629_c0_g2,TRINITY_DN2131_c1_g1,TRINITY_DN11524_c0_g1,TRINITY_DN1244_c0_g1,TRINITY_DN…	0.720555

[truncated: 5 more sheets: Sheet11, Sheet12, Sheet13, Sheet14, Sheet15]
